# Supplementary material for: Diagnostic potential of energy metabolism-related genes in heart failure with preserved ejection fraction
Source: Front Endocrinol (Lausanne). 2023 Nov 27;14:1296547. doi: 10.3389/fendo.2023.1296547 (PMC10711684; doi:10.3389/fendo.2023.1296547)
Supplement: Supplementary Table 1 — DEGs between the HFpEF and control groups in the GSE180065 dataset. [file Table_1.xlsx]

## Sheet: Supplementary Table 1
	baseMean	log2FoldChange	lfcSE	stat	pvalue	padj
Hmgcs2	3584.25	3.14626	0.226039	13.9191	4.84959e-44	7.54353e-40
Tnnt1	366.424	-1.20961	0.116879	-10.3492	4.22079e-25	3.28272e-21
Fem1a	2916.9	28.5187	3.1935	8.93024	4.25088e-19	2.20408e-15
Fabp3	189398	0.653366	0.0761637	8.57844	9.61673e-18	3.73971e-14
Acot2	3267.73	1.29818	0.155578	8.34422	7.16842e-17	2.2301e-13
Ucp2	4067.45	0.847884	0.102959	8.23516	1.7932e-16	4.64888e-13
Adam1a	56.237	-25.439	3.12799	-8.1327	4.1982e-16	9.32901e-13
Chrna2	237.152	2.66121	0.328305	8.10592	5.23492e-16	1.01786e-12
Fbxl14	252.825	25.1031	3.19359	7.86047	3.82698e-15	6.6143e-12
Acsl6	782.044	-0.659519	0.084639	-7.79214	6.58826e-15	9.8641e-12
Ly6c1	6129.89	0.85947	0.110605	7.77065	7.80822e-15	1.01214e-11
Gm28047	20.3309	-24.0533	3.1286	-7.6882	1.49217e-14	1.78543e-11
Rbp7	874.91	1.00825	0.134954	7.47109	7.95335e-14	8.83674e-11
Fabp4	37718.3	0.757243	0.106637	7.10115	1.23725e-12	1.20284e-09
Pcdhb22	43.2995	22.642	3.19404	7.08881	1.35265e-12	1.23768e-09
Plbd1	2389.79	0.506678	0.0718011	7.05669	1.70521e-12	1.47359e-09
Fas	1010.27	0.949802	0.134976	7.03682	1.96683e-12	1.61021e-09
Fbp2	1597.05	1.1634	0.165768	7.01822	2.2472e-12	1.74776e-09
Gcat	531.928	-0.790764	0.114591	-6.90078	5.17193e-12	3.57926e-09
Selenow	3688.45	-0.882237	0.127866	-6.89968	5.21215e-12	3.57926e-09
Slc41a3	1335.35	-1.10105	0.15965	-6.89667	5.32365e-12	3.57926e-09
Arhgef19	1620.73	-0.690579	0.100757	-6.85387	7.1879e-12	4.46498e-09
Gm21985	25.0372	21.8771	3.19444	6.84849	7.46316e-12	4.46498e-09
Pcdhb20	33.8664	21.6627	3.19419	6.78192	1.18592e-11	6.58821e-09
Fam117b	2596.93	1.05423	0.155791	6.76693	1.31541e-11	6.8204e-09
Eno3	62694.2	-0.538759	0.0796884	-6.76082	1.37209e-11	6.88479e-09
Cd36	104523	0.677988	0.10145	6.68297	2.34151e-11	1.13819e-08
Fkbp5	2287.88	1.71881	0.258425	6.6511	2.90902e-11	1.37121e-08
Il34	157.308	0.80567	0.12197	6.60549	3.96206e-11	1.79927e-08
Spon2	207.516	-2.03227	0.307813	-6.60229	4.04851e-11	1.79927e-08
Ramp1	427.735	-0.945522	0.145832	-6.48362	8.95467e-11	3.86916e-08
Gpam	11323	1.30795	0.202081	6.47244	9.64344e-11	4.05415e-08
Comt	4625.24	0.710407	0.109953	6.46101	1.04004e-10	4.25733e-08
Calr3	635.549	0.783187	0.122417	6.39768	1.57751e-10	6.10078e-08
Ifi205	1675.62	0.934651	0.146159	6.39476	1.60805e-10	6.10078e-08
Pparg	953.642	0.912242	0.143947	6.33734	2.33762e-10	8.65754e-08
Zfp366	1929.66	0.61398	0.0975854	6.29172	3.13968e-10	1.13576e-07
Sh2d4a	667.04	-0.607665	0.0967216	-6.28262	3.32925e-10	1.17696e-07
Chd6	4150.65	0.594302	0.0948399	6.26637	3.6957e-10	1.27748e-07
Kcnv2	436.193	0.864073	0.138496	6.23896	4.40481e-10	1.4895e-07
Serpina3n	1305.77	1.59827	0.257487	6.20719	5.39411e-10	1.78522e-07
Adamts9	2011.22	0.817837	0.134187	6.09474	1.09613e-09	3.55216e-07
Rcor2	290.022	-0.847286	0.139207	-6.08651	1.15399e-09	3.66334e-07
Tpm1	319440	-0.508149	0.0837034	-6.07082	1.27255e-09	3.95891e-07
Mgat3	314.72	-0.76305	0.125879	-6.06179	1.34618e-09	4.10585e-07
Ppm1j	1004.46	-0.56513	0.0938751	-6.02002	1.74396e-09	5.21678e-07
Per2	1882.26	1.20665	0.202361	5.96284	2.47894e-09	7.27546e-07
Retnlg	98.7301	3.55399	0.59939	5.92934	3.0415e-09	8.7612e-07
Epn3	1004	-0.617682	0.104446	-5.91388	3.34142e-09	9.45015e-07
Mcf2l	3356.48	0.793568	0.134503	5.9	3.63507e-09	1.00971e-06
Plin4	8792.72	0.971449	0.165204	5.88031	4.09489e-09	1.10162e-06
Ephx2	12451.4	0.544015	0.0925227	5.8798	4.1076e-09	1.10162e-06
Lingo3	464.816	-1.23763	0.212602	-5.82136	5.83691e-09	1.51322e-06
Cyp4b1	1729.98	0.687949	0.119368	5.76327	8.24974e-09	2.03081e-06
Cdh20	55.2282	-1.76202	0.306366	-5.75135	8.85319e-09	2.11864e-06
Npc1	2277.76	0.681526	0.118652	5.74391	9.25129e-09	2.18036e-06
Mdga1	437.365	-0.900229	0.156926	-5.73663	9.65787e-09	2.24221e-06
Impa2	1537.96	0.680986	0.118864	5.72913	1.00947e-08	2.30003e-06
Retsat	3426.08	0.73583	0.128477	5.72733	1.02026e-08	2.30003e-06
Adcy1	464.978	-1.10479	0.195524	-5.65043	1.60052e-08	3.55657e-06
Crybg1	509.754	0.631867	0.113308	5.57652	2.45382e-08	5.37594e-06
Scgb1c1	297.461	-1.32523	0.238097	-5.56592	2.60771e-08	5.55656e-06
Ptgds	8212.36	0.996636	0.179229	5.5607	2.687e-08	5.64814e-06
Ms4a4a	116.55	1.34085	0.241258	5.55774	2.73295e-08	5.66814e-06
Mthfd2	208.217	1.22548	0.220898	5.54774	2.89385e-08	5.92287e-06
Egr1	1312.47	-1.54824	0.282103	-5.48823	4.05992e-08	7.99393e-06
Gnb3	424.715	-0.921374	0.169505	-5.43568	5.45865e-08	1.04826e-05
Bnip3	4083.4	0.638364	0.117687	5.42424	5.82022e-08	1.09486e-05
Zfp281	233.638	-3.82987	0.706153	-5.42357	5.84207e-08	1.09486e-05
Serpine1	2103.07	0.880962	0.162868	5.40904	6.33622e-08	1.15398e-05
Ifitm1	337.987	1.37807	0.254829	5.40781	6.3801e-08	1.15398e-05
Fam107a	732.47	1.57917	0.293303	5.3841	7.28082e-08	1.27251e-05
Ano4	294.414	-0.890318	0.165704	-5.37295	7.74569e-08	1.324e-05
Gal3st3	650.087	-0.520288	0.0980248	-5.30772	1.11003e-07	1.78903e-05
Plcd3	616.883	-0.6673	0.125742	-5.30688	1.11515e-07	1.78903e-05
Irs1	1300.69	-0.750026	0.141354	-5.30603	1.12038e-07	1.78903e-05
Mmp8	62.3862	3.74088	0.705184	5.30483	1.12781e-07	1.78903e-05
Retnla	255.617	-1.32146	0.250827	-5.26844	1.3759e-07	2.14021e-05
Xdh	10602	0.75148	0.14329	5.24446	1.56741e-07	2.41396e-05
Mme	491.458	0.752619	0.144069	5.224	1.75096e-07	2.64428e-05
S100a8	271.199	2.64659	0.512155	5.16756	2.37169e-07	3.51349e-05
Gsg1l	637.992	-0.671636	0.130517	-5.14598	2.66126e-07	3.90528e-05
Grk5	1758.26	1.08512	0.213002	5.09443	3.49795e-07	4.89592e-05
Morn4	79.3366	-1.0411	0.20442	-5.09296	3.52519e-07	4.89592e-05
Clec9a	267.193	0.8164	0.161391	5.05854	4.22486e-07	5.71458e-05
Prg4	624.514	0.940615	0.188186	4.99833	5.78296e-07	7.55915e-05
Hipk2	2309.05	0.521508	0.105181	4.95819	7.1152e-07	8.99813e-05
Gsta3	749.207	0.840614	0.17015	4.94043	7.7952e-07	9.70423e-05
Cirbp	1277.57	-0.560679	0.113848	-4.9248	8.44478e-07	0.000103432
Abca1	2437.02	0.640539	0.130298	4.91594	8.83554e-07	0.000107373
Rrad	6889.95	-0.825981	0.169047	-4.8861	1.02853e-06	0.000124021
Sgk1	4640.49	0.63321	0.129718	4.88144	1.05312e-06	0.00012601
Fmo1	3342.19	0.713269	0.147028	4.85126	1.2268e-06	0.000144567
Il1b	99.1701	1.65578	0.341721	4.84541	1.2635e-06	0.000147773
Adipor2	2990.12	0.546146	0.112751	4.84383	1.27361e-06	0.000147844
Kcnd2	728.278	-0.556447	0.115209	-4.82989	1.36608e-06	0.000157402
Mt2	429.292	1.61781	0.336765	4.80396	1.55562e-06	0.000175345
Clec4d	38.0275	1.84712	0.384909	4.79884	1.59583e-06	0.000178584
Vwa8	16965.7	0.54421	0.113958	4.77551	1.79252e-06	0.000199162
Aldh1b1	669.333	-0.700551	0.147025	-4.76485	1.88997e-06	0.0002085
Mgat4a	1056.94	0.866315	0.181984	4.76039	1.93224e-06	0.00021115
Rhobtb1	6602.9	0.746585	0.157224	4.74855	2.04878e-06	0.00021828
Cd44	284.153	1.34361	0.284273	4.72648	2.28443e-06	0.000240096
Chil3	76.0815	2.17194	0.46048	4.71668	2.39729e-06	0.000250267
Clk1	6820.45	0.600295	0.127834	4.69588	2.65461e-06	0.00027346
Ngp	64.4321	4.5108	0.961429	4.69176	2.70861e-06	0.000277187
Sgms1	3558.21	0.529264	0.113016	4.68307	2.82605e-06	0.000287315
Map3k6	1232.03	0.892983	0.191116	4.67247	2.97597e-06	0.000298653
Mylip	2046.6	0.817031	0.17575	4.64882	3.33837e-06	0.000328661
Lrg1	2087.72	0.504803	0.108936	4.63395	3.58748e-06	0.000345816
Celsr1	566.281	-0.641212	0.138376	-4.63385	3.58926e-06	0.000345816
Adamtsl3	734.714	0.661621	0.142802	4.63314	3.60155e-06	0.000345816
Myom3	142.363	-0.680662	0.147254	-4.62235	3.7941e-06	0.0003529
Ddit4	3578.22	1.08717	0.235239	4.62155	3.80878e-06	0.0003529
Cyp1a1	1077.23	1.5979	0.346497	4.61159	3.99603e-06	0.000365637
Lgals4	2646.22	0.748882	0.16356	4.57865	4.67996e-06	0.000420791
Slc39a10	1050.91	0.81995	0.179166	4.57647	4.72881e-06	0.000422739
Angptl4	1091.34	1.64621	0.360779	4.56293	5.04456e-06	0.000445842
Klhdc8a	1081.57	-0.925573	0.203426	-4.54992	5.36656e-06	0.000466803
Tanc1	2078.34	0.637345	0.140445	4.53805	5.67778e-06	0.000485263
Arntl	232.004	-1.26741	0.279623	-4.53258	5.82673e-06	0.000495063
Slc25a20	10697.4	0.606078	0.133747	4.53152	5.85609e-06	0.000495063
Lipe	3549.95	0.673632	0.149751	4.49836	6.84804e-06	0.000572695
Rcor3	947.118	-0.514227	0.114484	-4.49168	7.06624e-06	0.000581563
Zfr2	138.747	-0.819095	0.183634	-4.46049	8.1774e-06	0.000659065
Hsd17b11	1912.02	0.888129	0.199342	4.45531	8.37719e-06	0.000671687
Ifi211	871.964	0.596669	0.134311	4.44246	8.89382e-06	0.000709453
Dnaja1	3929.43	0.794987	0.1793	4.43384	9.2568e-06	0.00072722
Drd2	219.793	-0.878681	0.199108	-4.41309	1.01908e-05	0.000784739
Slpi	31.0558	2.1745	0.493771	4.40387	1.06339e-05	0.000810834
Dock10	471.364	0.574312	0.130574	4.39838	1.09062e-05	0.000827543
S1pr1	5843.1	0.525057	0.119858	4.38065	1.18325e-05	0.000882483
Adam11	632.348	-0.563329	0.128608	-4.3802	1.18572e-05	0.000882483
Cd300lf	45.2888	2.45578	0.561852	4.37088	1.23748e-05	0.000916618
Gbp9	1378.46	0.592308	0.135664	4.36599	1.26551e-05	0.000932936
Fam81a	558.2	-0.613606	0.14065	-4.36263	1.28508e-05	0.000942895
Rbm3	3053.83	-0.565954	0.130161	-4.34812	1.37307e-05	0.00100273
Prn	22.1676	6.52451	1.50241	4.34268	1.40754e-05	0.001015
Espn	195.791	-0.549364	0.126509	-4.3425	1.40869e-05	0.001015
Dhrs9	24.5697	2.1249	0.489374	4.34207	1.41144e-05	0.001015
Cidea	1165.47	0.602539	0.138805	4.34091	1.41892e-05	0.001015
Lypd2	36.2396	-1.52862	0.35251	-4.33638	1.44848e-05	0.00101951
Pde11a	75.5965	1.47751	0.341616	4.32506	1.5249e-05	0.00105892
Ltf	56.5018	3.29444	0.762604	4.31999	1.56036e-05	0.00107395
Trem1	18.0397	2.96568	0.689363	4.30207	1.69213e-05	0.00115405
Tcf23	299.479	1.37721	0.320194	4.30117	1.69898e-05	0.00115405
Agmo	223.044	0.778568	0.181202	4.29668	1.73377e-05	0.00117256
Hmox1	443.472	0.619359	0.144946	4.27305	1.9282e-05	0.00127143
Adam19	1474.18	-0.52141	0.122322	-4.26259	2.02073e-05	0.00131517
Car4	1282.6	1.02761	0.24191	4.24789	2.15791e-05	0.0013986
Ms4a6d	254.408	0.717804	0.169416	4.23694	2.26587e-05	0.00145044
Klhl2	912.843	0.513295	0.121456	4.22619	2.3768e-05	0.00150289
Aldh1a1	1926.95	0.600809	0.142361	4.22032	2.43952e-05	0.0015363
Them6	359.247	-0.624778	0.148348	-4.21158	2.53592e-05	0.00158419
Egfl8	40.5349	-0.897247	0.213746	-4.19773	2.69607e-05	0.00166625
Hdc	204.081	1.32299	0.315185	4.19749	2.69886e-05	0.00166625
Trarg1	226.17	0.712183	0.169682	4.19716	2.70282e-05	0.00166625
Fkbp10	1277.1	0.618947	0.147813	4.18736	2.8222e-05	0.00172154
Mmp17	225.848	0.92314	0.220735	4.18213	2.88791e-05	0.00175474
Aida	1195.94	1.10518	0.264626	4.17637	2.96196e-05	0.00177889
Plekhh1	91.1074	-0.93068	0.222946	-4.17446	2.98698e-05	0.00178702
Snrk	5034.31	0.510998	0.122491	4.17172	3.02305e-05	0.00180167
Cdon	724.192	-0.691363	0.166107	-4.16215	3.1526e-05	0.00186459
Lgi3	107.98	-1.39518	0.335578	-4.15754	3.21692e-05	0.00188827
Slitrk6	95.2747	-0.874777	0.210565	-4.15442	3.26114e-05	0.00189357
Phlda1	1597.41	-0.632582	0.152302	-4.15347	3.27464e-05	0.00189357
Kcnq4	347.382	0.515913	0.124325	4.14971	3.32903e-05	0.00191789
Lcn2	229.687	1.34142	0.323437	4.14738	3.36303e-05	0.00192323
Arhgap27	1586.5	0.507392	0.122509	4.14168	3.44771e-05	0.00196274
Adgrf5	16610.8	0.55049	0.132935	4.14104	3.45735e-05	0.00196274
Dnm3	269.314	0.637803	0.154526	4.12748	3.66759e-05	0.00206257
Zfp933	182.839	2.44251	0.591817	4.12714	3.67299e-05	0.00206257
Fzd2	93.7196	9.76794	2.36821	4.12462	3.71353e-05	0.00207784
Col5a3	1069.53	-0.668045	0.162051	-4.12243	3.74899e-05	0.00209016
Tab1	1021.43	-0.676829	0.164347	-4.11829	3.81697e-05	0.00211174
Ube2ql1	427.379	-0.509824	0.123838	-4.11685	3.84085e-05	0.00211174
Hpcal1	803.64	0.541794	0.131732	4.11286	3.90793e-05	0.00213291
Polr1e	859.67	-0.544268	0.132419	-4.1102	3.95314e-05	0.00215004
Clec4e	20.42	2.39987	0.585394	4.09958	4.13896e-05	0.00223841
Il2ra	179.459	0.676068	0.165025	4.09675	4.18995e-05	0.00225518
Timp4	3618.43	0.911524	0.223875	4.07157	4.66966e-05	0.00247906
Ctla2a	1175.75	0.559436	0.137875	4.05757	4.9587e-05	0.00258834
Selenom	739.248	-0.656406	0.162326	-4.04376	5.26014e-05	0.00272282
Wee1	554.595	1.09011	0.269605	4.04337	5.26885e-05	0.00272282
Plcb1	491.136	0.537982	0.133306	4.0357	5.44404e-05	0.00280404
Ucp3	1658.35	1.0661	0.264831	4.02558	5.68354e-05	0.00291774
Fam20c	555.278	-0.540916	0.134402	-4.02461	5.70694e-05	0.00292011
Ip6k3	490.991	-0.763529	0.189966	-4.0193	5.83722e-05	0.00297698
Slc4a8	284.664	1.01451	0.252523	4.01752	5.8815e-05	0.00298976
Cyb5r2	328.122	-0.61336	0.153323	-4.00044	6.32236e-05	0.00317239
Serpina3g	132.821	1.25772	0.315075	3.99182	6.55685e-05	0.00325852
Cxcr2	103.856	1.9408	0.486906	3.98599	6.71984e-05	0.00332538
Fabp7	18.1444	-1.84504	0.463164	-3.98354	6.78948e-05	0.0033421
Kcnc4	36.3146	1.25286	0.314753	3.98044	6.87867e-05	0.00335416
Phf24	340.629	-0.631075	0.158796	-3.97411	7.06417e-05	0.00342315
Plin2	2905.66	0.515658	0.12995	3.96813	7.24377e-05	0.00347184
Dipk2b	381.975	0.538248	0.135866	3.96162	7.44426e-05	0.00355201
Gpr160	192.618	1.1519	0.290948	3.95912	7.52279e-05	0.0035785
Tbx3	723.499	0.671638	0.16989	3.95337	7.70591e-05	0.0036383
Cpn2	177.181	-0.773681	0.196078	-3.94578	7.95409e-05	0.00372668
Wif1	211.135	-0.628946	0.159642	-3.93973	8.15729e-05	0.00381041
Smarca1	129.247	0.679686	0.172858	3.93204	8.42272e-05	0.00391091
Lipa	1777.09	0.646817	0.164697	3.92731	8.59e-05	0.00397671
Ier3	1153.77	0.86531	0.22039	3.92626	8.62768e-05	0.0039823
Cacna1d	135.87	-0.646123	0.164656	-3.92408	8.706e-05	0.00400656
Plscr4	777.004	0.759796	0.193914	3.9182	8.92112e-05	0.00408141
Decr1	27743.9	0.519606	0.133062	3.905	9.42268e-05	0.00426075
Klhl32	287.448	-0.527419	0.13577	-3.88465	0.000102478	0.00460503
Hddc2	111.825	-0.840418	0.216415	-3.88336	0.000103025	0.00460503
Zfp445	1356.44	1.2973	0.334994	3.8726	0.000107679	0.00476067
Nr1d1	4407.8	-0.731951	0.189033	-3.87208	0.000107911	0.00476067
Ankrd35	140.835	-0.55508	0.143366	-3.87177	0.000108048	0.00476067
Apc2	366.733	-0.558432	0.144256	-3.8711	0.000108343	0.00476067
Acp6	1087.62	-0.507474	0.131249	-3.86649	0.000110415	0.00481094
Dnajb1	1122.89	0.562086	0.145706	3.85767	0.000114473	0.00493249
Dpysl4	333.998	-0.546154	0.141965	-3.8471	0.000119524	0.00510769
Ripor2	618.825	-0.573008	0.149102	-3.84306	0.000121512	0.00517841
Acer2	2822.6	1.01101	0.263214	3.84104	0.000122515	0.00519269
Exoc3l4	189.569	-0.71438	0.186364	-3.83324	0.000126464	0.00531663
Cdkn1a	1621.67	0.874066	0.228379	3.82727	0.000129573	0.00540781
Olfr558	411.592	0.518066	0.135429	3.82536	0.000130579	0.00543091
Zdhhc14	331.563	0.525185	0.137382	3.82281	0.00013194	0.00547286
Agtr1a	1705.26	-0.511434	0.134478	-3.80311	0.00014289	0.00584909
Vsir	1855.96	1.17191	0.308324	3.8009	0.000144174	0.00587075
Serpina1b	7.42914	4.34895	1.15228	3.77421	0.000160514	0.00641851
Adh1	1111.15	0.799379	0.212302	3.76529	0.000166354	0.00660846
Slc16a14	19.7139	1.37841	0.366109	3.76501	0.000166539	0.00660846
Islr2	53.3197	1.48682	0.394999	3.7641	0.000167149	0.00661559
Abat	663.901	-1.22139	0.325111	-3.75682	0.000172083	0.00674246
Saa3	14.0299	2.30997	0.615752	3.75146	0.000175809	0.00685681
Ddn	24.8545	-1.61327	0.430818	-3.74467	0.000180631	0.00697939
Scn10a	158.179	-0.6629	0.177045	-3.74425	0.000180935	0.00697939
Sirpb1c	17.262	1.8242	0.488629	3.7333	0.000188986	0.00720509
Ccne1	40.4508	-0.804282	0.215486	-3.73242	0.000189651	0.00720592
Acsf2	1845.78	0.589784	0.158033	3.73204	0.000189934	0.00720592
Plxnb3	150.168	-0.661755	0.17742	-3.72988	0.000191574	0.00724695
Krt7	73.3797	-1.15503	0.310105	-3.72463	0.000195604	0.00736713
Ncf1	414.397	0.682975	0.183458	3.72278	0.000197039	0.00736999
Slc6a17	136.035	-0.852137	0.2294	-3.71463	0.000203498	0.00755468
Snrnp25	227.666	-0.548172	0.147635	-3.71303	0.00020479	0.00756651
Apobec3	553.939	0.521841	0.140603	3.71145	0.000206075	0.00759595
Gadd45g	457.773	0.813453	0.220118	3.69554	0.000219424	0.00795603
Osmr	1953.71	0.611533	0.165822	3.6879	0.000226114	0.00813139
Eif4ebp2	2852.28	3.22335	0.876574	3.67721	0.000235796	0.00841239
Ubald1	729.948	0.874087	0.237879	3.67451	0.00023831	0.00848262
Rc3h1	3103.17	0.578499	0.157599	3.67071	0.000241882	0.00859011
Filip1l	713.74	2.36128	0.643589	3.66892	0.000243577	0.0086306
Fgr	69.3169	1.30401	0.355633	3.66674	0.000245665	0.00868482
Nkain1	174.797	0.758113	0.206861	3.66485	0.000247485	0.00872931
C4b	3093.61	0.656327	0.179294	3.66061	0.000251616	0.00885495
Arl6ip6	311.06	1.28125	0.350278	3.65782	0.000254374	0.0089318
Cryba4	182.08	-0.578929	0.15832	-3.65669	0.000255492	0.00894374
Mvk	314.432	-0.573986	0.157698	-3.63977	0.000272877	0.00949575
Phkg1	893.688	-0.514545	0.142005	-3.62344	0.00029071	0.0100439
Gcnt2	748.131	0.827114	0.228296	3.623	0.000291211	0.0100439
S100a9	616.451	2.12562	0.587016	3.62106	0.000293401	0.0100747
Fetub	38.5303	1.38309	0.38279	3.61319	0.000302454	0.0103627
Lrrc17	219.506	-0.622988	0.17272	-3.60692	0.000309854	0.0105697
Sptbn4	31.761	-1.38438	0.384143	-3.60381	0.000313587	0.0106736
Slc5a3	284.94	0.582949	0.162052	3.5973	0.000321533	0.0108727
Cd163	1928.4	0.610877	0.170081	3.59168	0.000328555	0.0110381
Lrrc15	1765.02	-0.575475	0.160474	-3.58609	0.000335677	0.0112048
Il1r1	1195.82	0.636348	0.17766	3.58183	0.000341191	0.0113402
Elmod3	994.848	0.531291	0.148546	3.5766	0.00034809	0.0114775
Hecw2	2293.32	0.744942	0.20829	3.57646	0.000348273	0.0114775
St8sia1	28.2468	1.2773	0.357392	3.57395	0.00035164	0.0115396
Peak1	1203.85	0.547379	0.153305	3.57053	0.000356256	0.0116637
Gng7	49.9932	-1.31438	0.368168	-3.57004	0.000356923	0.0116637
Fgfr3	736.893	0.541772	0.151959	3.56526	0.000363501	0.011835
Smim15	640.129	1.52749	0.428454	3.56512	0.000363686	0.011835
Hsdl2	18504.4	0.558196	0.15663	3.56378	0.000365546	0.0118707
Slc36a2	904.786	-0.553789	0.155683	-3.55716	0.000374881	0.0121232
Fcgr3	883.769	0.748749	0.211211	3.54503	0.000392569	0.0125905
Fgf16	656.515	-0.547472	0.154954	-3.53313	0.000410672	0.0130634
Fasn	1244.39	-0.734589	0.208289	-3.52678	0.00042064	0.013326
Klhl30	2498.37	-0.571684	0.162134	-3.52601	0.000421876	0.013338
Cd200	3535.46	0.563564	0.159996	3.52236	0.000427723	0.0134145
Wfdc21	7.11566	6.05453	1.71915	3.52181	0.000428609	0.0134145
Slfn3	235.32	0.602771	0.171375	3.51726	0.000436025	0.0135836
F7	10.0368	2.21598	0.63154	3.50885	0.000450052	0.0139453
Zfand3	2402.17	-0.893113	0.254804	-3.5051	0.00045643	0.0140868
Tlcd2	121.736	-1.1145	0.318023	-3.50446	0.000457529	0.0140928
Ramp3	329.952	0.548059	0.156646	3.4987	0.000467534	0.0143238
Stc1	317.211	1.19531	0.341993	3.49514	0.000473818	0.0144761
Oaf	395.366	-0.98509	0.281909	-3.49436	0.000475207	0.0144761
Nos1	10.6714	-2.09675	0.600215	-3.49334	0.000477025	0.0144761
Ror2	109.866	0.602996	0.172672	3.49215	0.000479153	0.0144761
Ms4a6b	321.667	0.657078	0.188463	3.48652	0.000489356	0.0147233
Slfn4	184.923	1.33281	0.382562	3.4839	0.000494156	0.014839
Ankrd37	267.525	0.760631	0.218451	3.48193	0.000497813	0.0148941
Rassf2	615.939	0.686505	0.197547	3.47514	0.000510591	0.0152384
Rin3	1178.54	0.521135	0.150045	3.47319	0.000514311	0.0152674
Apln	576.679	-0.959624	0.276759	-3.46736	0.000525594	0.0155726
Slc10a6	353.384	0.788374	0.227727	3.46193	0.000536325	0.0158003
Scn3a	174.024	0.845224	0.244529	3.45653	0.000547171	0.0160893
1700102P08Rik	24.407	1.00401	0.290712	3.45362	0.000553107	0.0161737
Actg2	27.5689	-1.44244	0.41902	-3.44241	0.000576565	0.0166391
Skap2	626.767	0.620096	0.180208	3.44101	0.000579549	0.0166942
Sac3d1	329.813	-0.615863	0.179129	-3.4381	0.000585812	0.0168434
Spaar	468.749	0.727565	0.212178	3.42902	0.00060576	0.0171949
Aox1	1765.89	0.642125	0.187324	3.42789	0.000608293	0.017225
Hsd11b1	1524.81	0.539581	0.157424	3.42755	0.000609049	0.017225
Snai3	145.595	-0.916272	0.267421	-3.42633	0.000611796	0.01724
Entpd1	1305.79	0.664857	0.194212	3.42335	0.000618541	0.0173986
Lhx6	274.745	1.04653	0.307296	3.4056	0.00066019	0.0184037
Tesmin	98.3222	1.01857	0.299577	3.40002	0.000673805	0.0187161
Usp6nl	641.194	0.854198	0.251318	3.39887	0.000676648	0.0187616
Cers4	1580.18	-0.515897	0.151975	-3.39462	0.000687241	0.0189876
Fstl4	106.838	0.757497	0.223534	3.38873	0.000702176	0.0193316
Hsbp1l1	68.046	-0.861557	0.254318	-3.38772	0.000704773	0.0193688
Tspo2	3.17348	4.90066	1.44736	3.38594	0.000709356	0.0194261
Rnf122	181.597	0.70933	0.209544	3.3851	0.000711511	0.0194509
Gsdma	1.89095	4.17722	1.23473	3.3831	0.000716722	NA
Gnat1	3.54883	3.83161	1.1346	3.37705	0.000732667	0.0199242
Gper1	88.2761	0.661625	0.196361	3.36943	0.000753228	0.0203809
Ston2	380.651	-0.567574	0.168549	-3.36741	0.000758788	0.0204557
Pik3r5	121.461	0.705115	0.209564	3.36468	0.000766325	0.0205875
Sh2d5	7.97826	2.65501	0.791147	3.3559	0.00079106	0.0209982
Foxd4	2.37623	4.42041	1.31784	3.35429	0.00079568	0.0210848
Trmt44	158.554	0.507344	0.151369	3.3517	0.000803177	0.0212112
Cyp2ab1	28.6523	1.20841	0.360764	3.3496	0.00080929	0.0213003
Fads2	469.938	-0.564794	0.168681	-3.34829	0.00081312	0.0213396
Ppm1h	262.536	0.774125	0.23121	3.34815	0.000813523	0.0213396
Csf3r	283.379	1.0826	0.323677	3.3447	0.000823712	0.0214981
Pdk4	28952.4	1.94742	0.583168	3.33938	0.000839655	0.0218774
Mt1	3001.92	0.768428	0.230318	3.33638	0.000848785	0.0220415
Lnpk	439.578	-0.572749	0.172222	-3.32565	0.000882122	0.0227117
Ctla2b	291.866	0.573483	0.172462	3.32526	0.000883355	0.0227117
Adgrl4	6143.11	0.546167	0.164294	3.32433	0.000886327	0.0227505
Ddit4l	79.2932	-1.34559	0.404867	-3.32352	0.000888875	0.0227688
H2-Q1	39.3271	-2.34583	0.706239	-3.32157	0.000895111	0.0228315
Igsf1	932.3	-0.542664	0.163379	-3.3215	0.000895352	0.0228315
Hif3a	152.65	1.286	0.387281	3.32058	0.000898317	0.0228682
Lamtor3	2347.59	0.516586	0.155894	3.31371	0.000920667	0.0231731
Insc	13.9528	-1.41276	0.427096	-3.30781	0.000940272	0.0236283
Etfbkmt	668.746	0.511441	0.155342	3.29235	0.000993539	0.0245858
Psat1	205.852	0.606915	0.184401	3.29128	0.000997343	0.0245858
Lao1	7.6311	3.59573	1.09389	3.28711	0.00101221	0.0247172
Tctn1	254.817	0.850761	0.259122	3.28324	0.00102619	0.0249804
Ccdc85a	1527.9	0.518584	0.157982	3.28255	0.00102873	0.0249848
Edc3	824.188	0.563243	0.171664	3.28107	0.00103412	0.0250558
Ammecr1l	502.723	0.650649	0.198472	3.27828	0.0010444	0.0252262
Wdr86	37.237	-1.06918	0.326297	-3.2767	0.00105029	0.0252508
Zbtb16	1753.6	1.01803	0.310921	3.27424	0.00105948	0.0254323
Agap2	642.035	0.558368	0.170778	3.26956	0.00107714	0.0257371
Acbd6	595.835	-0.890843	0.273399	-3.2584	0.00112043	0.026527
Gsdme	230.525	-0.558915	0.171796	-3.25337	0.00114043	0.0268779
Rnf152	302.077	0.600162	0.18502	3.24376	0.00117961	0.0275923
A2m	55.1192	-1.011	0.311992	-3.24048	0.00119327	0.027828
Tarm1	7.35628	3.97759	1.22874	3.23714	0.00120736	0.0280802
Fam124b	31.0537	-1.20552	0.372411	-3.23706	0.00120769	0.0280802
Poglut1	580.403	0.782241	0.241807	3.23498	0.00121651	0.028201
T2	29.1156	-0.944812	0.292501	-3.23012	0.0012374	0.0285998
B3gnt3	275.464	0.612888	0.18983	3.22862	0.0012439	0.0286684
Fhl3	274.221	-0.595441	0.184476	-3.22774	0.00124773	0.0286684
Klk14	19.932	1.10963	0.344285	3.22301	0.0012685	0.0289899
Chil1	34.1184	1.5977	0.495719	3.223	0.00126854	0.0289899
Cd276	242.452	-0.625145	0.194548	-3.21332	0.00131209	0.0298385
Cacna2d2	169.626	-0.624157	0.19435	-3.21151	0.00132041	0.0299401
Sost	85.8885	-1.41123	0.440179	-3.20603	0.00134579	0.0304714
Pi16	3504.16	0.559522	0.174694	3.20286	0.00136068	0.0307637
Tnfrsf12a	1710.48	0.999981	0.312275	3.20225	0.00136361	0.0307851
Krt222	1256.06	-0.668346	0.208757	-3.20155	0.00136689	0.0308144
Cd244a	38.0234	0.906684	0.283373	3.19961	0.00137612	0.0309536
Sirpb1b	22.8846	1.3926	0.435595	3.197	0.00138866	0.0311697
Ncam1	195.035	-0.558218	0.174656	-3.19609	0.00139302	0.0311888
Hpca	6.24514	-2.12906	0.66657	-3.19406	0.00140288	0.0312661
Pdzrn4	75.7278	-0.853638	0.26726	-3.19403	0.001403	0.0312661
Cd300lg	3726.13	0.510818	0.160358	3.18548	0.00144515	0.0317999
Plau	222.852	-0.549144	0.172487	-3.18369	0.00145411	0.0319023
Map3k19	3.03739	4.83383	1.52032	3.17948	0.00147537	0.0322776
Cav1	8049.68	0.533952	0.168072	3.17692	0.0014885	0.0324281
Gm8113	141.35	-0.897837	0.282674	-3.17623	0.00149203	0.0324594
Diablo	2316.62	0.719105	0.226513	3.17468	0.0015	0.0325873
Tmsb15l	8.42857	-2.49107	0.785663	-3.17065	0.00152097	0.0329163
Pth1r	554.5	0.645132	0.203642	3.16797	0.00153509	0.0331184
Zfp58	224.347	0.576241	0.182158	3.16341	0.00155935	0.0334504
Stac3	15.101	1.24654	0.394094	3.16305	0.00156123	0.0334504
Fyb	229.724	0.508595	0.160856	3.16181	0.00156793	0.0335477
Dusp10	348.66	-0.569559	0.180656	-3.15273	0.00161753	0.0344196
Arrdc2	789.252	0.858267	0.272333	3.15153	0.00162416	0.0344662
Fam241b	155.113	-0.549324	0.174685	-3.14466	0.00166279	0.0349996
Clec12b	69.639	0.994747	0.316505	3.14291	0.00167275	0.035067
Zfp386	360.22	-1.48326	0.472025	-3.14233	0.00167608	0.0350895
Adamts1	3159.39	0.623913	0.198724	3.1396	0.00169178	0.0351956
Mansc1	97.0085	-1.16195	0.370973	-3.13217	0.0017352	0.0358472
Tacc2	18904.3	0.648852	0.207159	3.13215	0.00173532	0.0358472
Mmp3	458.06	0.667185	0.213054	3.13153	0.001739	0.0358756
Samd10	120.141	-0.515148	0.164822	-3.12549	0.00177512	0.0362205
D7Ertd443e	68.1341	-0.939519	0.301047	-3.12084	0.00180337	0.0367166
Sft2d2	915.623	1.455	0.466706	3.11761	0.00182326	0.0369335
Cutal	26.3448	-1.18285	0.379422	-3.1175	0.0018239	0.0369335
Tesk1	1542.31	0.509116	0.163346	3.1168	0.00182827	0.0369335
Cd300ld4	60.8041	0.826674	0.265743	3.1108	0.00186582	0.0374487
Ttpa	48.0948	-0.765924	0.24627	-3.1101	0.00187023	0.0374593
Izumo4	89.6756	-0.672206	0.2164	-3.10632	0.00189433	0.0375366
Cx3cr1	201.846	-0.741952	0.239147	-3.10249	0.00191899	0.0379287
Cyp3a13	61.7427	-0.854964	0.275665	-3.10146	0.00192571	0.0380132
AU021092	345.753	0.524596	0.169341	3.09788	0.00194913	0.0383297
Ifi207	1184.18	0.57774	0.186587	3.09636	0.00195912	0.0384774
Cgrrf1	758.109	0.554519	0.179748	3.08498	0.00203564	0.03963
Zfp759	103.718	2.06595	0.670422	3.08157	0.00205913	0.0398379
Igtp	2518.81	-0.804439	0.262618	-3.06315	0.00219023	0.0414422
Mustn1	248.571	1.10409	0.360679	3.06114	0.00220497	0.0416241
Ptprz1	60.3666	-0.688184	0.224954	-3.05922	0.00221916	0.04174
Irak3	427.177	0.605137	0.19789	3.05794	0.00222861	0.0418252
Ninj1	1556.69	0.659918	0.216309	3.05081	0.00228222	0.0425659
Ubn2	1349.01	0.762549	0.250356	3.04586	0.0023202	0.0430186
Timd4	135.89	-0.551473	0.181416	-3.03982	0.00236719	0.0433577
Crk	1937.01	0.902754	0.297331	3.03619	0.00239591	0.043691
Adgrb2	137.402	-0.654607	0.215993	-3.03068	0.00244004	0.0443916
Vwa3a	603.032	0.656823	0.216768	3.03007	0.00244498	0.0444295
Zfp973	108.027	0.877501	0.289925	3.02665	0.00247283	0.0447266
Tnfaip8l1	24.2245	3.38959	1.12028	3.02568	0.00248076	0.0447307
Gdf10	127.717	-0.808356	0.267175	-3.02557	0.00248169	0.0447307
Bace2	595.282	-0.577432	0.19116	-3.02068	0.00252212	0.045302
Gfra3	89.4283	-0.594567	0.197193	-3.01516	0.00256846	0.0457995
Bex4	38.0541	-1.33044	0.441336	-3.01458	0.00257337	0.0457995
Gm13889	25.6469	7.89898	2.62336	3.01102	0.00260376	0.0459722
Dpy19l3	148.329	-0.615865	0.204587	-3.01029	0.00261	0.0459917
Nadk2	4329.27	0.534724	0.177909	3.00561	0.0026505	0.0464285
Gm12185	118.149	-1.16033	0.387403	-2.99514	0.00274319	0.0476212
Gm14391	43.5438	-1.00883	0.336905	-2.99442	0.00274968	0.0476295
Acot1	1076.89	1.24481	0.415885	2.99317	0.00276099	0.0477196
Septin8	2782.79	0.618772	0.206893	2.99078	0.00278266	0.047987
Nfe2l1	21823.5	0.860767	0.287909	2.98972	0.00279235	0.0481008
Proser2	261.201	0.722366	0.241914	2.98605	0.0028261	0.0485746
Lsm10	188.591	2.1675	0.726996	2.98145	0.00286887	0.0491467
Vkorc1	284.99	1.32061	0.444574	2.97052	0.00297298	0.0505135
Grtp1	92.6968	-0.766888	0.258257	-2.96948	0.00298308	0.0505135
Erc2	35.4261	-1.23978	0.41798	-2.96611	0.00301592	0.0508439
Clvs1	23.7227	-0.98217	0.33123	-2.96522	0.00302466	0.0508439
Sdk2	136.788	0.69108	0.233069	2.96513	0.00302557	0.0508439
Klra17	3.66736	5.08064	1.71353	2.96501	0.00302677	0.0508439
Stx1a	112.266	0.565823	0.190884	2.96423	0.00303444	0.0509177
Prss55	17.8709	-2.12855	0.719369	-2.95892	0.00308722	0.0514152
Il11ra2	86.8554	0.569747	0.192606	2.95809	0.0030955	0.0514428
BC048679	4.00491	5.22017	1.76566	2.95649	0.00311162	0.0516556
Tlx2	2.2073	-5.11578	1.73058	-2.95611	0.00311545	NA
Tnfrsf25	95.0052	0.777682	0.263266	2.95397	0.0031371	0.0519124
Gm33815	3.51329	-2.03485	0.689065	-2.95307	0.00314634	0.0519487
Cnn1	123.059	-1.05417	0.357773	-2.94646	0.00321432	0.0528428
AA986860	50.5914	1.10325	0.374644	2.9448	0.00323166	0.0529699
Apod	688.005	0.689562	0.234457	2.9411	0.00327046	0.0534932
Il1f9	16.4448	2.03164	0.690944	2.94039	0.00327801	0.0535014
A930017K11Rik	15.7988	-1.3995	0.476854	-2.93485	0.0033371	0.0541843
Me1	6631.3	0.598699	0.204249	2.93121	0.00337641	0.0546515
Lin28a	4.1676	5.24247	1.78931	2.92988	0.0033909	0.0547152
Adra1d	25.6544	7.89729	2.69725	2.9279	0.00341263	0.0550087
Edn3	129.317	1.31486	0.449597	2.92453	0.00344982	0.0554932
Ttc39a	70.151	-0.674903	0.230955	-2.92222	0.00347543	0.0557898
Dhcr24	192.373	-0.732875	0.251936	-2.90897	0.00362621	0.0574015
Ica1l	14.3926	1.24021	0.426504	2.90785	0.00363928	0.0575295
Nkapl	5.87583	5.76524	1.98288	2.90751	0.00364322	0.0575332
Tle6	182.014	-0.579516	0.199471	-2.90526	0.00366947	0.0578367
Gja8	3.621	5.0833	1.75017	2.90446	0.00367892	0.0578367
Ankrd45	129.287	0.645108	0.222228	2.90291	0.00369718	0.0579151
Rasgrf2	949.57	0.508173	0.175137	2.90157	0.00371302	0.0581047
Mecp2	1286.04	0.807645	0.278793	2.89693	0.00376831	0.0586747
Pcdhgc3	1544.47	-0.722169	0.249527	-2.89415	0.00380184	0.0590785
Cgas	85.0981	0.80044	0.276783	2.89194	0.00382876	0.0593782
Camp	7.28715	3.32146	1.14972	2.88893	0.00386552	0.059829
B4galt4	984.683	0.524836	0.181881	2.88559	0.00390679	0.0601484
Dennd2d	51.5335	-0.705717	0.244704	-2.88396	0.00392714	0.0601985
Med19	445.725	0.732809	0.255033	2.87339	0.00406094	0.0618484
Sfrp2	167.129	-0.701821	0.244266	-2.87318	0.00406359	0.0618484
Rdx	5175.77	0.814171	0.283666	2.87017	0.00410253	0.0621978
Kif17	6.01766	-2.14116	0.746127	-2.8697	0.00410864	0.0622297
Itgam	347.554	0.964325	0.336402	2.86659	0.00414924	0.0626615
Rtn4ip1	2042.59	0.720778	0.251662	2.86407	0.00418239	0.0630734
Gab3	67.1083	0.859139	0.300374	2.86023	0.00423335	0.0636845
Papln	945.187	0.663596	0.232053	2.85967	0.00424076	0.0637343
Rtp3	61.9356	1.73649	0.607673	2.85761	0.00426851	0.0639659
Zfp946	367.679	0.512324	0.179919	2.84752	0.00440616	0.0656667
Sema3g	1776.37	0.504078	0.177067	2.84682	0.00441578	0.0656667
Dag1	7974.95	-0.603853	0.212223	-2.84537	0.00443598	0.0658413
Ttc33	770.701	0.560333	0.197262	2.84056	0.0045035	0.0665893
Epb41l4b	191.766	-0.561753	0.198141	-2.83511	0.004581	0.0673511
Ccdc180	3.29311	4.92614	1.7404	2.83046	0.00464812	0.0680805
Cdc42ep5	110.864	-0.774015	0.273574	-2.82927	0.00466546	0.0682702
Gimap3	91.4599	-0.846349	0.29947	-2.82616	0.00471101	0.0687189
Prss12	45.3867	-1.21379	0.430837	-2.8173	0.004843	0.0695272
Rasgef1b	605.724	0.543046	0.192898	2.8152	0.00487465	0.0698654
Vsig4	110.267	0.612835	0.218337	2.80683	0.0050032	0.0712681
Fos	189.814	-1.43466	0.51141	-2.80531	0.00502682	0.0714495
Polq	456.952	-0.56435	0.201391	-2.80226	0.0050746	0.0717594
B3gnt7	24.2919	-1.13456	0.406276	-2.79258	0.00522903	0.0733432
Rufy4	64.7326	0.585832	0.209818	2.7921	0.00523676	0.0733854
Gm16253	32.4743	0.684627	0.245431	2.78948	0.00527921	0.0738473
Npas2	132.969	-0.735766	0.263828	-2.78881	0.00529017	0.0739341
Cd300ld5	98.1708	0.675787	0.242367	2.78828	0.00529895	0.0739441
Gabrr2	62.1212	0.813562	0.292601	2.78045	0.00542838	0.075198
Nr2c2	845.592	0.586221	0.210922	2.77932	0.00544725	0.0753174
Rmi2	17.962	-1.02941	0.370746	-2.77659	0.00549325	0.0756843
Slc43a2	806.555	0.539846	0.194873	2.77024	0.00560147	0.0769708
Cfap20dc	88.0505	-0.685467	0.2476	-2.76844	0.00563246	0.07726
Ciart	223.026	0.692216	0.250182	2.76685	0.00566011	0.0775027
Fam222a	76.3634	-0.765095	0.276737	-2.7647	0.00569748	0.0778772
Fat3	55.9369	-0.747598	0.270631	-2.76242	0.00573738	0.0782851
Mycn	230.802	-0.633223	0.229383	-2.76055	0.00577045	0.0785806
Mfsd4b5	17.8099	1.28217	0.464498	2.76034	0.0057742	0.0785806
Rbm15	70.6057	-1.12989	0.409504	-2.75917	0.00579478	0.0787918
Foxo6	98.6789	-0.652199	0.236511	-2.75758	0.00582308	0.0791074
Slc4a1	81.5456	1.23611	0.448336	2.75711	0.00583139	0.0791512
Agt	211.519	0.641334	0.23277	2.75523	0.00586517	0.0793694
Rnd1	101.432	-0.77134	0.280358	-2.75127	0.00593656	0.0798816
Bola2	297.939	0.682137	0.248461	2.74545	0.00604281	0.0811125
Fosb	40.4856	-1.61705	0.589123	-2.74484	0.00605411	0.0811125
Mphosph6	300.141	-0.566851	0.20704	-2.73787	0.00618377	0.0823804
Agbl2	86.3499	-0.695663	0.254389	-2.73464	0.00624476	0.0830944
Slc22a21	67.7687	0.780233	0.285357	2.73424	0.00625253	0.0831266
Mxi1	944.954	0.533362	0.195349	2.7303	0.00632765	0.0839817
Fam131a	803.095	-0.529245	0.193963	-2.72859	0.00636056	0.0841313
Apol9a	44.1949	-1.33798	0.490424	-2.72821	0.00636794	0.0841574
Spock2	1617.63	0.620351	0.227571	2.72597	0.00641132	0.0845871
Muc16	440.788	-0.908439	0.333483	-2.72409	0.00644782	0.0848527
Wnt5a	415.726	-0.584801	0.214706	-2.72373	0.00645501	0.0848754
Mob1b	291.397	0.556583	0.20454	2.72115	0.00650557	0.0853239
Peli1	762.909	0.590599	0.21717	2.71952	0.00653766	0.0854566
Smad6	452.596	-0.751362	0.276503	-2.71737	0.00658031	0.0858698
Dnah3	16.9611	1.7047	0.627424	2.71699	0.00658793	0.0858971
Lurap1l	189.506	0.579312	0.213628	2.71178	0.00669239	0.0869675
Cpt1a	2722.96	0.536771	0.198079	2.70989	0.0067305	0.0873287
Gm45140	27.8964	3.4468	1.27195	2.70985	0.00673141	0.0873287
Bcas1	12.3794	-1.35558	0.500791	-2.70688	0.00679192	0.0879572
Gjb3	3.41662	-4.48529	1.65714	-2.70664	0.00679682	0.0879572
Slc38a11	63.0834	0.696403	0.257391	2.70563	0.00681758	0.0880492
Tmem140	271.638	2.28932	0.846577	2.70421	0.00684664	0.0882349
Soga1	890.632	0.5358	0.19833	2.70156	0.00690155	0.088722
Htra4	189.058	0.686995	0.254548	2.69888	0.00695732	0.0892177
Ppp1r36	2.80955	4.69218	1.73897	2.69825	0.0069706	0.089284
Acsbg1	21.0738	-0.954804	0.354204	-2.69563	0.00702554	0.0897228
Tmc3	10.2711	-3.13354	1.16586	-2.68775	0.00719357	0.0916148
Ablim1	9920.45	0.530619	0.197908	2.68114	0.00733719	0.092638
Msln	701.418	-0.688078	0.256781	-2.67964	0.00737021	0.0929794
Cabp1	128.274	0.68759	0.257082	2.67459	0.00748209	0.0940034
Pou2f1	788.848	0.967466	0.362424	2.66943	0.00759794	0.0950048
Atpif1	5259.5	-0.582863	0.218647	-2.66577	0.00768114	0.0958909
Cdh8	8.74757	-1.8665	0.700295	-2.6653	0.00769191	0.0959484
Fam169a	74.4591	-0.668424	0.250842	-2.66472	0.00770534	0.0960027
Acot4	97.4789	0.564314	0.211784	2.66457	0.00770861	0.0960027
Gpx3	7454.13	0.73472	0.275878	2.66321	0.00773995	0.096069
Epor	92.9689	0.747702	0.280823	2.66254	0.00775531	0.096117
Prom1	84.837	0.666374	0.250404	2.6612	0.00778635	0.0963538
Klra9	83.0382	-0.610825	0.229678	-2.65948	0.00782611	0.0967688
Olfr173	1.70085	4.01017	1.50902	2.65747	0.00787286	NA
Usp43	158.255	0.614079	0.2311	2.6572	0.00787931	0.0969492
Cd2	28.4979	-1.41711	0.533317	-2.65716	0.00788016	0.0969492
Rad54b	9.04244	1.47588	0.555511	2.6568	0.00788858	0.0969492
Col7a1	32.7539	-0.807746	0.304039	-2.65672	0.00789056	0.0969492
Slc25a36	751.575	-0.873573	0.329267	-2.65309	0.00797594	0.0979208
Hp	222.641	1.23181	0.466728	2.63924	0.00830916	0.100897
Prok2	4.42613	5.36492	2.0345	2.63696	0.00836516	0.101498
Stfa2	2.51819	4.5299	1.71882	2.63548	0.00840192	0.101741
Kctd2	540.647	-0.723483	0.274636	-2.63434	0.00843014	0.101741
Ldlr	409.764	-0.532904	0.202467	-2.63205	0.00848707	0.102217
Plk5	69.528	-0.679743	0.258423	-2.63035	0.0085296	0.102612
4930590J08Rik	6.96713	-1.7928	0.681906	-2.6291	0.00856117	0.102913
Lbhd1	1.94756	3.59148	1.36673	2.6278	0.00859391	NA
Shd	12.5894	-1.18107	0.449781	-2.62589	0.00864234	0.103648
Ccl5	57.849	-0.984644	0.375477	-2.62238	0.00873182	0.104641
Adap1	104.272	-0.640866	0.244662	-2.61939	0.00880878	0.105319
Bcl6	1186.91	0.503295	0.192373	2.61624	0.00889035	0.10607
Fmo2	2229.47	0.56491	0.215935	2.61611	0.0088937	0.10607
Helt	60.3506	-1.01692	0.389186	-2.61293	0.00897697	0.106838
AU041133	56.4879	1.2477	0.478085	2.60979	0.00905981	0.107659
Lcorl	430.905	0.514069	0.197258	2.60607	0.00915878	0.108586
Ptch2	74.4449	-0.636058	0.244312	-2.60347	0.00922862	0.109331
Phc3	697.381	0.841617	0.32367	2.60023	0.00931618	0.110033
Cytip	123.859	0.678129	0.261045	2.59775	0.00938373	0.110663
Prss51	3.60711	-3.34896	1.29153	-2.59302	0.00951366	0.111603
Jaml	38.3705	0.933533	0.360379	2.59042	0.00958586	0.112271
Smoc1	390.979	-0.522969	0.20218	-2.58665	0.00969138	0.11309
Cdh5	12602.5	0.594772	0.230147	2.58431	0.0097573	0.113344
Sox17	480.642	0.548235	0.212199	2.58359	0.00977792	0.113344
Tmem253	46.7919	0.627777	0.243013	2.5833	0.009786	0.113344
Aak1	1635.34	-0.624772	0.241998	-2.58172	0.00983089	0.113644
Mmp27	21.2003	1.04978	0.406637	2.58162	0.00983382	0.113644
Sema6b	676.063	0.582314	0.225886	2.57791	0.0099401	0.114349
Trpv1	7.33714	1.94129	0.753111	2.57769	0.00994624	0.114349
Asprv1	35.361	1.9031	0.739906	2.57208	0.0101089	0.115451
Thap2	395.317	1.2212	0.475215	2.56979	0.0101759	0.115876
Slc1a7	18.0616	-1.27935	0.497971	-2.56913	0.0101954	0.11601
Ajm1	3.42438	5.00111	1.948	2.5673	0.0102494	0.116372
Map3k7cl	101.982	0.605292	0.235797	2.567	0.0102581	0.116386
Kcng4	14.6202	-1.03725	0.404652	-2.56332	0.0103677	0.117202
Nmrk2	271.678	0.59588	0.232494	2.56299	0.0103775	0.117227
Fez1	123.892	0.556935	0.217515	2.56044	0.0104538	0.117663
Fxyd7	17.0664	1.21921	0.476834	2.55688	0.0105616	0.118362
3830403N18Rik	66.8297	-0.815405	0.319144	-2.55497	0.0106196	0.1185
Trim56	1000.13	0.968402	0.379071	2.55467	0.0106289	0.118518
A630095N17Rik	2.66999	4.64541	1.82306	2.54814	0.01083	0.120291
Glul	18490.3	0.85096	0.333972	2.548	0.0108343	0.120291
Eva1c	69.2574	0.729537	0.286664	2.54492	0.0109302	0.121096
Catsper4	2.59334	3.38019	1.32861	2.54416	0.0109542	0.121276
Pah	10.4365	-2.45994	0.96744	-2.54273	0.0109989	0.121597
Slc9b2	5.41068	1.92932	0.76096	2.53538	0.0112325	0.123565
Doc2b	33.6433	1.16201	0.458547	2.53411	0.0112733	0.123751
Ceacam10	4.16393	5.24747	2.07362	2.53059	0.0113872	0.124657
Gng5	3360.69	0.521857	0.206467	2.52755	0.0114861	0.125379
Glrb	16.797	-1.40979	0.558008	-2.52647	0.0115216	0.125679
Vdr	30.8215	-0.685195	0.271254	-2.52603	0.0115359	0.125747
Lhcgr	10.829	2.18054	0.863674	2.52472	0.0115789	0.126097
Ctsw	28.1374	-1.09501	0.433953	-2.52334	0.0116245	0.12639
Zfp433	52.0477	1.30903	0.520009	2.51732	0.0118251	0.127913
Msi1	13.0099	-1.94085	0.771433	-2.5159	0.0118729	0.128163
C1s2	30.8056	1.06037	0.421747	2.51422	0.0119295	0.128506
Gprin2	18.0621	-1.23785	0.49306	-2.51055	0.0120543	0.129582
Sik1	1317.16	0.596546	0.237738	2.50925	0.0120986	0.129879
Esrp2	18.5031	-1.03157	0.411724	-2.50549	0.0122282	0.130459
Trpm2	60.0318	0.556851	0.222289	2.50507	0.0122426	0.130524
Castor1	342.914	0.509386	0.203545	2.50258	0.0123293	0.13091
Adgrg1	3638.25	0.504415	0.201646	2.50149	0.0123672	0.131132
Neu3	174.647	1.35267	0.541813	2.49657	0.0125402	0.132226
Cables1	291.96	0.659686	0.264257	2.49638	0.0125468	0.132226
Mfsd2b	57.0297	0.706687	0.28324	2.49501	0.0125953	0.132558
Avil	48.0271	0.860159	0.344866	2.49418	0.0126247	0.132777
Ndnf	311.848	-0.700977	0.282243	-2.48359	0.0130064	0.1356
Kif6	121.919	-0.681194	0.274334	-2.48308	0.0130251	0.135613
Clec4f	14.7639	1.82727	0.73644	2.48122	0.0130933	0.136227
Gm32687	59.1352	1.35756	0.547435	2.47986	0.0131435	0.136571
Nepn	111.839	0.66741	0.269215	2.4791	0.0131714	0.136733
Prss50	1.969	3.60069	1.45819	2.46928	0.0135384	NA
Cited1	10.3712	-1.42088	0.575504	-2.46894	0.0135515	0.139137
Amd1	5518.82	0.889134	0.360747	2.4647	0.0137126	0.140421
Aoc2	61.0926	0.909187	0.370077	2.45675	0.0140201	0.142818
Colq	535.248	-0.569311	0.231778	-2.45628	0.0140384	0.142911
Fbn2	117.445	-0.695602	0.283335	-2.45506	0.0140862	0.143177
Zkscan7	205.458	-0.569021	0.231961	-2.45308	0.0141637	0.143716
Lrrc4b	763.472	-1.05415	0.43038	-2.44934	0.0143119	0.144466
Zfp637	360.105	0.537392	0.219453	2.44878	0.0143341	0.144515
Efna2	59.0461	-0.751253	0.306841	-2.44834	0.0143515	0.144584
Tor3a	806.551	0.629245	0.257393	2.44469	0.0144978	0.145774
Slc40a1	1049.19	0.605768	0.24788	2.4438	0.0145336	0.145806
Fam71e1	44.4404	-0.777341	0.31827	-2.44239	0.0145903	0.145806
Atp6ap1l	16.8289	-1.03531	0.424094	-2.44122	0.0146376	0.145966
Nova1	141.762	0.830846	0.340734	2.4384	0.0147523	0.146628
Napsa	37.5574	0.868848	0.356689	2.43587	0.0148561	0.146929
Jade1	1238.12	0.502662	0.206611	2.43289	0.0149787	0.147839
Aldob	309.725	-0.66842	0.275217	-2.4287	0.0151529	0.149085
Prnd	110.314	-1.41438	0.582455	-2.42831	0.0151694	0.149129
Tuba3b	9.66333	-1.42569	0.587294	-2.42755	0.0152011	0.149129
Brms1	102.662	-1.39103	0.573459	-2.42568	0.0152796	0.149531
Efnb1	952.745	1.07195	0.442086	2.42475	0.0153191	0.149773
Btla	62.6372	0.624206	0.257507	2.42403	0.0153492	0.149973
5430403G16Rik	17.0888	-1.11994	0.462968	-2.41904	0.0155617	0.151573
Atxn1	923.682	0.794805	0.328644	2.41844	0.0155872	0.151727
Pcdh15	55.9692	-1.01842	0.421255	-2.41758	0.015624	0.15199
Samd3	8.20502	-1.50237	0.621626	-2.41684	0.0156557	0.152001
Cdh4	129.371	0.717614	0.297204	2.41455	0.0157546	0.152402
Dipk1c	3.54621	-3.56611	1.47726	-2.414	0.0157785	0.152539
Havcr2	44.6003	0.65332	0.270999	2.41078	0.0159185	0.153794
Ei24	3326.11	0.533892	0.221827	2.4068	0.0160931	0.154975
Cenpf	1228.79	-0.539816	0.224303	-2.40664	0.0160999	0.154975
Pbld2	52.0255	0.761478	0.316408	2.40663	0.0161003	0.154975
Ly75	96.6355	-0.661142	0.275115	-2.40315	0.0162545	0.155788
Hsd17b1	15.7688	1.25199	0.520978	2.40314	0.0162548	0.155788
Upb1	17.2977	-1.07402	0.447014	-2.40265	0.0162765	0.1559
Mgam	20.8321	0.971515	0.405071	2.39838	0.0164676	0.157053
Cd200r1	38.4799	0.898976	0.37575	2.39249	0.0167346	0.159306
Mfap4	504.542	-0.575691	0.240653	-2.39221	0.0167472	0.159329
Npnt	89.37	-0.982002	0.410674	-2.3912	0.0167936	0.159597
Fam163b	29.2965	-0.835252	0.349415	-2.39043	0.0168286	0.159597
Paqr7	167.723	1.11517	0.466613	2.38993	0.0168518	0.159597
Unc5c	25.2739	-1.12079	0.469428	-2.38756	0.0169606	0.160313
Phldb3	17.408	1.14706	0.48149	2.38233	0.0172037	0.162249
Cxcr6	38.504	-0.615138	0.258419	-2.38039	0.0172942	0.16284
1700020L24Rik	66.5955	0.654872	0.27518	2.3798	0.0173223	0.163005
Gipr	27.8921	-0.651984	0.274308	-2.37683	0.0174619	0.163639
Il17rd	607.969	0.61248	0.257752	2.37624	0.0174902	0.163639
Fa2h	5.64396	2.52725	1.06359	2.37614	0.0174949	0.163639
Cerk	1432.4	-0.679554	0.286194	-2.37445	0.0175751	0.164192
Ankrd61	12.5792	0.958673	0.404033	2.37276	0.0176559	0.164581
Cstdc2	3.22839	2.69256	1.13481	2.37269	0.0176589	0.164581
Card9	79.8725	0.575808	0.242759	2.37193	0.0176953	0.164624
Htr3a	3.77104	-3.2493	1.37136	-2.3694	0.0178168	0.165457
Fkbp11	57.4442	-0.591068	0.2496	-2.36806	0.0178815	0.16586
Tmem97	207.038	-0.527854	0.222926	-2.36784	0.0178923	0.165861
Grm4	4.67633	-2.3739	1.00449	-2.3633	0.0181132	0.167212
Lepr	403.178	0.560377	0.237278	2.36169	0.0181918	0.167638
Col3a1	9795.74	-0.501426	0.212346	-2.36137	0.0182078	0.167686
Cacng4	3.91482	3.99484	1.69453	2.35749	0.0183988	0.16911
Mmp9	130.442	0.834811	0.354276	2.35639	0.0184537	0.169245
Gm2115	44.0464	-0.731	0.310312	-2.3557	0.0184881	0.169245
Dpm3	334.016	1.16603	0.49537	2.35386	0.0185796	0.169605
Kazn	262.065	0.566055	0.240669	2.35201	0.0186724	0.170352
Comp	352.846	-0.73752	0.313743	-2.35071	0.0187375	0.170745
Lats1	1087.23	0.614352	0.26155	2.34889	0.0188292	0.17118
Cyp2b10	30.5764	1.83414	0.781484	2.34699	0.0189256	0.171755
CN725425	63.5227	-0.538604	0.229605	-2.34579	0.0189867	0.172209
Sypl2	26.4704	-0.940714	0.40135	-2.34387	0.0190846	0.172795
4933428G20Rik	14.0185	1.13342	0.483752	2.34297	0.0191307	0.17301
Sfrp5	146.311	0.754629	0.322236	2.34185	0.0191883	0.17333
Prickle4	31.1895	0.98139	0.419579	2.33899	0.0193361	0.174054
Mcc	487.535	0.633655	0.271114	2.33722	0.0194275	0.174544
Vmn2r29	9.15279	1.81408	0.776676	2.3357	0.0195069	0.174586
Rassf4	1223.68	0.728932	0.312325	2.33389	0.0196013	0.175128
Cybrd1	133.263	-0.867046	0.371557	-2.33355	0.0196195	0.17519
Elavl1	830.313	0.761056	0.326513	2.33086	0.0197607	0.176249
Slc6a12	4.33913	2.77268	1.19074	2.32854	0.0198836	0.177141
Sqle	79.0925	-0.797244	0.342962	-2.32458	0.0200942	0.178516
Lct	1.75881	4.05109	1.74331	2.32379	0.0201366	NA
Zfp385c	18.6015	-1.20007	0.516582	-2.32309	0.0201743	0.17874
Gm42878	18.7892	-2.46369	1.06138	-2.32122	0.0202747	0.179243
Dsg3	7.38457	1.35259	0.582733	2.32111	0.0202807	0.179243
Olfr99	3.76152	3.9024	1.68173	2.32047	0.0203155	0.179448
Sez6l2	239.047	0.642599	0.277045	2.31947	0.0203693	0.179821
Ggn	33.0296	0.854564	0.368536	2.31881	0.0204056	0.180039
Bod1	2663.08	0.573208	0.247246	2.31837	0.0204293	0.180146
Bmp7	49.6459	-0.70143	0.303679	-2.30978	0.0209005	0.182417
Cldn1	23.0181	0.940522	0.407266	2.30935	0.020924	0.18244
Hs3st3a1	62.6745	0.783068	0.339134	2.30903	0.0209421	0.182467
Gm12394	11.2076	1.13785	0.492939	2.30831	0.0209822	0.18264
Irgm2	3986.04	-0.528053	0.228864	-2.30728	0.0210391	0.182931
Sell	80.3918	0.56397	0.244734	2.30442	0.0211992	0.184093
Slc38a2	9958.21	0.653677	0.2837	2.30411	0.0212165	0.184093
Fras1	68.5774	-1.04722	0.454694	-2.30314	0.0212711	0.184195
Shisa3	105.182	0.761647	0.330827	2.30225	0.0213209	0.184351
Gm1673	40.2034	-0.965873	0.419625	-2.30175	0.0213491	0.184389
H2bc9	16.6718	2.92274	1.27059	2.30031	0.0214309	0.184891
Cyp4f15	10.006	2.20219	0.957846	2.29911	0.0214988	0.185271
Nxph4	22.4505	-1.18522	0.51614	-2.29631	0.0216584	0.186084
Pitpnm3	231.309	-0.555501	0.241923	-2.29619	0.0216649	0.186084
Upk3b	1419.05	-0.656534	0.286195	-2.29401	0.02179	0.186643
Pde6h	5.45415	1.59856	0.696966	2.2936	0.0218133	0.186739
Fxyd3	16.3769	-2.59148	1.13034	-2.29266	0.0218676	0.186857
Pwwp3b	118.8	-0.676932	0.29537	-2.29181	0.0219169	0.186979
Megf10	57.6762	-0.630581	0.275371	-2.28993	0.0220253	0.187428
C5ar2	21.9612	6.51383	2.84457	2.28991	0.0220263	0.187428
Hspa12a	2035.88	-0.548365	0.239577	-2.28889	0.0220859	0.187672
Mthfd1l	146.1	0.671919	0.293652	2.28814	0.0221292	0.18779
Gas2l3	78.895	0.763722	0.333977	2.28675	0.0222106	0.188298
Scin	236.228	-0.529543	0.2317	-2.28547	0.0222854	0.188397
Rfx8	12.82	-1.52579	0.66817	-2.28353	0.0223993	0.188744
Gm3839	23.8494	-0.755051	0.331109	-2.28037	0.0225857	0.190109
Sco1	340.378	-0.519991	0.228096	-2.27971	0.0226251	0.190337
Piga	103.019	0.575183	0.252414	2.27873	0.0226834	0.190455
Septin1	111.56	-0.531384	0.233222	-2.27844	0.0227003	0.190455
Zfp780b	277.123	0.616832	0.270795	2.27785	0.0227353	0.190646
Epha6	5.55725	-1.86469	0.819766	-2.27466	0.0229265	0.191723
Pkd1l3	19.3158	0.840595	0.369793	2.27315	0.0230171	0.192077
Itih3	17.7147	1.1901	0.523879	2.27171	0.0231039	0.192697
Mafg	385.756	0.892086	0.392868	2.2707	0.0231651	0.193001
Gm7324	15.2603	1.18434	0.521855	2.26949	0.0232386	0.193096
Dnajb4	4578.51	0.603689	0.266098	2.26867	0.0232883	0.193399
Robo1	190.727	0.593235	0.261863	2.26544	0.0234858	0.194203
Dnase1l2	59.7778	0.513014	0.22647	2.26526	0.0234966	0.194203
Gja4	414.047	1.55179	0.685238	2.26461	0.0235368	0.194432
Zfyve28	54.5498	0.712826	0.315216	2.26139	0.023735	0.194931
Slc25a18	9.12268	1.80446	0.798821	2.2589	0.0238893	0.195991
Arsj	53.4729	-0.589064	0.260873	-2.25805	0.0239423	0.196191
Cadm3	148.775	0.878045	0.389087	2.25668	0.0240278	0.196381
Lrp2	96.5102	-0.775589	0.343798	-2.25594	0.0240741	0.196574
S100a11	1034.7	0.624925	0.277104	2.2552	0.0241207	0.196851
Tnfrsf26	34.1269	0.73437	0.325926	2.25318	0.0242479	0.197475
Afmid	202.837	-0.920681	0.408885	-2.25169	0.0243421	0.198034
1700019N19Rik	1.45131	3.77804	1.67871	2.25056	0.0244136	NA
Cgref1	62.8081	0.684876	0.30452	2.24904	0.0245101	0.198782
Catip	29.5038	0.794867	0.353491	2.24862	0.0245369	0.198891
Naa40	849.323	-0.504971	0.224889	-2.24543	0.0247409	0.200127
Il2rb	86.0415	-0.5345	0.238182	-2.24408	0.0248271	0.200266
Gm8281	42.7939	0.777454	0.346608	2.24304	0.0248944	0.200487
Mrgpra2a	3.0484	3.62472	1.61885	2.23907	0.0251516	0.201235
Mtmr7	37.4441	0.630082	0.281425	2.2389	0.0251624	0.201235
Ly6a	3217	0.589871	0.263869	2.23547	0.0253863	0.202712
Acvr2b	98.9647	0.51537	0.230729	2.23366	0.0255055	0.203198
Enpp6	273.913	-0.772743	0.346018	-2.23325	0.0255328	0.203198
Ppp1r1b	101.774	-1.2027	0.538564	-2.23316	0.0255386	0.203198
Mrgpra2b	5.55156	2.81433	1.26069	2.23237	0.0255908	0.20351
Ap5s1	467.239	-0.906361	0.406727	-2.22842	0.0258522	0.204856
H2bc15	2.93059	4.1485	1.86317	2.22659	0.025975	0.205697
Klk11	3.2665	3.18284	1.43011	2.22559	0.0260417	0.206042
Acot12	2.38501	4.48212	2.01581	2.22348	0.0261834	0.206638
Glis2	455.261	0.686504	0.308947	2.22207	0.0262782	0.207176
Zfp568	581.965	0.743359	0.334853	2.21996	0.0264218	0.207825
Ttll7	522.945	0.63486	0.286118	2.21888	0.0264951	0.207937
Dok2	151.622	-0.61186	0.27636	-2.21399	0.0268292	0.209502
Ano5	70.2691	-0.547213	0.247352	-2.21229	0.0269466	0.210103
Zfp932	110.068	0.750328	0.339504	2.21007	0.0271002	0.210983
Alox5ap	506.562	0.536624	0.243098	2.20744	0.0272834	0.211985
Cript	792.22	0.574511	0.260364	2.20656	0.0273445	0.212247
Wnt9b	85.8528	0.643289	0.291647	2.20571	0.0274044	0.212494
Mc2r	2.99429	3.60228	1.63544	2.20263	0.0276207	0.213432
C130050O18Rik	38.7481	0.858226	0.389954	2.20084	0.0277473	0.214006
Ptms	3362.7	0.787855	0.357985	2.2008	0.0277499	0.214006
Map7d2	46.5894	0.532028	0.242103	2.19753	0.0279826	0.215373
Dnajb13	14.9228	1.06364	0.485433	2.19112	0.0284428	0.216999
Vmn1r76	2.2303	4.38504	2.00178	2.19057	0.0284831	NA
Tcp10b	5.2332	2.12014	0.968124	2.18995	0.0285279	0.217312
Hsf2bp	15.5347	0.780793	0.356675	2.18909	0.0285904	0.217575
Lonrf1	426.682	0.505092	0.230784	2.18859	0.0286263	0.217742
Pglyrp1	36.498	1.14026	0.521573	2.18619	0.0288014	0.218753
Tdgf1	1.23013	-4.27064	1.95409	-2.18549	0.028853	NA
Aass	37.7487	-0.794142	0.363461	-2.18494	0.028893	0.219341
Wdr27	12.5855	-1.16639	0.533925	-2.18455	0.028922	0.219424
Zfp41	135.744	0.757513	0.34692	2.18354	0.0289963	0.219696
Nlrp12	13.2006	1.37871	0.631537	2.1831	0.0290284	0.219833
Ptpmt1	715.829	-0.500894	0.229648	-2.18114	0.0291733	0.220608
Eya4	29.6303	-0.541714	0.248482	-2.1801	0.0292502	0.221082
A4galt	168.917	1.11088	0.509637	2.17975	0.0292761	0.221171
Adamts5	2219.91	0.526605	0.241722	2.17855	0.0293648	0.221464
Cbln1	42.8431	-0.962143	0.441701	-2.17827	0.0293861	0.221464
Zfp189	73.512	0.772166	0.354909	2.17568	0.0295795	0.222441
Cd84	162.322	0.695921	0.319879	2.17557	0.0295872	0.222441
Pla2g7	415.174	0.505859	0.232592	2.17488	0.0296395	0.222618
Cst7	4.93494	-2.06488	0.94979	-2.17404	0.029702	0.222804
Ms4a14	42.8941	0.621562	0.285998	2.17331	0.0297569	0.222849
Tectb	17.9084	1.45715	0.67048	2.17329	0.0297583	0.222849
Il1r2	14.6715	1.49006	0.686129	2.17169	0.0298791	0.223081
Espnl	4.5164	-2.86469	1.32249	-2.16613	0.030301	0.225313
Ldoc1	6.87759	2.77607	1.2817	2.16592	0.030317	0.225313
Sftpb	1.26965	2.95139	1.36522	2.16184	0.0306305	NA
Gm9733	4.46347	2.33327	1.07986	2.16072	0.0307171	0.227094
Ckmt1	25.8192	-1.31071	0.608414	-2.1543	0.0312166	0.229369
Iqcm	2.28192	4.39012	2.03885	2.15323	0.0313006	0.229749
Frmd7	17.3376	1.15608	0.537278	2.15173	0.0314189	0.230095
E2f1	68.1236	0.574072	0.267167	2.14874	0.0316553	0.231208
Col28a1	94.9999	0.670374	0.312099	2.14795	0.0317174	0.231291
Prf1	12.8557	-1.46929	0.684096	-2.14778	0.0317309	0.231291
Pcdh7	2932.57	0.643814	0.299903	2.14674	0.0318139	0.231676
Mmp28	189.819	0.62233	0.28992	2.14656	0.0318284	0.231676
Ncf4	99.6136	0.507114	0.236336	2.14573	0.0318942	0.231829
Rgma	1156.19	-0.849448	0.395932	-2.14544	0.0319179	0.231893
Gjc1	119.182	0.861863	0.401883	2.14456	0.031988	0.232257
Rec8	6.24878	-1.93131	0.900616	-2.14444	0.0319979	0.232257
Edem1	656.156	0.682492	0.318756	2.14111	0.0322652	0.233761
Ryr3	103.749	0.579502	0.270761	2.14027	0.032333	0.233919
Zfp84	104.424	0.540566	0.252621	2.13983	0.0323684	0.233919
Miga1	712.223	0.551833	0.258189	2.13733	0.0325714	0.234816
Lrp8	39.3637	0.922436	0.431631	2.1371	0.0325902	0.234816
Tfcp2l1	19.1981	1.72646	0.807862	2.13707	0.0325922	0.234816
St8sia5	8.41334	-2.03292	0.951483	-2.13658	0.0326318	0.234886
Prrt2	33.0001	1.61299	0.755255	2.13569	0.0327044	0.23519
Acox2	10.7673	1.08392	0.507573	2.13549	0.032721	0.235201
Cyp2e1	138.705	1.26341	0.591687	2.13526	0.0327398	0.235227
Camk2b	424.986	-0.51189	0.239805	-2.13461	0.0327931	0.235393
Endog	1733.62	0.582456	0.273047	2.13317	0.0329109	0.235598
Gm10220	4.26168	2.47492	1.16024	2.13312	0.0329152	0.235598
Sema3e	32.0762	-0.758845	0.356503	-2.12858	0.0332893	0.237204
Fpr1	17.9533	1.27869	0.600801	2.12831	0.0333112	0.237251
Zfp268	55.8339	0.947307	0.445484	2.12647	0.0334644	0.237906
Tigd3	26.5647	-1.07539	0.505843	-2.12593	0.0335094	0.238021
Cdk5r1	55.3121	-1.04987	0.494039	-2.12507	0.0335806	0.238297
Unc79	4.97411	2.18534	1.02891	2.12394	0.0336753	0.238745
Cblc	8.98837	-1.23882	0.583622	-2.12265	0.0337835	0.238768
BC005537	7028.8	0.523223	0.246509	2.12253	0.033793	0.238768
Ntn5	3.95773	2.7136	1.27915	2.12141	0.0338877	0.23895
Calcrl	2039.47	0.558987	0.26409	2.11665	0.0342892	0.240472
Tll2	82.7087	0.723935	0.34218	2.11565	0.0343743	0.240833
Nat8f7	3.2479	2.10277	0.996032	2.11115	0.0347594	0.24235
Cd80	77.3785	0.513062	0.243048	2.11095	0.0347763	0.242359
Gm11992	55.5283	-0.686736	0.325453	-2.11009	0.0348506	0.242591
Cth	97.8002	-0.572162	0.271248	-2.10937	0.0349124	0.242591
C2	253.751	-0.658097	0.312104	-2.10858	0.0349808	0.242755
Mylpf	35.6106	-0.66474	0.315269	-2.10848	0.0349892	0.242755
Mboat1	62.2492	-0.524647	0.249035	-2.10672	0.0351417	0.243379
Nectin4	35.1278	0.568206	0.269803	2.106	0.0352041	0.243594
Fam184b	1.93723	4.18501	1.98745	2.10572	0.035229	NA
Tnfrsf23	65.1643	1.01163	0.481159	2.10248	0.0355115	0.244341
Fam83e	7.37737	-2.28756	1.08806	-2.10242	0.0355163	0.244341
Il6ra	345.2	0.576929	0.274982	2.09806	0.0358998	0.246326
Rsl1	124.262	-1.14699	0.546818	-2.09756	0.0359437	0.24641
Rprm	9.05044	-1.46675	0.699769	-2.09605	0.0360782	0.247114
Gnaq	556.969	0.662269	0.315993	2.09583	0.0360969	0.247134
Ube2cbp	45.8477	-0.607035	0.289978	-2.09338	0.0363148	0.247832
Pafah2	434.798	-0.624471	0.29869	-2.0907	0.0365553	0.24863
Gm3264	1.55302	2.63779	1.26195	2.09024	0.0365959	NA
Tfap2a	9.33487	-1.11422	0.533182	-2.08976	0.0366395	0.248878
Mapk1ip1l	869.324	-0.745993	0.357208	-2.0884	0.0367615	0.249488
C8g	66.081	0.543289	0.260273	2.08738	0.0368536	0.249894
Car5b	65.6551	0.734501	0.352075	2.08621	0.0369598	0.250283
Ddx3y	4103.51	0.584306	0.280472	2.08329	0.0372245	0.251641
Cox6b2	117.433	0.649216	0.311674	2.083	0.0372512	0.251672
Alox8	16.939	-1.31622	0.632187	-2.08201	0.037342	0.251779
Slfn5	5807.96	0.549907	0.264225	2.08121	0.0374147	0.25216
Gm3646	10.7477	2.95829	1.42205	2.0803	0.0374979	0.252425
Hcst	9.78292	-1.10938	0.533517	-2.07937	0.037583	0.252638
Mal2	10.0037	-1.78164	0.857165	-2.07853	0.0376607	0.252723
Tll1	66.8749	-0.558917	0.269161	-2.07652	0.0378461	0.253112
Ccnb2	31.0745	-0.624204	0.300619	-2.07639	0.0378576	0.253112
Cbs	16.0736	-0.996213	0.479967	-2.07559	0.0379323	0.253235
Nipal2	54.6403	-0.504576	0.243239	-2.0744	0.0380419	0.25364
Gm11627	27.0153	-0.849763	0.410048	-2.07235	0.038233	0.254408
Klhl41	1558.98	-0.656451	0.31704	-2.07056	0.0383999	0.254934
Slc6a2	11.3326	1.41816	0.684987	2.07035	0.0384193	0.254954
Cdh9	2.03049	4.20765	2.03378	2.06888	0.0385569	NA
Tekt2	16.7895	0.849462	0.410797	2.06784	0.0386552	0.255759
Zrsr1	13.0375	5.20366	2.51682	2.06756	0.0386818	0.255821
Gsta2	14.4896	1.14531	0.554092	2.06701	0.0387332	0.255945
Ccl27b	1.01762	3.2742	1.58438	2.06654	0.0387773	NA
Proz	36.9531	-0.675512	0.326989	-2.06586	0.0388421	0.256338
Zfp286	33.3098	-0.78979	0.382466	-2.06499	0.0389237	0.256761
Angpt1	2557.44	0.526947	0.255227	2.06462	0.0389588	0.256761
Gm4841	185.844	-0.951831	0.461922	-2.06059	0.0393421	0.258214
Tlcd4	170.239	-0.507415	0.24633	-2.0599	0.0394082	0.25843
Hebp2	39.3672	0.649208	0.315477	2.05786	0.0396032	0.25897
Rdh12	19.4325	0.850206	0.413212	2.05755	0.0396329	0.25897
Scn2b	37.7067	0.845292	0.410835	2.0575	0.0396383	0.25897
Zfp442	46.5649	1.29343	0.628647	2.05748	0.0396405	0.25897
Ccl8	107.902	0.68377	0.332677	2.05536	0.0398447	0.259999
Scn4b	2126.92	0.625187	0.304185	2.05528	0.0398516	0.259999
Wwc1	55.977	-0.753101	0.366559	-2.05451	0.039926	0.260289
Gpr157	1038.4	0.640249	0.311785	2.0535	0.0400246	0.260718
Calhm2	230.092	0.515873	0.251386	2.05211	0.0401587	0.261149
Trim30b	45.6463	0.751428	0.366275	2.05154	0.0402141	0.2614
Rep15	3.25572	-5.67503	2.76696	-2.05099	0.0402675	0.261405
Apol9b	42.872	-0.771667	0.376268	-2.05084	0.0402821	0.261405
Cd177	25.3686	1.94071	0.947251	2.04878	0.0404832	0.261719
Ccl19	6.57654	-1.29925	0.634189	-2.04868	0.0404931	0.261719
Cd300lb	59.4075	0.799957	0.390583	2.04811	0.0405491	0.261719
Stambpl1	151.837	-0.505799	0.247046	-2.04739	0.0406202	0.261875
Gng8	21.3443	-0.887019	0.433569	-2.04586	0.0407705	0.26267
Sdhd	11940.6	-0.773409	0.378469	-2.04352	0.0410008	0.263766
Slc35e2	233.98	-0.634997	0.310944	-2.04216	0.0411357	0.263978
Fam168a	653.027	0.774767	0.379507	2.04151	0.0412003	0.264277
Hoxb5	9.3979	1.79528	0.88035	2.03928	0.0414221	0.265262
Cfap97d1	2.5555	1.9762	0.969549	2.03826	0.0415235	0.265583
Lamtor3-ps	14.122	1.25987	0.618268	2.03773	0.0415766	0.265787
Cfap70	2.60877	3.34243	1.64037	2.0376	0.0415896	0.265787
Mrpl36	552.794	1.28439	0.630442	2.03728	0.0416219	0.265885
Bcan	4.66323	-2.58787	1.27343	-2.03221	0.0421324	0.268056
Gbp8	43.715	-0.631027	0.310988	-2.02911	0.0424476	0.269234
Trim10	18.2711	1.61668	0.797457	2.0273	0.0426321	0.26957
Pex11a	778.738	0.673857	0.333033	2.02339	0.0430325	0.27155
Kcnt1	52.3447	0.795901	0.393604	2.02209	0.0431674	0.271778
Tbx6	47.6924	0.562471	0.278172	2.02203	0.0431735	0.271778
Tmprss13	55.182	-0.540369	0.267305	-2.02154	0.0432239	0.2719
Tgfbr1	1041.69	0.584734	0.289632	2.01889	0.0434991	0.272956
Ankrd49	182.064	0.748195	0.370601	2.01887	0.043501	0.272956
Cemip	4.52094	2.25683	1.11824	2.01821	0.0435695	0.273276
Slc30a1	1439.31	0.772844	0.383128	2.0172	0.0436751	0.273607
Elavl2	13.0207	-0.797742	0.395574	-2.01667	0.0437301	0.273821
Ackr1	15.2657	1.15912	0.574891	2.01623	0.0437756	0.273821
Pgap4	890.674	-0.523055	0.259427	-2.01619	0.0437798	0.273821
Zfp74	209.833	0.898404	0.446868	2.01045	0.0443839	0.275693
Smpd3	235.19	-0.607804	0.302333	-2.01038	0.0443912	0.275693
Dmkn	21.6546	-1.3013	0.647363	-2.01015	0.0444154	0.275693
Adcy8	64.5387	-0.505352	0.252156	-2.00413	0.0450563	0.277936
Atf6	5148.23	0.794934	0.396789	2.00342	0.0451324	0.278137
Gbp2b	7.59795	-1.36119	0.680129	-2.00138	0.0453518	0.279054
Adam22	589.26	0.501439	0.250849	1.99897	0.0456119	0.279939
Prr11	35.7191	-0.800337	0.400621	-1.99774	0.0457449	0.280424
Stfa2l1	9.31921	1.68014	0.841606	1.99635	0.0458964	0.280992
Rbfox1	801.018	-0.527222	0.264135	-1.99603	0.0459302	0.281056
Gm12248	2.03753	2.4166	1.21103	1.9955	0.0459882	NA
Ager	12.4116	-0.900675	0.451375	-1.9954	0.0459991	0.281358
Krt19	162.682	-0.771742	0.38679	-1.99525	0.0460157	0.281358
Pbk	16.3707	-1.36314	0.684288	-1.99205	0.0463657	0.282942
Zfp719	206.791	1.15643	0.581555	1.98852	0.0467544	0.284755
Clic6	6.87323	-1.73238	0.872605	-1.9853	0.0471115	0.28646
Wdr89	221.173	1.47666	0.744659	1.983	0.0473674	0.287476
Pon1	11.6099	2.57024	1.29679	1.982	0.0474794	0.287603
Fosl2	1639.51	0.624863	0.315366	1.98139	0.0475476	0.287665
Asz1	1.90826	4.12327	2.08113	1.98126	0.0475618	NA
Slc9a3	48.0609	-0.731432	0.36918	-1.98123	0.0475651	0.287665
Gm2174	2.71491	4.64642	2.34595	1.98062	0.0476342	0.287971
Fam184a	54.3385	-0.553622	0.2798	-1.97864	0.0478566	0.288881
Sbk2	248.989	-0.892625	0.451262	-1.97806	0.0479214	0.289034
Marchf1	87.0223	1.02874	0.520306	1.97718	0.0480209	0.289409
Rims4	81.0914	-0.539876	0.273156	-1.97644	0.0481055	0.289807
Golga7b	25.5479	-0.833242	0.421899	-1.97498	0.0482702	0.290461
Ccr10	36.0125	0.714512	0.362209	1.97265	0.0485354	0.291493
Ngfr	37.8869	-0.64489	0.327053	-1.97182	0.0486303	0.291809
Rhox4a2	1.25714	-2.83583	1.439	-1.9707	0.0487584	NA
AU022252	642.24	0.858577	0.436207	1.96828	0.0490361	0.293142
Tcf15	619.005	-0.723737	0.367866	-1.96739	0.0491381	0.29328
Phex	4.26749	3.1679	1.61041	1.96714	0.0491666	0.29328
Npffr1	6.81164	-1.40915	0.716695	-1.96618	0.049278	0.293461
Camsap3	51.0455	-0.609451	0.310284	-1.96417	0.0495105	0.293876
Padi4	30.1282	0.8383	0.427225	1.9622	0.0497393	0.294965
Crybb3	30.6844	0.718432	0.366284	1.96141	0.0498317	0.295401
