# Supplementary material for: Diagnostic potential of energy metabolism-related genes in heart failure with preserved ejection fraction
Source: Front Endocrinol (Lausanne). 2023 Nov 27;14:1296547. doi: 10.3389/fendo.2023.1296547 (PMC10711684; doi:10.3389/fendo.2023.1296547)
Supplement: Supplementary Table 2 — Expression of identified DE-EMRGs in the GSE180065 dataset. [file Table_2.xlsx]

## Sheet: Supplementary Table 2
	baseMean	log2FoldChange	lfcSE	stat	pvalue	padj
Acot2	3267.73	1.29818	0.155578	8.34422	7.17e-17	2.23e-13
Ucp2	4067.45	0.847884	0.102959	8.23516	1.79e-16	4.65e-13
Chrna2	237.152	2.66121	0.328305	8.10592	5.23e-16	1.02e-12
Rbp7	874.91	1.00825	0.134954	7.47109	7.95e-14	8.84e-11
Cd36	104523	0.677988	0.10145	6.68297	2.34e-11	1.14e-08
Pparg	953.642	0.912242	0.143947	6.33734	2.34e-10	8.66e-08
Npc1	2277.76	0.681526	0.118652	5.74391	9.25e-09	2.18e-06
Gnb3	424.715	-0.921374	0.169505	-5.43568	5.46e-08	1.05e-05
Adipor2	2990.12	0.546146	0.112751	4.84383	1.27e-06	0.000147844
Selenom	739.248	-0.656406	0.162326	-4.04376	5.26e-05	0.00272282
Plcb1	491.136	0.537982	0.133306	4.0357	5.44e-05	0.00280404
Ucp3	1658.35	1.0661	0.264831	4.02558	5.68e-05	0.00291774
Cacna1d	135.87	-0.646123	0.164656	-3.92408	8.71e-05	0.00400657
Nr1d1	4407.8	-0.731951	0.189033	-3.87208	0.000107911	0.00476067
Abat	663.901	-1.22139	0.325111	-3.75682	0.000172083	0.00674246
S100a9	616.451	2.12562	0.587016	3.62106	0.000293401	0.0100747
Gng7	49.9932	-1.31438	0.368168	-3.57004	0.000356923	0.0116637
Fasn	1244.39	-0.734589	0.208289	-3.52678	0.00042064	0.013326
Ddit4l	79.2932	-1.34559	0.404867	-3.32352	0.000888875	0.0227688
Cacna2d2	169.626	-0.624157	0.19435	-3.21151	0.0013204	0.0299401
Cav1	8049.68	0.533952	0.168072	3.17692	0.0014885	0.0324281
Prss55	17.8709	-2.12855	0.719369	-2.95892	0.00308722	0.0514152
Mecp2	1286.04	0.807645	0.278793	2.89693	0.00376831	0.0586747
4930590J08Rik	6.96713	-1.7928	0.681906	-2.6291	0.00856117	0.102913
Trpv1	7.33714	1.94129	0.753111	2.57769	0.00994623	0.114349
Gng5	3360.69	0.521857	0.206467	2.52755	0.0114861	0.125379
Vdr	30.8215	-0.685195	0.271254	-2.52603	0.0115359	0.125747
Lepr	403.178	0.560377	0.237278	2.36169	0.0181918	0.167638
Gnaq	556.969	0.662269	0.315993	2.09583	0.0360969	0.247134
Gng8	21.3443	-0.887019	0.433569	-2.04586	0.0407705	0.26267
Pon1	11.6099	2.57024	1.29679	1.982	0.0474794	0.287603
