# Supplementary material for: Diagnostic potential of energy metabolism-related genes in heart failure with preserved ejection fraction
Source: Front Endocrinol (Lausanne). 2023 Nov 27;14:1296547. doi: 10.3389/fendo.2023.1296547 (PMC10711684; doi:10.3389/fendo.2023.1296547)
Supplement: Supplementary Table 3 — GSEA-GO analysis results for Chrna2. [file Table_3.xlsx]

## Sheet: Supplementary Table 3
	ID	Description	setSize	enrichmentScore	NES	pvalue	p.adjust	qvalue	rank	leading_edge	core_enrichment
GO:0032543	GO:0032543	mitochondrial translation	76	-0.600989	-2.56813	1e-10	6.98667e-08	6.17076e-08	4048	tags=58%, list=22%, signal=45%	52469/56412/94254/66258/66416/108037/226539/76563/320806/224805/67267/19935/101122/28030/381314/52575/67840/212508/64658/75593/69956/353172/24030/15115/233870/79044/102436/72416/71989/109093/68572/94067/66399/71984/27398/69163/75619/94063/218506/106338/74600/66973/64659/66230
GO:0033108	GO:0033108	mitochondrial respiratory chain complex assembly	85	-0.563042	-2.47777	1e-10	6.98667e-08	6.17076e-08	4366	tags=67%, list=24%, signal=51%	68002/68033/66349/72170/68342/21780/68472/66072/544717/70207/104130/76947/66690/52469/68194/68020/407785/66278/56046/69089/68202/68332/231430/67267/66377/17991/66271/229211/20930/71238/54405/67013/76178/66495/595136/226646/75406/66046/68375/227197/66359/67273/66916/26926/69875/68653/52892/225887/67264/68349/66821/235169/66928/66108/17993/73694/69702
GO:0009060	GO:0009060	aerobic respiration	148	-0.511608	-2.45524	1e-10	6.98667e-08	6.17076e-08	5286	tags=60%, list=29%, signal=43%	84682/22272/11429/67126/269951/12867/11666/66072/11958/14533/66052/66114/11814/18598/68550/407785/11947/66416/18293/67472/108037/17995/66148/69089/15925/18597/269523/11848/67267/15251/57423/239017/15929/14004/67530/66925/211948/17685/12859/226646/75406/11957/11949/68375/57320/12862/227197/11428/28080/215951/17448/67914/22273/67273/235339/66445/14194/12857/11950/11946/56451/225887/20916/102060/672…
GO:0016072	GO:0016072	rRNA metabolic process	241	-0.448301	-2.30814	1e-10	6.98667e-08	6.17076e-08	7062	tags=62%, list=38%, signal=39%	213541/20115/69713/12578/217109/18148/67276/195434/67459/57294/18519/20054/66878/66583/20088/66181/448850/68845/19896/71340/67936/27176/20227/52513/20017/53414/20104/75422/213895/20055/20116/217431/66489/227522/234344/66481/69902/276950/107071/106707/67842/69663/19941/18813/101867/67755/67239/66138/17975/234374/54127/67223/67115/67994/107094/20729/140546/76130/78394/215194/57808/104662/14791/2001…
GO:0042254	GO:0042254	ribosome biogenesis	293	-0.433849	-2.27168	1e-10	6.98667e-08	6.17076e-08	7062	tags=60%, list=38%, signal=37%	213541/20115/69713/12578/52521/217109/19428/18148/24015/67276/195434/67459/57294/18519/68083/20054/66878/66583/20088/66181/448850/68845/19896/71340/67936/27176/66448/20227/268449/52513/53414/20104/218629/75422/213895/20055/20116/217431/66489/227522/234344/66481/69902/107071/106707/67842/69663/19941/18813/101867/224619/67755/67239/66138/207704/226432/17975/234374/75751/57837/54127/67223/67115/2812…
GO:0006364	GO:0006364	rRNA processing	212	-0.451951	-2.27062	1e-10	6.98667e-08	6.17076e-08	7062	tags=63%, list=38%, signal=39%	213541/20115/69713/12578/217109/18148/67276/195434/67459/57294/18519/20054/66878/66583/20088/66181/448850/68845/19896/71340/67936/27176/20227/52513/53414/20104/75422/213895/20055/20116/217431/66489/227522/234344/66481/69902/107071/106707/67842/69663/19941/18813/101867/67755/67239/66138/17975/234374/54127/67223/67115/67994/107094/140546/76130/78394/215194/57808/104662/14791/75273/216987/69639/6694…
GO:0045333	GO:0045333	cellular respiration	201	-0.449199	-2.25364	1e-10	6.98667e-08	6.17076e-08	4122	tags=45%, list=22%, signal=36%	11814/18598/68550/56412/407785/11947/22040/18432/66416/18293/67472/68015/108037/17995/66148/69089/71701/15925/18597/68202/246730/269523/11848/67885/67267/15251/57423/242700/239017/15929/14004/67530/66925/18747/114643/211948/17685/12859/210582/226646/75406/11957/11949/68375/57320/12862/227197/11428/28080/215951/17448/67914/22273/67273/235339/66445/14194/12857/11950/11946/56451/225887/20916/102060/…
GO:0022613	GO:0022613	ribonucleoprotein complex biogenesis	397	-0.401971	-2.15934	1e-10	6.98667e-08	6.17076e-08	7062	tags=57%, list=38%, signal=36%	213541/20115/69713/12578/433702/52521/217109/19428/18148/108143/24015/67276/195434/67459/57294/18519/68083/20054/53817/66878/66583/13046/20088/66181/448850/68845/19896/22384/71340/67936/27176/66448/20227/268449/52513/68879/53414/20104/218629/75422/193116/213895/68219/20055/20116/217431/66489/27275/227522/234344/66481/69902/68011/26908/67229/107071/106707/67842/69241/69663/19941/18813/101867/22461…
GO:0034470	GO:0034470	ncRNA processing	391	-0.381337	-2.04784	1e-10	6.98667e-08	6.17076e-08	7082	tags=56%, list=38%, signal=35%	13207/213541/20115/69713/12578/217109/70650/30947/18148/67276/195434/67459/57294/18519/20054/66878/66583/20088/66181/448850/68845/70153/19896/71340/20286/68291/76357/67936/27176/211064/20227/73681/67667/68857/52513/66192/53414/20104/75422/13982/213895/20055/20116/217431/66489/70047/227522/28088/234344/66481/23992/80913/12159/74108/69902/106205/107071/106707/67106/67842/69663/19941/68730/18813/101…
GO:0140053	GO:0140053	mitochondrial gene expression	109	-0.520875	-2.37982	1.63205e-10	1.02623e-07	9.06386e-08	4410	tags=50%, list=24%, signal=39%	338359/70207/380601/52469/68550/56412/94254/66258/66416/108037/226539/71701/56282/76563/320806/224805/67267/15108/21379/19935/101122/28030/381314/52575/67840/212508/216151/64658/75593/69956/353172/24030/15115/68626/233870/79044/102436/72416/71989/109093/68572/94067/66399/71984/27398/69163/75619/64384/94063/218506/106338/74600/66973/64659/66230
GO:0006119	GO:0006119	oxidative phosphorylation	100	-0.532347	-2.3999	2.30659e-10	1.31853e-07	1.16455e-07	5286	tags=61%, list=29%, signal=44%	84682/22272/67126/12867/11666/66072/11958/66052/66114/11814/68550/407785/11947/66416/108037/17995/66148/269523/11848/67267/57423/14004/67530/66925/211948/17685/12859/226646/75406/11957/11949/68375/57320/12862/227197/28080/215951/67914/22273/67273/66445/12857/11950/11946/225887/102060/67264/66694/56428/68349/71679/72900/66383/12858/13382/27369/105675/66592/214917/12850/69702
GO:0006399	GO:0006399	tRNA metabolic process	169	-0.455846	-2.22526	2.57477e-10	1.34918e-07	1.19162e-07	3905	tags=41%, list=21%, signal=33%	97541/67789/69639/54632/107508/66044/66966/66246/117109/226539/66590/56361/76563/72167/66446/224805/71941/54364/15108/69185/227715/226414/234734/104721/23874/74097/54351/381314/52575/50912/114615/76265/105148/17299/20823/104458/224907/71807/50911/231413/353172/433813/68205/15115/68626/69955/107271/69684/102436/66965/66362/71989/109093/328092/74195/68045/98956/78697/68916/110960/58523/77766/233189…
GO:0015980	GO:0015980	energy derivation by oxidation of organic compounds	290	-0.377013	-1.96888	1.21762e-09	5.88953e-07	5.20175e-07	5757	tags=49%, list=31%, signal=34%	80913/68002/14683/66849/13063/13067/72170/170731/109042/70383/105193/16591/100535/84682/22272/11429/67126/53412/110078/269951/12867/11666/17751/66072/58200/11958/14533/11554/66052/66114/11814/18598/68550/56412/407785/14385/19045/27357/11947/22040/16000/18432/66416/18293/67472/68015/108037/17995/241113/22059/66148/69181/74185/69089/71701/15925/18597/102093/68202/246730/269523/11848/67885/67267/536…
GO:0042773	GO:0042773	ATP synthesis coupled electron transport	56	-0.611272	-2.46524	1.94409e-09	8.14965e-07	7.19793e-07	2319	tags=50%, list=13%, signal=44%	14004/67530/66925/12859/226646/75406/68375/57320/12862/227197/215951/67914/22273/67273/66445/12857/225887/67264/66694/56428/68349/72900/66383/12858/13382/27369/12850/69702
GO:0042775	GO:0042775	mitochondrial ATP synthesis coupled electron transport	56	-0.611272	-2.46524	1.94409e-09	8.14965e-07	7.19793e-07	2319	tags=50%, list=13%, signal=44%	14004/67530/66925/12859/226646/75406/68375/57320/12862/227197/215951/67914/22273/67273/66445/12857/225887/67264/66694/56428/68349/72900/66383/12858/13382/27369/12850/69702
GO:0140694	GO:0140694	non-membrane-bounded organelle assembly	378	-0.343681	-1.8442	3.18774e-09	1.25278e-06	1.10648e-06	3987	tags=33%, list=22%, signal=26%	26420/50883/216767/13006/229841/20892/93677/104318/18983/236266/59002/12316/21841/16785/67025/20878/18595/16418/30946/13614/15511/225929/16191/68953/74383/68942/73205/24131/228994/66475/16669/233276/20239/193385/13007/225745/11848/233806/11472/67052/108989/233406/16211/75617/225288/14786/67671/60411/208628/234964/66165/52570/12632/219072/72831/232933/67141/259279/19988/17245/14534/217695/68193/72…
GO:0046034	GO:0046034	ATP metabolic process	240	-0.382965	-1.97085	1.21429e-08	4.49143e-06	3.96692e-06	4739	tags=43%, list=26%, signal=32%	66072/11964/230163/633979/11958/12257/66052/14430/66114/66437/229949/11814/68550/407785/16574/11947/22040/16000/66416/18293/108037/17995/241113/15558/22059/66148/16418/11717/15511/100042427/269523/11848/67267/11966/15251/57423/228033/14004/56012/68055/67530/54403/66925/56421/211948/11951/17685/98660/15275/12859/226646/75406/11957/11949/11545/68375/18642/14635/57320/12862/227197/16828/66454/28080/…
GO:0010257	GO:0010257	NADH dehydrogenase complex assembly	50	-0.620313	-2.43803	1.41507e-08	4.68314e-06	4.13624e-06	4244	tags=64%, list=23%, signal=49%	104130/76947/66690/68194/407785/69089/68202/66377/17991/66271/229211/54405/66495/595136/226646/75406/66046/68375/227197/67273/66916/69875/225887/67264/68349/66821/235169/66928/66108/17993/73694/69702
GO:0032981	GO:0032981	mitochondrial respiratory chain complex I assembly	50	-0.620313	-2.43803	1.41507e-08	4.68314e-06	4.13624e-06	4244	tags=64%, list=23%, signal=49%	104130/76947/66690/68194/407785/69089/68202/66377/17991/66271/229211/54405/66495/595136/226646/75406/66046/68375/227197/67273/66916/69875/225887/67264/68349/66821/235169/66928/66108/17993/73694/69702
GO:0006397	GO:0006397	mRNA processing	460	-0.325195	-1.78369	2.22031e-08	6.98066e-06	6.16545e-06	6026	tags=44%, list=33%, signal=30%	67897/66874/11811/22687/193116/20492/21681/68219/668213/236732/54194/27366/108062/212880/230753/68011/269966/54624/67229/11497/20218/234728/69241/66810/19826/67755/70312/192159/69269/545388/70767/17975/107701/56031/11628/22185/50783/12812/230908/66177/66618/109331/70470/668198/75553/19205/54451/20817/20595/13548/94230/276919/66231/380601/53890/72692/225160/207920/67337/52897/59092/68035/237859/76…
GO:0030258	GO:0030258	lipid modification	204	0.363817	1.99955	3.40604e-08	1.01987e-05	9.00766e-06	3097	tags=31%, list=17%, signal=26%	13850/14792/23986/231086/56690/14077/12491/19016/97212/68465/19211/64436/67460/54384/93732/11430/12896/67800/100705/216136/27273/74114/11606/66841/13167/215493/12894/234155/110197/223920/13177/11815/52538/19299/11409/14594/11307/320204/11370/75769/11529/16816/234515/27226/74147/56185/14080/74854/380921/338521/228368/52430/13076/13139/66968/216152/13081/16846/233315/26877/11363/11305/15488/19300
GO:0019646	GO:0019646	aerobic electron transport chain	45	-0.620397	-2.3941	4.40037e-08	1.2577e-05	1.11083e-05	2125	tags=78%, list=12%, signal=69%	13063/13067/84682/22272/12867/66072/66052/407785/66416/17995/66148/67530/66925/12859/226646/75406/68375/57320/12862/227197/215951/67914/22273/67273/66445/12857/225887/67264/66694/68349/72900/66383/12858/13382/69702
GO:0006120	GO:0006120	mitochondrial electron transport, NADH to ubiquinone	23	-0.744528	-2.44829	6.43629e-08	1.75963e-05	1.55414e-05	3856	tags=78%, list=21%, signal=62%	407785/66416/17995/66148/226646/75406/68375/57320/227197/67914/67273/225887/67264/68349/72900/66383/13382/69702
GO:0022904	GO:0022904	respiratory electron transport chain	78	-0.510052	-2.20002	1.70148e-07	4.45787e-05	3.93728e-05	2319	tags=41%, list=13%, signal=36%	14004/67530/66925/12859/226646/75406/68375/57320/12862/227197/215951/67914/22273/67273/66445/12857/225887/67264/66694/56428/68349/78830/72900/66383/50799/67680/12858/13382/27369/17993/12850/69702
GO:0022900	GO:0022900	electron transport chain	87	-0.490127	-2.16364	3.02079e-07	7.59789e-05	6.71061e-05	2319	tags=39%, list=13%, signal=34%	14004/67530/66925/66495/12859/226646/75406/68375/57320/12862/227197/215951/67914/22273/67273/66445/12857/225887/67264/66694/56428/68349/14148/78830/72900/66383/50799/67680/12858/13382/27369/17993/12850/69702
GO:0008380	GO:0008380	RNA splicing	392	-0.321029	-1.72365	4.94061e-07	0.000119487	0.000105533	4424	tags=35%, list=24%, signal=27%	20817/20595/13548/276919/66231/53890/72692/225160/207920/52897/59092/68035/237859/67736/110213/76938/101985/68675/55934/66880/21841/80744/93686/15388/268859/214572/14265/17149/20630/71514/106347/67332/73666/15381/68955/66492/67178/100336/65105/229279/319322/57905/54614/19383/320632/668216/13211/56009/53607/22183/104721/83703/66070/75062/72935/22380/209416/666794/67039/107686/72459/209003/20624/31…
GO:0000375	GO:0000375	RNA splicing, via transesterification reactions	272	-0.349855	-1.81438	6.26515e-07	0.000135846	0.000119982	5246	tags=41%, list=28%, signal=30%	70312/192159/69269/545388/70767/17975/107701/56031/22185/50783/12812/66177/668198/19205/20817/20595/13548/276919/53890/207920/52897/59092/68035/237859/76938/68675/66880/21841/80744/93686/15388/268859/214572/14265/17149/20630/71514/67332/68955/66492/319322/57905/54614/320632/668216/13211/53607/22183/83703/66070/75062/72935/22380/209416/666794/67039/107686/72459/209003/20624/319586/69878/77411/6881…
GO:0000377	GO:0000377	RNA splicing, via transesterification reactions with bulged adenosine as nucleophile	272	-0.349855	-1.81438	6.26515e-07	0.000135846	0.000119982	5246	tags=41%, list=28%, signal=30%	70312/192159/69269/545388/70767/17975/107701/56031/22185/50783/12812/66177/668198/19205/20817/20595/13548/276919/53890/207920/52897/59092/68035/237859/76938/68675/66880/21841/80744/93686/15388/268859/214572/14265/17149/20630/71514/67332/68955/66492/319322/57905/54614/320632/668216/13211/53607/22183/83703/66070/75062/72935/22380/209416/666794/67039/107686/72459/209003/20624/319586/69878/77411/6881…
GO:0000398	GO:0000398	mRNA splicing, via spliceosome	272	-0.349855	-1.81438	6.26515e-07	0.000135846	0.000119982	5246	tags=41%, list=28%, signal=30%	70312/192159/69269/545388/70767/17975/107701/56031/22185/50783/12812/66177/668198/19205/20817/20595/13548/276919/53890/207920/52897/59092/68035/237859/76938/68675/66880/21841/80744/93686/15388/268859/214572/14265/17149/20630/71514/67332/68955/66492/319322/57905/54614/320632/668216/13211/53607/22183/83703/66070/75062/72935/22380/209416/666794/67039/107686/72459/209003/20624/319586/69878/77411/6881…
GO:0042273	GO:0042273	ribosomal large subunit biogenesis	69	-0.516343	-2.17583	1.05228e-06	0.000220558	0.000194801	6987	tags=67%, list=38%, signal=42%	52521/18148/67459/68083/448850/19896/27176/66448/268449/66489/69902/107071/19941/224619/67239/67223/67115/28126/20935/76130/57808/66164/66942/67025/16418/57741/66409/59050/67671/207932/64934/72831/19988/68193/56095/235036/75593/229937/20826/66211/70285/67832/12181/75619/94061/225215
GO:0006091	GO:0006091	generation of precursor metabolites and energy	405	-0.307747	-1.66188	1.44997e-06	0.000294109	0.000259763	4654	tags=37%, list=25%, signal=28%	21881/58200/230163/633979/11958/107747/14533/11554/66052/15356/14430/216188/70207/66114/11814/18598/68550/56412/68020/407785/14385/19045/30956/27357/11947/22040/16000/18432/66416/18293/67472/68015/13350/108037/17995/241113/15558/22059/66148/16418/69181/74185/69089/71701/14381/15925/18597/102093/68202/246730/100042427/269523/11848/67885/67267/53601/13853/216558/15251/57423/242700/208982/239017/159…
GO:0034440	GO:0034440	lipid oxidation	116	0.397714	1.99641	1.59638e-06	0.00031369	0.000277057	1936	tags=28%, list=10%, signal=25%	23986/231086/56690/14077/12491/19016/97212/68465/67460/93732/11430/12896/67800/100705/216136/27273/74114/66841/13167/12894/13177/11815/52538/19299/11409/320204/11370/11529/27226/74147/56185/14080
GO:0048193	GO:0048193	Golgi vesicle transport	269	-0.341465	-1.76621	1.75661e-06	0.000334714	0.000295626	4692	tags=36%, list=25%, signal=27%	66251/71517/21766/58244/72772/20334/20660/21787/66366/67091/231580/66269/75964/52639/59042/67511/54161/56440/16562/240756/74277/78891/93739/18195/18777/20336/17912/338320/66482/72293/74105/104303/16558/56491/93835/12847/67864/68505/89867/269523/213827/66050/225651/76983/71169/18570/105504/54189/67916/233824/97761/229593/26554/56358/107338/98417/16834/11426/56447/245828/22319/69608/102339/105785/2…
GO:0006631	GO:0006631	fatty acid metabolic process	396	0.281117	1.69442	2.34463e-06	0.000433619	0.000382981	2194	tags=20%, list=12%, signal=18%	13850/14732/26897/264895/16890/171210/22229/23986/228026/26457/51798/16176/231086/11770/60527/18627/56690/14077/12491/12895/74156/19016/171282/97212/68465/16889/67460/93732/26365/19215/11430/215456/106648/54447/12896/67800/100705/13088/12389/23945/216136/27273/74114/11606/66841/272428/13167/230796/329910/22259/12894/329065/67528/30924/384724/13177/26971/52538/226144/19299/11409/11690/230161/32020…
GO:0006639	GO:0006639	acylglycerol metabolic process	130	0.378465	1.9613	4.73527e-06	0.000840676	0.000742502	2441	tags=26%, list=13%, signal=23%	14732/12359/16890/26457/100102/11567/19247/12491/66853/231510/17257/68453/215456/67800/12389/23945/17691/13167/22259/12894/66082/171504/30924/110197/68393/241850/74450/56636/433091/380921/14933/20338/13139/66968
GO:0010876	GO:0010876	lipid localization	423	0.264737	1.59398	4.81303e-06	0.000840676	0.000742502	2799	tags=22%, list=15%, signal=19%	14792/11520/57279/26457/12683/16176/11303/11770/100102/19247/14077/12491/66853/106326/12895/20963/235527/18718/19016/18145/11833/432628/14366/63954/320940/22359/12952/26365/68453/13660/26357/319767/70026/228983/67800/100705/12389/19156/16867/320560/237636/74114/67470/11606/50769/77371/22234/13167/14419/22259/231999/171504/75750/18442/432995/30924/26971/216892/54670/11815/19299/227446/11307/11980/…
GO:0006638	GO:0006638	neutral lipid metabolic process	132	0.377052	1.94048	5.61343e-06	0.00095398	0.000842574	3619	tags=33%, list=20%, signal=27%	14732/12359/16890/26457/100102/11567/19247/12491/66853/231510/17257/68453/215456/67800/12389/23945/17691/13167/22259/12894/66082/171504/30924/110197/68393/241850/74450/56636/433091/380921/14933/20338/13139/66968/64898/245532/30805/381072/14081/226856/16891/18534/11812/26459
GO:0006869	GO:0006869	lipid transport	364	0.272623	1.61648	5.94504e-06	0.000983747	0.000868865	2095	tags=19%, list=11%, signal=17%	14792/11520/57279/26457/16176/11303/11770/100102/19247/14077/12491/106326/12895/20963/235527/18718/19016/18145/11833/432628/14366/63954/320940/22359/12952/26365/68453/26357/319767/70026/228983/19156/16867/320560/237636/74114/67470/11606/50769/77371/22234/13167/14419/22259/231999/171504/75750/18442/26971/216892/54670/11815/19299/227446/11307/11980/16816/18830/52014/239273/18828/21943/27403/14080/6…
GO:0019395	GO:0019395	fatty acid oxidation	109	0.398144	1.96965	6.76853e-06	0.00106401	0.000939756	1936	tags=28%, list=10%, signal=25%	23986/231086/56690/14077/12491/19016/97212/68465/67460/93732/11430/12896/67800/100705/216136/27273/74114/66841/13167/12894/13177/52538/19299/11409/320204/11370/11529/74147/56185/14080
GO:0006520	GO:0006520	cellular amino acid metabolic process	251	-0.339376	-1.74981	6.68599e-06	0.00106401	0.000939756	3911	tags=36%, list=21%, signal=29%	76187/97541/30956/67789/67547/18478/107508/227095/108037/212933/226539/329470/14661/66590/214579/14660/216343/76563/224805/71941/56454/66885/15108/208982/100678/70503/226414/70337/234734/23874/14287/70266/26912/52633/20751/56357/109652/107869/14719/381314/14718/103149/104184/56369/13370/105148/22117/104458/229905/57320/58875/13195/71807/71776/353172/109900/15115/14194/12036/18126/69955/107271/242…
GO:0008033	GO:0008033	tRNA processing	118	-0.413042	-1.90661	7.38855e-06	0.0011084	0.000978958	3798	tags=36%, list=21%, signal=28%	67789/54632/66966/66246/117109/56361/72167/224805/54364/15108/69185/234734/104721/74097/54351/52575/114615/76265/17299/20823/224907/231413/433813/68205/68626/69955/66965/71989/74195/68045/98956/78697/68916/58523/77766/233189/215201/102614/66637/106338/66161/83669
GO:0001659	GO:0001659	temperature homeostasis	185	0.333778	1.80492	7.40342e-06	0.0011084	0.000978958	3127	tags=32%, list=17%, signal=27%	26457/12683/16176/11770/18627/16819/22228/12491/20963/19016/20848/68465/67460/664883/28240/11668/12896/12389/23794/11481/333050/329910/22259/216850/66082/16001/193034/104263/18412/240028/22368/11516/21887/11370/19218/56636/209448/21943/13819/11647/16163/23882/77683/230598/18128/170826/21898/229517/11539/12767/19664/16846/16452/11911/12608/16181/11363/22724/14776
GO:0032870	GO:0032870	cellular response to hormone stimulus	473	0.253781	1.54173	1.12868e-05	0.0016505	0.00145775	3239	tags=25%, list=18%, signal=21%	14732/328572/26457/16176/18708/23797/20411/100102/19247/18718/19016/18145/15502/20848/192157/68465/19211/16798/237858/12952/238803/26365/20393/235344/18795/214855/74747/15364/12389/21848/12566/68421/16867/27273/56089/22278/268709/381022/16969/11606/17979/12928/22234/329877/320706/12390/230796/17978/22259/19878/12322/209039/210789/16001/104263/54409/18024/16365/70790/13688/76854/18626/328365/22044…
GO:1990845	GO:1990845	adaptive thermogenesis	162	0.342747	1.83807	1.18222e-05	0.00168951	0.0014922	3068	tags=31%, list=17%, signal=26%	22229/12683/11770/18627/16819/22228/12491/20963/19016/68465/67460/664883/11668/12896/12389/23794/11481/333050/329910/22259/216850/66082/16001/193034/104263/240028/22368/11516/21887/63873/56636/209448/13819/11647/16163/23882/77683/230598/18128/170826/12164/21898/229517/12767/19664/16846/16452/11911/12608/11363/22724
GO:0043038	GO:0043038	amino acid activation	44	-0.548999	-2.10484	1.57344e-05	0.0020612	0.0018205	3905	tags=55%, list=21%, signal=43%	97541/67789/107508/226539/66590/76563/224805/71941/226414/234734/23874/381314/105148/104458/71807/353172/15115/69955/107271/69684/102436/109093/110960/71984
GO:0106106	GO:0106106	cold-induced thermogenesis	147	0.354583	1.85802	1.55411e-05	0.0020612	0.0018205	3068	tags=32%, list=17%, signal=27%	12683/11770/18627/16819/22228/12491/20963/19016/68465/67460/664883/11668/12896/12389/23794/11481/333050/329910/22259/216850/66082/16001/104263/240028/22368/11516/21887/56636/209448/13819/11647/16163/23882/77683/230598/18128/170826/21898/229517/12767/19664/16846/16452/11911/12608/11363/22724
GO:0120161	GO:0120161	regulation of cold-induced thermogenesis	145	0.348673	1.81798	1.50381e-05	0.0020612	0.0018205	3068	tags=32%, list=17%, signal=27%	12683/11770/18627/16819/22228/12491/20963/68465/67460/664883/11668/12896/12389/23794/11481/333050/329910/22259/216850/66082/16001/104263/240028/22368/11516/21887/56636/209448/13819/11647/16163/23882/77683/230598/18128/170826/21898/229517/12767/19664/16846/16452/11911/12608/11363/22724
GO:0030099	GO:0030099	myeloid cell differentiation	415	0.262246	1.57503	1.52426e-05	0.0020612	0.0018205	3231	tags=28%, list=18%, signal=24%	76527/328572/12611/14461/18708/19247/18718/19016/13388/12986/97086/20848/26564/14102/224792/26365/18795/17869/69188/16923/15405/70026/246746/223770/14184/19824/19152/100201/216161/16449/12912/16969/19746/18081/226844/21814/16658/226691/16476/11501/12606/83554/12053/216781/15404/21832/68235/14218/53621/235320/56406/18771/210710/193740/19164/215653/16409/50794/21950/14729/242687/67773/15402/93694/5…
GO:0070129	GO:0070129	regulation of mitochondrial translation	26	-0.632529	-2.14279	1.64954e-05	0.00211679	0.00186959	4338	tags=58%, list=23%, signal=44%	70207/52469/94254/108037/67267/101122/52575/212508/75593/72416/71989/66399/75619/218506/106338
GO:0006891	GO:0006891	intra-Golgi vesicle-mediated transport	29	-0.609179	-2.14312	1.83223e-05	0.00228993	0.00202251	3827	tags=59%, list=21%, signal=47%	59042/54161/93739/18195/12847/233824/56358/16834/56447/102339/56494/53612/54160/76332/67542/50797/27096
GO:0006641	GO:0006641	triglyceride metabolic process	100	0.402725	1.95551	1.85729e-05	0.00228993	0.00202251	3619	tags=35%, list=20%, signal=28%	14732/12359/16890/26457/100102/19247/12491/66853/231510/17257/68453/215456/67800/12389/17691/13167/22259/12894/171504/30924/68393/74450/56636/433091/14933/20338/66968/64898/30805/14081/226856/16891/18534/11812/26459
GO:0043039	GO:0043039	tRNA aminoacylation	43	-0.551052	-2.09609	1.91565e-05	0.00231646	0.00204594	3905	tags=56%, list=21%, signal=44%	97541/67789/107508/226539/66590/76563/224805/71941/226414/234734/23874/381314/105148/104458/71807/353172/15115/69955/107271/69684/102436/109093/110960/71984
GO:0062125	GO:0062125	regulation of mitochondrial gene expression	31	-0.605533	-2.16636	2.14706e-05	0.0025473	0.00224983	4338	tags=52%, list=23%, signal=40%	70207/52469/94254/108037/67267/101122/52575/212508/75593/72416/71989/66399/75619/64384/218506/106338
GO:0006099	GO:0006099	tricarboxylic acid cycle	32	-0.600111	-2.15554	2.1954e-05	0.00255642	0.00225788	5184	tags=69%, list=28%, signal=50%	11429/269951/66072/66052/18598/18293/18597/239017/15929/66925/11428/17448/235339/14194/56451/20916/66128/67680/170718/17993/17449/68263
GO:0043648	GO:0043648	dicarboxylic acid metabolic process	83	-0.440372	-1.93202	2.53929e-05	0.0029031	0.00256408	4701	tags=49%, list=25%, signal=37%	76238/108147/107747/212647/216188/11565/67618/76187/18293/108037/14661/214579/14660/56454/70503/71238/239017/15929/14287/52633/257633/14719/14718/229905/17448/109900/14194/56451/20916/18242/66128/11898/67680/170718/13382/11566/18563/108156/15194/17449/665563
GO:0062014	GO:0062014	negative regulation of small molecule metabolic process	94	0.409386	1.97437	2.63841e-05	0.00296256	0.00261659	2441	tags=29%, list=13%, signal=25%	328572/15937/20848/12952/26365/12495/74747/67800/100705/266645/17691/17928/16193/20655/13167/320706/230796/14121/319801/381290/226144/320204/11370/20533/12156/227358/66968
GO:0009144	GO:0009144	purine nucleoside triphosphate metabolic process	85	-0.432148	-1.90175	3.53597e-05	0.00390074	0.00344521	2712	tags=34%, list=15%, signal=29%	269523/11848/57423/228033/56520/68055/214254/11951/101592/11957/11949/11545/28080/19384/66725/18102/98496/11950/11946/67414/13806/71679/50799/27369/317758/66592/11534/18746/214917
GO:0042632	GO:0042632	cholesterol homeostasis	91	0.394457	1.90027	3.6886e-05	0.00399895	0.00353195	1649	tags=24%, list=9%, signal=22%	13850/11303/11770/100102/14077/16973/18145/218203/68453/11430/13660/67800/12389/237636/67470/77371/22259/30924/223920/11307/16816/52014
GO:0006418	GO:0006418	tRNA aminoacylation for protein translation	40	-0.560253	-2.08689	4.02218e-05	0.00421524	0.00372298	3905	tags=57%, list=21%, signal=45%	97541/67789/107508/226539/66590/224805/71941/226414/234734/23874/381314/105148/104458/71807/353172/15115/69955/107271/69684/102436/109093/110960/71984
GO:0000460	GO:0000460	maturation of 5.8S rRNA	35	-0.565651	-2.06812	4.00256e-05	0.00421524	0.00372298	4859	tags=66%, list=26%, signal=49%	67223/140546/76130/215194/69639/16418/30946/66446/59050/227715/59028/207932/64934/73736/50912/56095/72198/50911/57316/66362/70285/68533/12181
GO:0044242	GO:0044242	cellular lipid catabolic process	211	0.311201	1.73224	4.21223e-05	0.00434205	0.00383498	3587	tags=31%, list=19%, signal=25%	16890/171210/74182/23986/231086/56690/66853/66857/97212/50877/67460/93732/68453/18795/11430/54447/12896/100705/23945/230379/19156/216136/74114/66841/13167/15926/12894/66082/67528/30924/18803/13177/52538/19299/11409/320204/11370/241850/56636/27226/433091/74147/14080/52430/20598/14420/69376/66968/63857/102238433/241159/320769/16846/64898/241274/11363/15488/100503915/19300/110446/12613/16891/18534/1…
GO:0007606	GO:0007606	sensory perception of chemical stimulus	365	0.262306	1.55556	4.35305e-05	0.00441483	0.00389927	4448	tags=37%, list=24%, signal=29%	12491/244646/258323/14685/258198/259002/56843/258787/259097/259116/258783/57265/258334/259003/258659/546729/80706/193034/258937/100043200/404329/258277/258612/18348/258275/258866/258678/258413/258690/258117/259063/258218/258789/113856/258837/258120/207686/258069/258359/258801/257667/258824/258569/257884/258139/258215/258316/258455/258423/54526/18330/258632/258871/258649/258542/624910/258902/25803…
GO:0044262	GO:0044262	cellular carbohydrate metabolic process	285	0.2783	1.60833	4.58959e-05	0.00458085	0.00404589	1327	tags=16%, list=7%, signal=15%	14120/328572/228026/114663/18639/20411/18627/56690/12491/19228/15937/20848/17257/72297/18106/19211/64436/54384/12952/26357/16548/74747/244416/67800/100705/104570/17691/16867/27273/17928/50873/16193/320706/53881/17978/15926/15483/56790/14121/20322/232714/30924/319801/76854/68393
GO:0022618	GO:0022618	ribonucleoprotein complex assembly	156	-0.36095	-1.74061	5.02816e-05	0.00486417	0.00429613	6776	tags=51%, list=37%, signal=33%	57294/20054/53817/13046/448850/68845/22384/66448/268449/68879/218629/193116/68219/27275/234344/69902/68011/26908/67229/69241/224619/67239/192159/70767/50783/12812/57837/54127/67994/22121/20817/20595/276919/55944/53890/13669/68995/16785/67025/16418/214572/30946/20630/217869/67332/57905/75786/320632/13211/75617/67671/56505/75062/20174/72831/19988/107686/68193/319586/69878/67439/235036/20901/22258/2…
GO:0016042	GO:0016042	lipid catabolic process	307	0.28109	1.62863	4.99182e-05	0.00486417	0.00429613	3849	tags=31%, list=21%, signal=25%	16890/171210/74182/114664/23986/12683/16176/231086/56690/66853/66857/97212/50877/16889/67460/93732/68453/18795/11430/106648/54447/12896/100705/23945/230379/19156/216136/74114/66841/13167/15926/15483/12894/66082/67528/30924/18803/13177/26971/52538/67717/19299/11409/320024/320204/11370/241850/239318/56636/27226/433091/74147/76971/14080/52430/20598/14420/19063/244595/11539/69376/66968/63857/10223843…
GO:0010675	GO:0010675	regulation of cellular carbohydrate metabolic process	160	0.334442	1.7849	5.1682e-05	0.00492389	0.00434887	1235	tags=19%, list=7%, signal=18%	328572/228026/18639/20411/56690/12491/19228/15937/20848/18106/12952/16548/74747/244416/67800/100705/104570/17691/16867/27273/17928/50873/16193/320706/17978/15483/56790/14121/319801/76854
GO:0010677	GO:0010677	negative regulation of cellular carbohydrate metabolic process	48	0.493147	2.08289	5.56758e-05	0.00522522	0.00461501	1161	tags=25%, list=6%, signal=23%	328572/15937/20848/12952/74747/17691/17928/50873/16193/320706/14121/319801
GO:0009205	GO:0009205	purine ribonucleoside triphosphate metabolic process	77	-0.435406	-1.87042	5.92987e-05	0.0052517	0.0046384	2712	tags=45%, list=15%, signal=39%	16434/633979/11958/75533/18103/66114/11947/11717/269523/11848/57423/228033/56520/68055/11951/101592/11957/11949/11545/28080/19384/66725/18102/98496/11950/11946/67414/13806/71679/50799/27369/317758/66592/18746/214917
GO:1905952	GO:1905952	regulation of lipid localization	155	0.330472	1.75832	5.90984e-05	0.0052517	0.0046384	4123	tags=37%, list=22%, signal=29%	14792/11520/12683/16176/100102/19247/14077/12491/66853/106326/20963/19016/12952/13660/100705/320560/67470/11606/50769/77371/13167/14419/22259/18442/11307/11980/52014/21943/27403/72759/12161/244595/227358/66968/18035/15466/67737/16846/73389/20288/11305/14081/13884/16891/12394/11812/18550/230738/211739/268379/11652/18779/56745/18976/20778/16175/11813
GO:0048872	GO:0048872	homeostasis of number of cells	351	0.263867	1.55961	5.69211e-05	0.0052517	0.0046384	2180	tags=21%, list=12%, signal=19%	14732/14792/381305/12611/14461/214162/23797/53945/19247/12765/20848/14102/16889/224792/17289/26365/16184/12505/18795/69188/16923/70026/223770/20482/19824/210293/74256/79201/16969/16193/19746/15368/226844/21814/16658/20655/20662/83396/12053/22764/216781/14055/12328/245944/18771/332579/193740/215653/216892/16409/50794/245607/11622/14766/17761/15402/56484/15377/19090/11479/22346/237339/100561/13819/…
GO:0062012	GO:0062012	regulation of small molecule metabolic process	351	0.263682	1.55852	5.91753e-05	0.0052517	0.0046384	2441	tags=20%, list=13%, signal=17%	12846/13850/14792/328572/228026/16176/18639/20411/56690/14077/12491/19016/19228/15937/20848/98711/18106/12952/26365/12495/17869/16548/74747/244416/67800/100705/12389/104570/266645/17691/16867/27273/17928/16969/11606/50873/16193/20655/13167/320706/230796/17978/22259/56790/12894/14121/319801/381290/19164/76854/226144/11307/19386/320204/11370/74450/66129/14080/107605/20533/14933/17425/12161/244595/1…
GO:0055092	GO:0055092	sterol homeostasis	92	0.389813	1.8773	6.34543e-05	0.00554168	0.00489452	1649	tags=24%, list=9%, signal=22%	13850/11303/11770/100102/14077/16973/18145/218203/68453/11430/13660/67800/12389/237636/67470/77371/22259/30924/223920/11307/16816/52014
GO:0030301	GO:0030301	cholesterol transport	66	0.443296	1.98284	6.58432e-05	0.00567153	0.00500921	4123	tags=45%, list=22%, signal=35%	14792/11303/100102/12491/18718/18145/70026/228983/237636/67470/77371/22259/227446/11307/16816/52014/244595/16846/16974/20288/11305/13884/16891/11812/170459/18550/268379/20778/20845/11813
GO:0003158	GO:0003158	endothelium development	127	0.349173	1.79525	7.17943e-05	0.00601923	0.0053163	3462	tags=35%, list=19%, signal=28%	16176/53945/22436/16819/15413/13388/26365/18795/21872/13405/11852/11481/16449/76089/11606/20671/50501/19878/216850/11819/20855/107746/12737/22346/18128/73940/18132/19684/12161/12767/19664/12562/381823/243362/67888/66923/71355/15894/22344/108655/15901/21812/74144/15213
GO:0006109	GO:0006109	regulation of carbohydrate metabolic process	192	0.316338	1.71836	7.11262e-05	0.00601923	0.0053163	1235	tags=17%, list=7%, signal=16%	328572/228026/18639/20411/56690/12491/19228/15937/20848/18106/12952/17869/16548/74747/244416/67800/100705/104570/17691/16867/27273/17928/16969/50873/16193/320706/17978/15483/56790/14121/319801/19164/76854
GO:0015918	GO:0015918	sterol transport	72	0.4304	1.98341	7.94742e-05	0.00657544	0.00580756	4123	tags=43%, list=22%, signal=34%	14792/11303/100102/12491/18718/18145/70026/228983/237636/67470/77371/22259/227446/11307/16816/52014/244595/16846/16974/20288/11305/13884/16891/11812/170459/18550/268379/20778/20845/170460/11813
GO:0009165	GO:0009165	nucleotide biosynthetic process	205	-0.336745	-1.69212	8.1996e-05	0.00669598	0.00591402	5168	tags=44%, list=28%, signal=32%	85305/331487/67126/269951/74023/22245/320685/20135/14918/108147/11513/633979/11958/75533/18103/14450/66114/223646/11565/67054/18598/13178/22171/66355/50790/11947/15452/71743/11717/67763/14381/26413/18597/68352/246730/269523/20133/60525/57423/228033/110074/56520/23962/68055/55951/270076/216739/269614/68087/11951/319945/11957/56749/74080/11949/11545/66454/104111/28080/234730/353172/18102/235339/984…
GO:0072655	GO:0072655	establishment of protein localization to mitochondrion	93	-0.416031	-1.8468	8.45706e-05	0.00681769	0.00602151	5582	tags=47%, list=30%, signal=33%	72170/170731/170770/56044/69773/21856/22631/12257/70478/66437/30055/381038/66865/66148/69089/52838/231430/223696/30056/68115/19259/53600/21854/28185/67067/27061/15275/21855/67145/53333/73078/72930/66725/26926/58801/68653/50754/56428/66821/11651/15525/11983/66525/17713
GO:0043628	GO:0043628	small regulatory ncRNA 3'-end processing	39	-0.541243	-2.00235	8.63992e-05	0.00687694	0.00607384	4504	tags=54%, list=24%, signal=41%	140546/18130/69639/68510/101985/70044/66446/15108/109077/227715/68276/14113/52575/50912/114615/20823/245474/50911/68626/77065/66362
GO:0006626	GO:0006626	protein targeting to mitochondrion	73	-0.439017	-1.87146	8.93302e-05	0.00702135	0.00620139	4259	tags=38%, list=23%, signal=30%	70478/66437/30055/381038/66865/66148/52838/223696/30056/19259/53600/21854/28185/67067/27061/21855/67145/53333/73078/72930/66725/26926/68653/50754/15525/11983/66525/17713
GO:0030239	GO:0030239	myofibril assembly	71	-0.443602	-1.87368	0.00010908	0.00797553	0.00704414	2842	tags=41%, list=15%, signal=35%	18595/13614/24131/16669/13007/11472/225288/12632/11465/19084/415115/50874/22388/18091/21916/17888/15182/13009/21957/21393/17868/74103/17906/21956/320502/12373/11464/21955/22003
GO:0055002	GO:0055002	striated muscle cell development	71	-0.443602	-1.87368	0.00010908	0.00797553	0.00704414	2842	tags=41%, list=15%, signal=35%	18595/13614/24131/16669/13007/11472/225288/12632/11465/19084/415115/50874/22388/18091/21916/17888/15182/13009/21957/21393/17868/74103/17906/21956/320502/12373/11464/21955/22003
GO:0002526	GO:0002526	acute inflammatory response	97	0.384425	1.8604	0.000104704	0.00797553	0.00704414	2923	tags=32%, list=16%, signal=27%	20716/20210/58217/16176/20701/192195/12765/19016/101613/20848/16193/14061/11501/14131/193034/93671/14125/11516/18816/11690/14069/19218/21943/11539/11754/19695/15439/20209/75697/12775/16181
GO:0072329	GO:0072329	monocarboxylic acid catabolic process	118	0.352217	1.772	0.000103494	0.00797553	0.00704414	3097	tags=31%, list=17%, signal=26%	16890/171210/23986/231086/56690/97212/67460/93732/11430/106648/12896/100705/216136/74114/66841/13167/12894/269823/67528/13177/52538/19299/11409/320204/11370/14085/74147/76971/14080/52430/66968/268782/16846/64898/11363/15488/19300
GO:1901293	GO:1901293	nucleoside phosphate biosynthetic process	210	-0.333978	-1.67912	0.000105277	0.00797553	0.00704414	5168	tags=43%, list=28%, signal=32%	85305/331487/67126/269951/74023/22245/320685/20135/14918/108147/11513/633979/11958/75533/18103/14450/66114/223646/11565/67054/229949/18598/13178/22171/66355/50790/11947/15452/71743/11717/67763/14381/26413/18597/68352/246730/269523/20133/60525/57423/228033/110074/56520/23962/68055/55951/270076/216739/269614/68087/11951/319945/11957/56749/74080/11949/11545/66454/104111/28080/234730/353172/18102/235…
GO:0009952	GO:0009952	anterior/posterior pattern specification	214	0.294282	1.64056	0.000107649	0.00797553	0.00704414	3899	tags=32%, list=21%, signal=26%	328572/68713/214162/15258/15257/16973/15413/13388/26564/21386/224143/15412/15405/70122/11481/20671/22138/17702/207165/15404/14561/235320/15410/11819/19821/17701/19164/22408/15433/13380/15401/21389/15402/19090/209448/216285/23872/18128/15227/13798/22632/226352/12156/15400/17126/18845/19664/11695/81898/15427/382089/327826/16974/53883/15434/12151/22289/21812/21380/12590/15213/24075/11838/15424/13198…
GO:0042274	GO:0042274	ribosomal small subunit biogenesis	71	-0.443079	-1.87147	0.000110825	0.00801	0.00707458	7053	tags=63%, list=38%, signal=39%	20115/18148/57294/20054/66878/20088/71340/53414/20104/213895/20055/20116/217431/66481/67842/57837/54127/67994/20935/78394/215194/104662/216987/16785/269470/13871/30946/67222/72515/75617/67671/59028/353258/73736/69499/433864/22596/67045/21771/20068/68966/20826/223499/57315/98956
GO:0002181	GO:0002181	cytoplasmic translation	100	-0.407001	-1.83482	0.000126116	0.00901153	0.00795916	6661	tags=61%, list=36%, signal=39%	620155/26961/19896/22384/19934/20005/218629/20492/66481/100042823/26908/13495/68028/19941/67186/67248/54127/19921/69674/19899/22121/19982/55944/57808/19944/19951/13669/54632/68995/13681/69082/16785/67025/116905/217331/14265/66480/20090/217869/66475/72162/75786/13211/67671/234734/218693/666794/54217/19988/66632/68193/229663/54709/56040/66483/108067/11991/67228/100041859/68184/18746
GO:0019216	GO:0019216	regulation of lipid metabolic process	359	0.255519	1.50351	0.000129383	0.00914113	0.00807363	2792	tags=20%, list=15%, signal=18%	13850/14732/14792/228026/57875/26457/12683/16176/20411/56690/11567/14077/12491/66853/18718/19016/98711/224792/26365/69601/14184/67800/100705/12389/19156/14254/17691/16867/27273/12912/11606/14191/20655/13167/14061/13869/14419/230796/15926/22259/12894/66082/16001/30924/76854/11815/226144/18048/12334/11307/320204/11370/74450/56636/27403/14080/257632/107605/14933/12161/244595/12156/100198/11539/22735…
GO:0015986	GO:0015986	proton motive force-driven ATP synthesis	19	-0.658365	-2.03728	0.00013345	0.00932372	0.00823489	5124	tags=79%, list=28%, signal=57%	67126/11958/66114/11947/57423/228033/11951/11957/11949/28080/11950/11946/71679/66592/214917
GO:0072594	GO:0072594	establishment of protein localization to organelle	416	-0.283429	-1.53919	0.000137157	0.00947743	0.00837065	4596	tags=32%, list=25%, signal=25%	319757/53421/20660/65969/12257/76687/170762/72265/13605/70769/12464/20813/70478/18761/66661/76219/66437/30055/101055909/18709/12631/20818/18634/381038/269113/22771/230500/21849/56417/229801/108672/66865/75788/103468/100101806/104831/21752/224727/22059/66148/12466/11640/69089/218441/21929/74504/52838/66887/26413/216190/16480/76582/16650/231430/223696/108989/404634/13853/218210/16211/22084/71735/30…
GO:0032868	GO:0032868	response to insulin	235	0.275982	1.55284	0.000146698	0.0100265	0.0088556	3169	tags=24%, list=17%, signal=20%	14732/26457/16176/18708/23797/20411/100102/19247/18718/19016/97212/192157/19211/237858/12952/26365/20393/235344/18795/16548/12566/68421/27273/22278/11606/329877/320706/12390/230796/209039/210789/16001/623503/13688/12096/19090/83431/63873/16324/12192/17700/17918/22628/227358/17973/16369/16334/54601/20683/16846/64930/29815/64898/18751/22724/22608/12702
GO:0009199	GO:0009199	ribonucleoside triphosphate metabolic process	81	-0.433867	-1.89865	0.000155663	0.0105249	0.00929575	2712	tags=35%, list=15%, signal=30%	269523/11848/57423/228033/56520/68055/11951/101592/11957/11949/11545/28080/19384/66725/18102/98496/11950/11946/67414/13806/71679/50799/69719/27369/317758/66592/18746/214917
GO:0006000	GO:0006000	fructose metabolic process	11	0.769835	2.16486	0.000162705	0.0106572	0.00941261	986	tags=45%, list=5%, signal=43%	14120/18639/16548/14121/20322
GO:0015695	GO:0015695	organic cation transport	33	0.545808	2.10458	0.000161539	0.0106572	0.00941261	3763	tags=58%, list=20%, signal=46%	20520/57279/11540/73095/70026/19765/70129/70840/67760/19164/56517/63993/67473/243328/20518/30805/15565/116914/67582
GO:0071826	GO:0071826	ribonucleoprotein complex subunit organization	164	-0.354623	-1.71792	0.000159775	0.0106572	0.00941261	6776	tags=51%, list=37%, signal=32%	57294/20054/53817/13046/448850/68845/22384/66448/268449/68879/218629/193116/68219/27275/234344/16593/69902/68011/26908/67229/69241/224619/67239/192159/70767/50783/12812/57837/54127/67994/22121/20817/20595/276919/55944/53890/13669/68995/16785/67025/16418/214572/30946/20630/217869/67332/226419/269523/57905/75786/320632/13211/75617/67671/56505/75062/20174/72831/19988/107686/68193/319586/69878/67439/…
GO:0009062	GO:0009062	fatty acid catabolic process	99	0.370754	1.7973	0.000164582	0.010669	0.00942308	3097	tags=32%, list=17%, signal=27%	16890/171210/23986/231086/56690/97212/67460/93732/11430/12896/100705/216136/74114/66841/13167/12894/67528/13177/52538/19299/11409/320204/11370/74147/14080/52430/66968/16846/64898/11363/15488/19300
GO:0006953	GO:0006953	acute-phase response	36	0.524285	2.07864	0.000170475	0.0109382	0.00966085	2923	tags=47%, list=16%, signal=40%	20716/20210/16176/20701/20848/16193/14061/193034/93671/18816/14069/19218/21943/19695/15439/20209/16181
GO:0010565	GO:0010565	regulation of cellular ketone metabolic process	140	0.328241	1.70031	0.000173077	0.010993	0.00970924	5025	tags=42%, list=27%, signal=31%	12846/228026/16176/56690/14077/19016/98711/26365/67800/100705/12389/27273/11606/13167/230796/22259/12894/381290/226144/320204/11370/74450/14080/107605/14933/12161/244595/12156/100198/227358/66968/12752/50722/11363/18023/212980/226856/13884/11812/22160/216454/170459/12724/102570/11652/20845/11813/230027/16592/384783/20602/104158/20186/12160/16467/19683/54140/13897/12801
GO:0006164	GO:0006164	purine nucleotide biosynthetic process	158	-0.351555	-1.69994	0.000180307	0.0113377	0.0100137	4680	tags=42%, list=25%, signal=32%	14918/108147/11513/633979/11958/75533/18103/14450/66114/11565/67054/18598/13178/66355/50790/11947/15452/71743/11717/67763/18597/246730/269523/60525/57423/228033/56520/23962/68055/55951/270076/216739/269614/68087/11951/11957/11949/11545/104111/28080/18102/235339/98496/11950/18126/11946/13806/432530/11636/71679/50799/229363/13382/11566/27369/108156/18125/66592/11534/23971/18746/214917/212627/68263/…
GO:0043410	GO:0043410	positive regulation of MAPK cascade	496	0.236821	1.44792	0.00018225	0.0113464	0.0100214	3021	tags=24%, list=16%, signal=21%	76527/11549/14538/16176/15258/22436/93834/19247/12491/20963/70834/26564/11502/14366/19211/17394/13857/26365/320207/12505/18795/17951/69601/213452/14184/26406/19156/14254/26417/56089/76089/319430/11606/16193/12928/333050/20655/13869/12390/16476/11501/101540/319236/19878/21832/68235/16001/56692/332579/20128/11600/14125/19164/215653/76854/13616/12374/78600/11516/13380/22032/18816/104709/242202/20307…
GO:0071375	GO:0071375	cellular response to peptide hormone stimulus	255	0.273154	1.54835	0.000192782	0.0118844	0.0104966	3169	tags=25%, list=17%, signal=21%	14732/26457/16176/18708/23797/20411/100102/19247/18718/19016/20848/192157/19211/237858/26365/20393/235344/18795/12389/12566/68421/16867/27273/22278/11606/12928/329877/320706/12390/230796/19878/12322/209039/210789/16001/18024/13688/76854/12096/19090/83431/16324/109241/12192/17700/17918/22628/23886/227358/17973/16369/16334/54601/20683/16846/16452/16453/29815/64898/18751/12349/22724/22608/12702
GO:0002097	GO:0002097	tRNA wobble base modification	19	-0.646073	-1.99925	0.000223204	0.0136263	0.012035	1822	tags=42%, list=10%, signal=38%	54351/68205/66965/74195/58523/77766/233189/106338
GO:0019217	GO:0019217	regulation of fatty acid metabolic process	93	0.364313	1.755	0.000226832	0.0137146	0.012113	2441	tags=25%, list=13%, signal=22%	228026/16176/56690/14077/19016/26365/67800/100705/12389/27273/11606/13167/230796/22259/12894/226144/320204/11370/74450/14080/14933/227358/66968
GO:0009141	GO:0009141	nucleoside triphosphate metabolic process	105	-0.392403	-1.77503	0.000239167	0.0143227	0.0126501	2712	tags=30%, list=15%, signal=26%	269523/11848/57423/228033/110074/56520/68055/214254/11951/101592/11957/11949/11545/28080/19384/66725/18102/98496/11950/11946/67414/13806/11636/71679/50799/69719/27369/317758/66592/11534/18746/214917
GO:0045637	GO:0045637	regulation of myeloid cell differentiation	209	0.290263	1.60681	0.000270113	0.0160233	0.0141521	3282	tags=30%, list=18%, signal=25%	76527/14461/18708/13388/12986/97086/20848/26564/14102/26365/17869/15405/223770/14184/100201/16449/12912/16969/18081/16658/16476/11501/83554/15404/21832/68235/53621/235320/193740/215653/16409/50794/15402/93694/56484/19090/11479/12370/19766/234515/21943/170826/57259/12192/223870/57816/66193/17260/21930/21847/74614/22177/18035/16846/12608/14460/12349/17311/211770/78926/108655/102791
GO:0045912	GO:0045912	negative regulation of carbohydrate metabolic process	53	0.440019	1.88855	0.000294638	0.0171764	0.0151706	1161	tags=23%, list=6%, signal=21%	328572/15937/20848/12952/74747/17691/17928/50873/16193/320706/14121/319801
GO:0070585	GO:0070585	protein localization to mitochondrion	98	-0.392948	-1.76646	0.000298445	0.0171764	0.0151706	5582	tags=46%, list=30%, signal=32%	72170/170731/170770/56044/69773/21856/22631/12257/70478/66437/30055/381038/66865/66148/69089/52838/231430/223696/100038882/30056/68115/19259/53600/21854/28185/67067/27061/15275/21855/67145/53333/73078/72930/66725/26926/58801/68653/50754/56428/66821/11651/15525/11983/66525/17713
GO:0010927	GO:0010927	cellular component assembly involved in morphogenesis	122	-0.368791	-1.7167	0.000300478	0.0171764	0.0151706	3411	tags=32%, list=18%, signal=26%	18595/13871/13614/14712/24131/13138/16669/13007/75786/11472/225288/19725/12632/103199/11465/19084/415115/50874/22388/18091/76707/21916/17888/18472/15182/13823/13009/21957/21393/17868/74103/17906/21956/320502/12373/11464/21955/22003/16202
GO:0055088	GO:0055088	lipid homeostasis	162	0.306667	1.64458	0.000295572	0.0171764	0.0151706	1661	tags=19%, list=9%, signal=17%	13850/14732/57875/11303/11770/100102/14077/16973/66853/18145/93732/218203/68453/17101/11430/13660/67800/12389/237636/22278/67470/77371/22259/12606/30924/223920/11307/16816/52014/74011
GO:0051306	GO:0051306	mitotic sister chromatid separation	64	-0.441798	-1.83673	0.000315989	0.0179003	0.0158099	3973	tags=42%, list=22%, signal=33%	235661/229841/209334/17222/17120/68612/67052/108989/56150/74335/208628/26554/56317/67141/67177/52683/67045/69957/83560/12235/51792/107047/208718/30939/30949/19357/24010
GO:0051304	GO:0051304	chromosome separation	99	-0.392347	-1.76658	0.000330694	0.0185661	0.0163979	3973	tags=36%, list=22%, signal=29%	235661/13000/229841/20892/209334/17222/17120/68612/67052/170472/108989/71711/56150/68298/74335/208628/26554/56317/67141/67177/52683/17350/67045/69957/83560/12235/51792/107047/208718/30939/12995/30949/13990/19357/24010/21974
GO:0009142	GO:0009142	nucleoside triphosphate biosynthetic process	73	-0.416234	-1.77434	0.000336421	0.0187205	0.0165343	2712	tags=42%, list=15%, signal=36%	633979/11958/75533/18103/66114/229949/11947/269523/57423/228033/56520/68055/11951/11957/11949/11545/28080/18102/98496/11950/11946/13806/11636/71679/50799/69719/27369/66592/11534/18746/214917
GO:0006635	GO:0006635	fatty acid beta-oxidation	75	0.390374	1.82409	0.000342998	0.018919	0.0167097	3097	tags=36%, list=17%, signal=30%	23986/231086/56690/97212/67460/93732/11430/12896/100705/74114/66841/13167/12894/13177/52538/19299/11409/320204/11370/74147/14080/52430/66968/16846/11363/15488/19300
GO:0009124	GO:0009124	nucleoside monophosphate biosynthetic process	43	-0.499622	-1.90046	0.000359583	0.0195109	0.0172324	5147	tags=53%, list=28%, signal=39%	331487/22245/320685/108147/18103/14450/11565/67054/13178/22171/66355/15452/11717/110074/56749/18102/22247/229363/11566/69719/27369/11534/11564
GO:1904356	GO:1904356	regulation of telomere maintenance via telomere lengthening	57	-0.46196	-1.87447	0.000359933	0.0195109	0.0172324	4266	tags=42%, list=23%, signal=32%	12464/68964/18761/26407/106052/12466/26413/72162/51812/12387/12461/12468/59047/208084/50912/21454/22596/11545/245474/20779/12469/12462/98956/53379
GO:0007059	GO:0007059	chromosome segregation	328	-0.285112	-1.50751	0.00038365	0.0206187	0.0182109	5221	tags=34%, list=28%, signal=25%	12190/21973/52206/67028/52563/71521/66385/193838/108911/74369/22196/83558/70099/24061/52276/77053/13605/50878/26371/66371/12617/67629/668110/72124/328660/380709/72107/67241/235661/13000/13006/229841/20892/72199/59002/17345/209334/224727/13871/56742/66977/17222/71514/17120/101994/211651/68953/68942/69736/68612/67052/170472/108989/71711/233406/16211/56150/68298/74335/12387/60411/208628/26554/56317/…
GO:0006278	GO:0006278	RNA-templated DNA biosynthetic process	59	-0.441298	-1.79958	0.000403959	0.0213453	0.0188526	4266	tags=42%, list=23%, signal=33%	12464/68964/18761/19360/21752/26407/106052/12466/26413/12387/12461/12468/59047/68275/208084/50912/21454/22596/245474/20779/12469/12462/98956/68147/71718
GO:0007004	GO:0007004	telomere maintenance via telomerase	59	-0.441298	-1.79958	0.000403959	0.0213453	0.0188526	4266	tags=42%, list=23%, signal=33%	12464/68964/18761/19360/21752/26407/106052/12466/26413/12387/12461/12468/59047/68275/208084/50912/21454/22596/245474/20779/12469/12462/98956/68147/71718
GO:0015849	GO:0015849	organic acid transport	301	0.260514	1.50965	0.000418303	0.0219191	0.0193594	3950	tags=33%, list=21%, signal=26%	11520/26457/16176/68267/11770/18627/320106/14077/12491/12895/20963/11540/19016/11833/63954/26365/17869/26357/70026/21366/16867/20496/74114/17254/11606/241296/224661/67760/75750/18442/71803/193034/11989/26971/19164/19736/54670/67554/22044/19299/94282/14664/74338/108073/239273/21943/100561/215113/102680/140918/14080/625716/67473/54393/243328/27416/229517/69906/11539/227358/241877/15466/69354/16846/…
GO:0032869	GO:0032869	cellular response to insulin stimulus	198	0.294418	1.6072	0.000429714	0.0223309	0.0197231	3169	tags=26%, list=17%, signal=22%	14732/26457/16176/18708/23797/20411/100102/19247/18718/19016/192157/19211/237858/26365/20393/235344/18795/12566/68421/27273/22278/11606/329877/320706/12390/230796/209039/210789/16001/13688/12096/19090/83431/16324/12192/17700/17918/22628/227358/17973/16369/16334/54601/20683/16846/29815/64898/18751/22724/22608/12702
GO:0000724	GO:0000724	double-strand break repair via homologous recombination	156	-0.339742	-1.63834	0.000435232	0.0224323	0.0198126	3985	tags=32%, list=22%, signal=25%	67241/67788/109019/231855/72199/12144/209334/19364/99982/71514/81601/71890/170472/71711/72931/74264/244694/74335/56626/17215/56505/56397/74355/20174/22594/79456/68275/77782/69917/56420/15193/11545/234736/11461/19691/98415/59029/27223/56456/233908/17535/216049/19357/68067/66233/223970/93765/56739/69885/69596
GO:0002446	GO:0002446	neutrophil mediated immunity	37	0.505143	2.04465	0.000444707	0.022551	0.0199174	4964	tags=65%, list=27%, signal=48%	58217/20963/101613/69188/17101/14061/17969/332579/16409/16415/58218/80385/68891/17916/110279/14825/109934/217304/266632/18976/16414/378460/20311/74732
GO:0000819	GO:0000819	sister chromatid segregation	186	-0.331399	-1.64691	0.00044339	0.022551	0.0199174	4636	tags=35%, list=25%, signal=26%	70099/24061/52276/50878/66371/12617/72124/72107/235661/13006/229841/59002/209334/56742/66977/17222/71514/17120/101994/68953/68942/68612/67052/108989/233406/16211/56150/68298/74335/12387/60411/208628/26554/56317/79456/67141/67177/52683/105513/67045/108907/69957/19384/100710/83560/12235/51792/69654/103733/50754/107047/208718/18221/26914/30939/17535/30949/19357/56292/208092/75608/223970/24010/21974/…
GO:1901652	GO:1901652	response to peptide	400	0.241122	1.4492	0.000452135	0.0227442	0.0200881	3169	tags=23%, list=17%, signal=19%	14732/20716/26457/16176/20715/18708/20701/23797/20411/100102/19247/12491/18718/19016/97212/20848/192157/19211/237858/434784/12952/26365/20393/235344/18795/16548/195046/12389/12566/68421/16867/27273/16449/56089/22278/12912/11606/12928/21814/329877/320706/12390/230796/19878/12322/209039/210789/16001/18024/332579/16800/623503/13688/19164/76854/12096/19090/83431/63873/16324/257632/18128/109241/12192/…
GO:0007608	GO:0007608	sensory perception of smell	322	0.256232	1.49764	0.000460292	0.0229708	0.0202882	4448	tags=37%, list=24%, signal=29%	258323/258198/259002/258787/259097/259116/258783/57265/258334/259003/258659/80706/258937/100043200/404329/258277/258612/18348/258275/258866/258678/258413/258690/258117/259063/258218/258789/258837/258120/207686/258069/258359/258801/257667/258824/258569/257884/258139/258215/258316/258455/258423/54526/18330/258632/258871/258649/258542/258902/258030/258273/258508/258233/258891/258533/258096/258469/25…
GO:0033044	GO:0033044	regulation of chromosome organization	204	-0.322189	-1.61996	0.000482647	0.0238967	0.0211061	4266	tags=35%, list=23%, signal=27%	12464/68964/18761/54343/235661/229841/19360/21849/233875/209334/26407/106052/12466/75339/17222/71514/17120/225280/26413/68612/72162/51812/67052/108989/56150/68298/74335/12387/71836/208628/56505/12461/20174/26554/56317/22594/79456/12468/67141/59047/218973/67177/208084/50912/69917/13433/21454/22596/11545/67045/245474/69957/83560/12235/107047/20779/26914/30939/12469/17420/56456/17535/12462/30949/119…
GO:0009145	GO:0009145	purine nucleoside triphosphate biosynthetic process	61	-0.43675	-1.79139	0.00050881	0.0248015	0.0219052	2712	tags=36%, list=15%, signal=31%	269523/57423/228033/56520/68055/11951/11957/11949/11545/28080/18102/98496/11950/11946/13806/71679/50799/27369/66592/11534/18746/214917
GO:0046486	GO:0046486	glycerolipid metabolic process	358	0.245105	1.44741	0.000507904	0.0248015	0.0219052	3619	tags=26%, list=20%, signal=21%	14732/12359/14792/16890/74182/114663/26457/18708/100102/11567/19247/14077/12491/66853/231510/18718/97212/17257/192157/19211/64436/54384/68453/18795/215456/18704/67800/12389/23945/17691/233789/67556/13167/24057/22259/100134861/12894/66082/171504/30924/18803/110197/26971/68393/12334/16816/241850/74450/18700/234515/68563/56636/27226/433091/67512/380921/14933/230801/327942/12651/56208/20338/13139/669…
GO:0046633	GO:0046633	alpha-beta T cell proliferation	48	0.450009	1.90069	0.000533091	0.0257141	0.0227112	3249	tags=40%, list=18%, signal=33%	245126/20963/18106/26365/12505/17869/208650/208154/74048/12519/16159/12484/56501/16452/19264/94176/22724/21813/16162
GO:0010883	GO:0010883	regulation of lipid storage	51	0.436327	1.85983	0.000536714	0.0257141	0.0227112	4034	tags=41%, list=22%, signal=32%	11520/12683/12491/66853/106326/19016/13660/100705/22259/11307/72759/244595/66968/18035/67737/16846/20288/13884/230738/211739/20778
GO:0032210	GO:0032210	regulation of telomere maintenance via telomerase	48	-0.465668	-1.81569	0.0005398	0.0257141	0.0227112	4266	tags=42%, list=23%, signal=32%	12464/68964/18761/26407/106052/12466/26413/12387/12461/12468/59047/208084/50912/21454/22596/245474/20779/12469/12462/98956
GO:0042776	GO:0042776	proton motive force-driven mitochondrial ATP synthesis	15	-0.685748	-1.98915	0.000546625	0.0258435	0.0228254	5124	tags=87%, list=28%, signal=63%	67126/11958/66114/11947/57423/11957/11949/28080/11950/11946/71679/66592/214917
GO:0045766	GO:0045766	positive regulation of angiogenesis	173	0.298673	1.6134	0.000569245	0.0265142	0.0234178	3293	tags=29%, list=18%, signal=24%	18787/76905/14461/16176/15258/23797/12765/13388/20848/21872/15364/16600/11852/14254/18081/15368/18654/101540/14824/16402/30924/54409/18024/18803/20866/104709/58861/12654/14205/16415/240185/18132/12796/239528/18811/17395/12767/28106/12562/20130/20683/15277/12273/18751/13805/66549/70097/21813/17125/329278
GO:1904018	GO:1904018	positive regulation of vasculature development	173	0.298673	1.6134	0.000569245	0.0265142	0.0234178	3293	tags=29%, list=18%, signal=24%	18787/76905/14461/16176/15258/23797/12765/13388/20848/21872/15364/16600/11852/14254/18081/15368/18654/101540/14824/16402/30924/54409/18024/18803/20866/104709/58861/12654/14205/16415/240185/18132/12796/239528/18811/17395/12767/28106/12562/20130/20683/15277/12273/18751/13805/66549/70097/21813/17125/329278
GO:0072522	GO:0072522	purine-containing compound biosynthetic process	165	-0.335988	-1.62814	0.000579395	0.026593	0.0234874	4680	tags=41%, list=25%, signal=31%	14918/108147/11513/633979/11958/75533/18103/14450/66114/11565/67054/18598/13178/66355/50790/11947/15452/108037/71743/11717/67763/18597/246730/269523/60525/57423/228033/56520/23962/68055/55951/270076/216739/269614/68087/11951/11957/11949/11545/104111/28080/18102/235339/98496/11950/18126/11946/13806/432530/11636/71679/50799/229363/13382/11566/27369/108156/18125/66592/11534/23971/18746/214917/212627…
GO:1901653	GO:1901653	cellular response to peptide	299	0.253109	1.46407	0.000576765	0.026593	0.0234874	3169	tags=24%, list=17%, signal=20%	14732/26457/16176/18708/23797/20411/100102/19247/12491/18718/19016/20848/192157/19211/237858/434784/26365/20393/235344/18795/12389/12566/68421/16867/27273/22278/11606/12928/329877/320706/12390/230796/19878/12322/209039/210789/16001/18024/16800/13688/19164/76854/12096/19090/83431/16324/257632/109241/12192/17700/17918/21898/22628/23886/227358/17973/16369/16334/54601/20683/16846/16452/16453/29815/64…
GO:0006890	GO:0006890	retrograde vesicle-mediated transport, Golgi to endoplasmic reticulum	45	-0.486374	-1.87691	0.000585451	0.0266762	0.0235609	4987	tags=51%, list=27%, signal=37%	11843/20333/72772/66366/59042/16562/78891/12847/213827/76983/71169/67916/233824/229593/56358/107338/56447/102339/105785/224630/11844/15194/50797
GO:0000070	GO:0000070	mitotic sister chromatid segregation	157	-0.339101	-1.63493	0.000596294	0.0268468	0.0237116	4636	tags=36%, list=25%, signal=27%	70099/24061/52276/66371/12617/72124/72107/235661/13006/229841/59002/209334/56742/66977/17222/17120/101994/68953/68942/68612/67052/108989/233406/16211/56150/68298/74335/60411/208628/26554/56317/67141/67177/52683/105513/67045/108907/69957/19384/100710/83560/12235/51792/69654/103733/107047/208718/18221/26914/30939/30949/19357/56292/208092/75608/24010/56739
GO:0046390	GO:0046390	ribose phosphate biosynthetic process	161	-0.334165	-1.61778	0.000597734	0.0268468	0.0237116	4680	tags=40%, list=25%, signal=30%	14918/21881/108147/11513/633979/11958/75533/18103/14450/66114/11565/67054/18598/66355/50790/11947/15452/71743/11717/67763/14381/18597/269523/60525/57423/228033/56520/68055/55951/270076/216739/269614/68087/11951/11957/56749/11949/11545/104111/28080/18102/235339/98496/11950/11946/22247/13806/432530/11636/71679/50799/229363/13382/11566/69719/27369/108156/66592/11534/23971/18746/214917/212627/68263/1…
GO:0002098	GO:0002098	tRNA wobble uridine modification	16	-0.656212	-1.93313	0.000607947	0.0269209	0.0237771	1822	tags=44%, list=10%, signal=39%	54351/68205/66965/74195/58523/77766/233189
GO:0045834	GO:0045834	positive regulation of lipid metabolic process	171	0.296001	1.59656	0.000605944	0.0269209	0.0237771	2441	tags=22%, list=13%, signal=19%	14732/57875/26457/16176/20411/56690/14077/12491/66853/19016/98711/224792/14184/67800/14254/12912/11606/14191/13167/14061/13869/22259/12894/66082/16001/30924/18048/12334/11307/56636/14080/257632/107605/12161/244595/11539/66968
GO:0030490	GO:0030490	maturation of SSU-rRNA	49	-0.45585	-1.77872	0.000621367	0.0273228	0.024132	6018	tags=57%, list=33%, signal=39%	53414/213895/20055/20116/217431/66481/67842/54127/67994/78394/215194/104662/216987/269470/13871/30946/67222/72515/59028/73736/69499/67045/21771/68966/20826/223499/57315/98956
GO:0000466	GO:0000466	maturation of 5.8S rRNA from tricistronic rRNA transcript (SSU-rRNA, 5.8S rRNA, LSU-rRNA)	24	-0.582788	-1.914	0.000660503	0.0287945	0.0254319	4504	tags=71%, list=24%, signal=54%	66481/67842/140546/215194/69639/30946/66446/227715/59028/207932/64934/73736/50912/56095/50911/66362/12181
GO:0045446	GO:0045446	endothelial cell differentiation	111	0.352938	1.75479	0.000663996	0.0287945	0.0254319	3928	tags=39%, list=21%, signal=31%	16176/22436/15413/13388/26365/18795/21872/13405/11481/16449/76089/11606/20671/50501/19878/216850/11819/20855/107746/12737/22346/18128/73940/18132/19684/12161/12767/19664/12562/381823/67888/66923/71355/15894/22344/15901/21812/74144/15213/192119/12168/11482/18669
GO:0009201	GO:0009201	ribonucleoside triphosphate biosynthetic process	63	-0.427396	-1.77567	0.000677204	0.0289678	0.0255849	2712	tags=35%, list=15%, signal=30%	269523/57423/228033/56520/68055/11951/11957/11949/11545/28080/18102/98496/11950/11946/13806/71679/50799/69719/27369/66592/18746/214917
GO:0000725	GO:0000725	recombinational repair	158	-0.334596	-1.61793	0.000674912	0.0289678	0.0255849	3985	tags=32%, list=22%, signal=25%	67241/67788/109019/231855/72199/12144/209334/19364/99982/71514/81601/71890/170472/71711/72931/74264/244694/74335/56626/17215/56505/56397/74355/20174/22594/79456/68275/77782/69917/56420/15193/11545/234736/11461/19691/98415/59029/27223/56456/233908/17535/216049/19357/68067/66233/223970/93765/56739/69885/69596
GO:0006110	GO:0006110	regulation of glycolytic process	46	0.457526	1.90885	0.000719904	0.0305862	0.0270143	2407	tags=28%, list=13%, signal=25%	328572/15937/20848/17869/74747/17928/16969/14121/319801/19164/66129/20533/227659
GO:0042255	GO:0042255	ribosome assembly	61	-0.43003	-1.76383	0.000736595	0.0310853	0.0274552	6776	tags=49%, list=37%, signal=31%	57294/20054/66448/268449/218629/69902/224619/67239/57837/54127/67994/20935/66164/216767/16785/67025/16418/30946/75617/67671/72831/19988/68193/101592/235036/22596/66211/67832/12181/75619
GO:0006107	GO:0006107	oxaloacetate metabolic process	11	-0.729408	-1.9046	0.000769175	0.0320125	0.028274	2178	tags=55%, list=12%, signal=48%	52633/14719/14718/17448/18563/17449
GO:0006525	GO:0006525	arginine metabolic process	19	-0.613335	-1.89794	0.000765273	0.0320125	0.028274	1125	tags=42%, list=6%, signal=40%	109900/14194/18126/18242/11898/18125/69219/75986
GO:0019883	GO:0019883	antigen processing and presentation of endogenous antigen	29	-0.534134	-1.87911	0.00078402	0.0320125	0.028274	5089	tags=59%, list=28%, signal=43%	15018/12479/15216/110557/15013/11793/15925/21355/56325/14990/21354/14964/15006/15039/14991/12010/14972
GO:0045639	GO:0045639	positive regulation of myeloid cell differentiation	107	0.340611	1.67269	0.000774464	0.0320125	0.028274	3199	tags=32%, list=17%, signal=26%	76527/14461/97086/20848/26564/223770/100201/16449/12912/18081/16476/21832/68235/193740/16409/15402/56484/19090/11479/12370/19766/21943/170826/12192/57816/66193/21847/74614/22177/16846/14460/12349/17311/211770
GO:0098813	GO:0098813	nuclear chromosome segregation	266	-0.292666	-1.51387	0.000779347	0.0320125	0.028274	5289	tags=35%, list=29%, signal=25%	76464/12190/21973/52206/67028/52563/71521/193838/108911/74369/83558/70099/24061/52276/77053/13605/50878/66371/12617/67629/668110/72124/380709/72107/235661/13006/229841/20892/59002/209334/224727/56742/66977/17222/71514/17120/101994/211651/68953/68942/68612/67052/108989/71711/233406/16211/56150/68298/74335/12387/60411/208628/26554/56317/79456/67141/67177/12447/52683/17350/105513/74117/67045/108907/…
GO:0032365	GO:0032365	intracellular lipid transport	39	0.478999	1.96471	0.000796168	0.0322987	0.0285269	1649	tags=31%, list=9%, signal=28%	11303/100102/14077/18718/18145/70026/228983/231999/19299/227446/11307/52014
GO:0030730	GO:0030730	sequestering of triglyceride	17	0.630624	2.04348	0.000805301	0.0324598	0.0286692	198	tags=35%, list=1%, signal=35%	11520/12683/16176/66853/106326/19016
GO:0051205	GO:0051205	protein insertion into membrane	54	-0.454434	-1.8125	0.000831523	0.0330925	0.029228	5266	tags=56%, list=29%, signal=40%	170770/85308/69773/230866/67163/66048/53421/239766/72265/30055/236792/17153/229801/224727/69089/231430/223696/52250/30056/20495/68115/18117/52551/67067/53333/414077/58801/68653/66821/15525
GO:0007080	GO:0007080	mitotic metaphase plate congression	48	-0.455316	-1.77532	0.000826277	0.0330925	0.029228	5170	tags=46%, list=28%, signal=33%	67028/52563/52276/66371/12617/72124/229841/56742/66977/17120/101994/68953/68942/67052/16211/26554/67177/105513/69654/18221/208092/75608
GO:0072539	GO:0072539	T-helper 17 cell differentiation	27	0.543545	1.97877	0.000852912	0.0336396	0.0297112	4482	tags=56%, list=24%, signal=42%	381305/20848/16193/53314/22724/17131/80859/240354/30925/54644/243910/230738/240873/19885/19883
GO:0070972	GO:0070972	protein localization to endoplasmic reticulum	75	-0.41225	-1.76271	0.00085597	0.0336396	0.0297112	4573	tags=41%, list=25%, signal=31%	53421/76687/72265/20813/66661/76219/101055909/20818/72999/68889/218490/229801/93739/100101806/224727/89867/20191/17938/107338/109676/14276/11426/52551/105785/27061/20335/14609/57743/66725/66384/75608
GO:0002396	GO:0002396	MHC protein complex assembly	14	-0.6767	-1.9168	0.000883023	0.0342707	0.0302685	4336	tags=71%, list=23%, signal=55%	12317/15001/14999/14998/14827/14961/15000/12010/14960/14969
GO:0002501	GO:0002501	peptide antigen assembly with MHC protein complex	14	-0.6767	-1.9168	0.000883023	0.0342707	0.0302685	4336	tags=71%, list=23%, signal=55%	12317/15001/14999/14998/14827/14961/15000/12010/14960/14969
GO:0010833	GO:0010833	telomere maintenance via telomere lengthening	72	-0.416305	-1.76005	0.000888378	0.0342707	0.0302685	4266	tags=40%, list=23%, signal=31%	12464/68964/18761/19360/21752/26407/106052/12466/26413/72162/51812/12387/12461/12468/59047/68275/208084/50912/21454/22596/11545/245474/20779/12469/12462/98956/68147/53379/71718
GO:0006888	GO:0006888	endoplasmic reticulum to Golgi vesicle-mediated transport	114	-0.359672	-1.6489	0.000904563	0.0346823	0.0306321	5248	tags=43%, list=28%, signal=31%	70349/223649/214895/66682/20333/21766/72772/20334/20660/21787/66366/67091/66269/75964/59042/67511/54161/240756/338320/56491/12847/67864/89867/269523/213827/66050/225651/76983/18570/26554/98417/245828/69608/105785/27061/27054/56418/218811/320714/69162/66725/57785/59005/54160/56041/77254/15194/50797/27096
GO:0010212	GO:0010212	response to ionizing radiation	134	-0.347222	-1.64112	0.000927481	0.0353454	0.0312178	5490	tags=47%, list=30%, signal=33%	19941/26374/66209/170770/12190/12021/210766/85305/228140/26416/14775/58230/22601/55982/12018/13605/50883/109019/15499/22040/12144/12955/22059/99982/106052/230709/66656/81601/20184/211651/13712/56349/20869/72931/244694/12753/14725/68048/17685/69917/13197/16420/102639543/68251/22596/20597/235323/234736/14375/58801/98415/77065/21353/70681/12043/18004/11810/12444/13653/68067/71007/446101/20319
GO:1905954	GO:1905954	positive regulation of lipid localization	91	0.345575	1.66478	0.000958575	0.0363104	0.03207	4107	tags=36%, list=22%, signal=28%	14792/11520/12683/16176/14077/12491/106326/13660/100705/320560/50769/13167/14419/22259/18442/11980/21943/27403/72759/12161/227358/66968/20288/14081/16891/12394/230738/211739/268379/18779/56745/20778/16175
GO:0048002	GO:0048002	antigen processing and presentation of peptide antigen	64	-0.422816	-1.75782	0.000966171	0.0363789	0.0321306	4661	tags=42%, list=25%, signal=32%	14129/15216/12317/15001/110557/16149/224727/14999/15013/15925/21355/56325/14998/14990/21354/14827/14964/14961/15006/15039/15000/14991/66824/12010/14972/14960/14969
GO:0043620	GO:0043620	regulation of DNA-templated transcription in response to stress	55	0.425949	1.82827	0.00097286	0.0364128	0.0321605	4778	tags=53%, list=26%, signal=39%	12013/12491/71389/19016/226641/81489/72567/15368/16476/18024/11910/11863/13819/18128/17973/19664/16598/11911/12608/18023/20466/13198/17999/16210/208677/22339/17872/230784/104158
GO:0051131	GO:0051131	chaperone-mediated protein complex assembly	19	-0.605912	-1.87497	0.000992575	0.0367136	0.0324262	2264	tags=47%, list=12%, signal=42%	12461/73635/107047/67564/66506/14976/15525/74318/69702
GO:0003208	GO:0003208	cardiac ventricle morphogenesis	76	-0.393421	-1.68116	0.000989409	0.0367136	0.0324262	2806	tags=34%, list=15%, signal=29%	14106/20348/18996/15251/12387/13856/20191/211323/20677/14234/14725/67451/14183/18091/17888/57246/17868/17906/14180/21956/66993/68927/21954/21924/20319/22003
GO:0055001	GO:0055001	muscle cell development	215	-0.302598	-1.526	0.00101517	0.0371126	0.0327786	3411	tags=30%, list=18%, signal=25%	18595/99982/24051/230709/11546/12345/13614/14381/20541/11793/17877/56808/24131/16669/20481/193385/13007/11472/74376/12292/225288/69597/19735/12632/71999/17938/109676/12818/11465/19084/28185/238161/18479/415115/50874/70417/13052/17306/22388/110196/227325/18091/30948/21916/17888/108058/11739/15182/23988/13009/21957/21393/14200/12043/17868/74103/17906/65256/21956/68927/320502/12373/11464/21955/22003
GO:0015850	GO:0015850	organic hydroxy compound transport	232	0.262987	1.48419	0.0010146	0.0371126	0.0327786	4123	tags=32%, list=22%, signal=25%	14792/11303/100102/19247/12491/20963/11540/18718/18145/11833/26365/12495/17869/70026/228983/19765/237636/67470/20979/11606/50873/77371/20907/14419/53881/22259/14131/75750/14125/54670/19299/20618/227446/11307/16816/52014/239273/19218/54526/625716/54393/243328/17918/12161/244595/241877/16846/16974/18751/20288/11305/20518/11541/15565/217303/17069/13884/16891/18441/214601/11812/110355/170459/80879/18…
GO:0016197	GO:0016197	endosomal transport	228	-0.302458	-1.53413	0.0010222	0.0371536	0.0328148	4894	tags=33%, list=27%, signal=25%	70294/106393/71817/11752/16443/71517/66943/58244/23828/20660/14533/66371/19720/54645/73288/66310/231855/100503185/381812/66201/56440/72183/280408/236266/104831/233204/99889/218441/104303/68953/27385/68942/68505/269523/77407/11472/231830/68449/19707/14725/266781/97761/70785/13859/107338/381201/22319/69150/230514/114128/67804/105513/217342/17846/225861/56418/54411/211286/66725/67894/53612/66914/237…
GO:0070498	GO:0070498	interleukin-1-mediated signaling pathway	23	0.577186	2.00952	0.00106851	0.0386138	0.0341045	2923	tags=43%, list=16%, signal=37%	16176/18795/16177/26417/16193/240690/16178/73945/108960/16181
GO:0006651	GO:0006651	diacylglycerol biosynthetic process	10	0.726987	1.98154	0.00107561	0.0386481	0.0341348	1327	tags=50%, list=7%, signal=46%	14732/11567/66853/67800/68393
GO:0098876	GO:0098876	vesicle-mediated transport to the plasma membrane	139	-0.333659	-1.58381	0.00109079	0.0389711	0.03442	5829	tags=40%, list=32%, signal=27%	27681/74053/216831/106572/215445/20619/320982/329502/227801/12889/20909/65114/11735/71517/58244/65945/23828/20660/54645/73288/74277/18195/18777/20336/104831/66482/74105/93835/68505/77407/11472/231830/105504/54189/266781/229593/70785/11426/22319/69150/13430/17846/54411/71648/74051/226744/56350/69940/107371/68767/54638/234593/380752/55988/238276
GO:0043470	GO:0043470	regulation of carbohydrate catabolic process	57	0.418097	1.81736	0.00116557	0.0414074	0.0365718	2667	tags=28%, list=14%, signal=24%	328572/15937/20848/17869/74747/244416/17928/16969/15483/14121/319801/19164/66129/20533/227659/12492
GO:0045765	GO:0045765	regulation of angiogenesis	292	0.250391	1.44737	0.00120963	0.0427312	0.037741	3293	tags=26%, list=18%, signal=21%	18787/76905/14461/16176/15258/23797/12491/12765/19016/13388/20848/17257/11504/101401/26365/21872/16923/69601/15364/27279/16600/11852/14254/20496/11606/14645/18081/15368/18654/101540/19878/14824/18054/16402/30924/54409/18024/18803/381290/20866/66214/104709/15402/58861/12654/14205/13731/16415/240185/18132/12796/239528/18811/242705/17395/12767/16598/28106/54601/12562/20130/20683/16846/13854/15277/24…
GO:0070131	GO:0070131	positive regulation of mitochondrial translation	17	-0.63076	-1.88625	0.00126694	0.0440961	0.0389465	4048	tags=47%, list=22%, signal=37%	52469/94254/67267/101122/52575/71989/75619/218506
GO:0051481	GO:0051481	negative regulation of cytosolic calcium ion concentration	37	-0.505785	-1.86033	0.00126931	0.0440961	0.0389465	3917	tags=43%, list=21%, signal=34%	110213/58994/20541/16527/13856/20191/12310/14718/98660/17127/12043/13489/18125/12373/12313/15464
GO:0030219	GO:0030219	megakaryocyte differentiation	48	0.432082	1.82497	0.00125942	0.0440961	0.0389465	3063	tags=40%, list=17%, signal=33%	328572/14461/19247/18718/16923/21832/68235/53621/14729/242687/57816/66193/17260/20683/14247/235627/14724/14460/15170
GO:1901605	GO:1901605	alpha-amino acid metabolic process	176	-0.314365	-1.53996	0.00129761	0.0448315	0.0395961	4384	tags=36%, list=24%, signal=28%	15356/212647/14450/11565/67618/64918/76187/30956/67547/18478/227095/108037/14661/214579/14660/216343/56454/66885/15108/208982/100678/70503/70337/14287/70266/26912/52633/20751/56357/107869/14719/14718/104184/56369/22117/229905/57320/58875/71776/109900/14194/12036/18126/242669/18242/246221/192166/11898/229363/107146/11566/68133/69719/78038/14431/108156/257635/18125/12411/69219/15194/18263/665563/75…
GO:2001251	GO:2001251	negative regulation of chromosome organization	87	-0.375811	-1.659	0.00134015	0.0460485	0.0406709	3973	tags=33%, list=22%, signal=26%	235661/229841/19360/209334/17120/51812/67052/108989/56150/74335/208628/22594/79456/67141/67177/208084/50912/11545/83560/12235/107047/20779/30939/17420/30949/19357/98956/56292/24010
GO:0051310	GO:0051310	metaphase plate congression	63	-0.414201	-1.72085	0.0013752	0.046996	0.0415078	5221	tags=43%, list=28%, signal=31%	12190/67028/52563/52276/66371/12617/72124/229841/56742/66977/17120/101994/68953/68942/67052/16211/26554/67177/17350/105513/69654/18221/268491/54204/208092/75608/108000
GO:0000470	GO:0000470	maturation of LSU-rRNA	29	-0.522419	-1.83789	0.00139145	0.0472941	0.0417711	6918	tags=69%, list=37%, signal=43%	18148/448850/19896/27176/66489/67239/67223/76130/66942/16418/66409/59050/207932/64934/56095/229937/20826/70285/12181/94061
GO:0010172	GO:0010172	embryonic body morphogenesis	15	-0.657055	-1.90592	0.00140172	0.0473024	0.0417784	2824	tags=47%, list=15%, signal=40%	13138/237222/234366/76707/226442/57810/81896
GO:0097529	GO:0097529	myeloid leukocyte migration	216	0.266075	1.47945	0.00140674	0.0473024	0.0417784	3319	tags=26%, list=18%, signal=22%	18787/76527/58217/16176/20201/245195/20947/20963/12765/12986/26564/18795/16177/20202/19152/14254/26417/319430/18081/20343/11501/18654/14131/217835/13616/16409/20307/19261/14205/109700/57781/63873/19218/27226/21943/16415/64095/257632/17700/118453/58218/270152/71785/21930/17925/117149/20209/26903/68891/12273/12775/66166/20308/227288/20310/17470/217303
GO:0000387	GO:0000387	spliceosomal snRNP assembly	32	-0.525192	-1.88644	0.00147586	0.0492279	0.0434791	6100	tags=62%, list=33%, signal=42%	68879/68011/192159/70767/50783/12812/20595/276919/53890/214572/20630/67332/107686/69878/20901/22258/68988/28000/27374/20638
GO:0043434	GO:0043434	response to peptide hormone	340	0.242078	1.42003	0.00147966	0.0492279	0.0434791	1235	tags=14%, list=7%, signal=13%	14732/20716/26457/16176/20715/18708/20701/23797/20411/100102/19247/18718/19016/97212/20848/192157/19211/237858/12952/26365/20393/235344/18795/16548/12389/12566/68421/16867/27273/22278/12912/11606/12928/21814/329877/320706/12390/230796/19878/12322/209039/210789/16001/18024/623503/13688/76854
GO:0051339	GO:0051339	regulation of lyase activity	59	-0.412894	-1.68375	0.00151631	0.049956	0.0441221	1966	tags=44%, list=11%, signal=40%	11513/11554/14160/75454/11434/140498/74191/11556/14427/12310/14708/238161/57320/104111/67252/18126/12289/110157/432530/66383/99296/12331/13489/18125/15444/238276
GO:1901342	GO:1901342	regulation of vasculature development	296	0.246847	1.42983	0.00151743	0.049956	0.0441221	3293	tags=25%, list=18%, signal=21%	18787/76905/14461/16176/15258/23797/12491/12765/19016/13388/20848/17257/11504/101401/26365/21872/16923/69601/15364/27279/16600/11852/14254/20496/11606/14645/18081/15368/18654/101540/19878/14824/18054/16402/30924/54409/18024/18803/381290/20866/66214/104709/15402/58861/12654/14205/13731/16415/240185/18132/12796/239528/18811/242705/17395/12767/16598/28106/54601/12562/20130/20683/16846/13854/15277/24…
