# Supplementary material for: Diagnostic potential of energy metabolism-related genes in heart failure with preserved ejection fraction
Source: Front Endocrinol (Lausanne). 2023 Nov 27;14:1296547. doi: 10.3389/fendo.2023.1296547 (PMC10711684; doi:10.3389/fendo.2023.1296547)
Supplement: Supplementary Table 4 — GSEA-GO analysis results for Gng7. [file Table_4.xlsx]

## Sheet: Supplementary Table 4
	ID	Description	setSize	enrichmentScore	NES	pvalue	p.adjust	qvalue	rank	leading_edge	core_enrichment
GO:0009060	GO:0009060	aerobic respiration	148	0.561509	1.9283	1e-10	1.04283e-07	9.04912e-08	4263	tags=59%, list=23%, signal=46%	22273/71679/235339/68349/66416/102060/239017/108037/11946/17995/226646/11651/14194/15929/28080/12862/66445/67914/56451/67264/67273/269523/66694/64384/57423/15925/17448/11947/269951/18293/67680/66052/225887/17993/69089/12858/170718/407785/66152/75406/11957/66592/12857/20916/14004/17685/68375/27369/57320/66218/105675/214917/11429/76824/15251/11949/56428/11666/67267/68263/12850/11564/12865/209692/66…
GO:0045333	GO:0045333	cellular respiration	201	0.518823	1.80496	1e-10	1.04283e-07	9.04912e-08	4974	tags=57%, list=27%, signal=42%	22273/71679/235339/68349/66416/102060/239017/108037/11946/17995/226646/11651/14194/15929/28080/12862/66445/67914/56451/67264/67273/269523/66694/64384/57423/15925/17448/11947/68015/56412/269951/18293/67680/66052/225887/17993/69089/12858/78830/170718/407785/66152/75406/11957/66592/12857/18432/20916/14004/17685/68375/27369/57320/66218/216805/105675/214917/11429/210582/68002/76824/15251/11949/56428/1…
GO:0015980	GO:0015980	energy derivation by oxidation of organic compounds	290	0.488308	1.7176	1e-10	1.04283e-07	9.04912e-08	5262	tags=53%, list=29%, signal=39%	22273/18642/71679/13853/235339/68349/66416/102060/239017/108037/11946/17995/226646/11651/18682/14194/15929/21416/28080/12862/66445/67914/56451/67264/67273/269523/66694/64384/57423/15925/217166/17448/11947/68015/56412/110094/269951/18293/19309/67680/66052/225887/17993/69089/19045/12858/78830/14683/170718/407785/66152/75406/11957/66592/108099/12857/18432/20916/14004/14936/17685/68375/27369/57320/66…
GO:0046034	GO:0046034	ATP metabolic process	240	0.474999	1.65871	1e-10	1.04283e-07	9.04912e-08	5384	tags=53%, list=29%, signal=38%	22273/18642/71679/68349/66416/110119/102060/108037/11946/17995/17888/11545/226646/21991/98660/28080/12862/66445/67914/14430/67264/67273/80752/269523/66694/13808/14635/57423/11947/18293/66052/225887/11636/50721/11951/12858/18746/407785/66152/75406/11957/66592/108099/12857/14751/14004/17685/68375/27369/57320/66218/216805/15275/105675/228033/214917/11637/11931/20185/16828/15251/26380/11949/56428/124…
GO:0006091	GO:0006091	generation of precursor metabolites and energy	405	0.453415	1.60811	1e-10	1.04283e-07	9.04912e-08	5293	tags=48%, list=29%, signal=35%	22273/18642/71679/13853/235339/68349/66416/110119/102060/239017/108037/11946/17995/226646/11651/18682/14194/15929/21991/21416/28080/12862/66445/67914/14430/56451/67264/67273/269523/66694/13808/14635/64384/57423/15925/217166/17448/11947/68015/56412/208982/68020/110094/269951/18293/19309/67680/66052/225887/17993/50721/69089/19045/12858/78830/14683/170718/18746/407785/66152/75406/11957/66592/108099/…
GO:0022613	GO:0022613	ribonucleoprotein complex biogenesis	397	0.430176	1.52475	1e-10	1.04283e-07	9.04912e-08	8031	tags=66%, list=44%, signal=38%	18150/216156/75273/72831/75751/245474/18813/28000/13871/66211/320632/230737/217038/98956/71990/55944/68966/106298/27993/107732/75593/70683/69499/27374/50783/20174/224619/234384/68879/56504/78688/22258/18432/19942/56505/218629/57837/68184/18114/433864/14007/73674/66362/230082/67959/67842/19069/27275/60321/67832/107686/229937/104662/99375/18519/12729/68979/20901/14000/14300/66138/64934/214572/67755…
GO:0006520	GO:0006520	cellular amino acid metabolic process	251	0.455984	1.59579	3.80025e-10	3.39688e-07	2.94762e-07	6357	tags=55%, list=34%, signal=37%	14719/69955/69684/108037/246221/12039/105148/14194/109652/67417/70266/68915/67789/107271/214579/78038/12040/12036/12041/208982/212933/58875/76187/85305/15194/52633/67873/14450/14661/26912/381314/69719/14287/71807/229363/229905/14629/14874/67870/217830/242669/56357/20226/234734/30956/97541/14718/57320/71941/18125/15115/66590/665563/224805/272396/103149/13195/11565/71984/104184/108156/104923/14711/…
GO:0006119	GO:0006119	oxidative phosphorylation	100	0.559182	1.8779	7.32144e-10	5.72628e-07	4.96894e-07	3894	tags=57%, list=21%, signal=45%	22273/71679/68349/66416/102060/108037/11946/17995/226646/28080/12862/66445/67914/67264/67273/269523/66694/57423/11947/66052/225887/12858/407785/66152/75406/11957/66592/12857/14004/17685/68375/27369/57320/66218/105675/214917/11949/56428/11666/67267/12850/12865/66945/66072/13382/103172/67530/12859/66148/227197/11950/230075/66972/72900/69702/58805/11848
GO:0006397	GO:0006397	mRNA processing	460	0.404524	1.44172	9.30643e-10	6.47003e-07	5.61433e-07	7649	tags=58%, list=41%, signal=35%	20624/54614/21379/230753/68035/74157/12696/76938/59092/28000/66177/20924/15499/320632/20926/54451/192170/11810/56541/67471/68991/66094/666794/319322/70470/27374/50783/68188/235497/68879/53607/67836/67440/24010/56504/106583/233900/268859/78688/22258/24128/54194/70052/77411/15388/104721/74111/72162/233208/14007/234728/20637/224903/94230/234373/66077/67959/66810/66637/15382/108121/60321/107686/65105…
GO:0140053	GO:0140053	mitochondrial gene expression	109	0.535703	1.80868	1.10563e-09	6.91793e-07	6.003e-07	5946	tags=63%, list=32%, signal=43%	233870/21379/66416/67840/108037/64658/216151/67417/64384/28030/56412/27398/52469/320806/75593/72416/79044/94254/94063/234384/381314/68626/338359/69163/66399/66973/15115/68572/224805/71984/67267/66587/24030/69577/218506/15108/226153/109093/66230/94067/67994/212508/103172/101122/76357/353172/68291/76366/227682/229487/106338/320720/71989/52856/239555/19935/64659/67851/66407/56282/68550/384281/72181/…
GO:0034470	GO:0034470	ncRNA processing	391	0.417528	1.47906	1.2329e-09	7.01294e-07	6.08543e-07	6078	tags=51%, list=33%, signal=35%	56361/22099/18150/216156/69955/75273/20286/230233/245474/18813/13871/101985/214384/67789/217038/74108/98956/71990/17299/230594/68966/27993/26396/68510/70683/224907/69499/74195/433813/68276/19942/66246/68626/233802/77065/18114/104721/234734/73674/66362/230082/67842/66637/70885/224805/60321/67832/229937/20185/104662/18519/83701/231413/109077/68979/14000/19652/14300/56417/66138/21803/64934/94223/836…
GO:0140694	GO:0140694	non-membrane-bounded organelle assembly	378	0.415086	1.46843	2.25416e-09	1.17535e-06	1.01991e-06	7219	tags=56%, list=39%, signal=35%	50874/14705/21916/72831/16211/12696/99412/68953/17888/101706/225288/65256/66211/74383/19130/20239/225659/208092/21393/17868/68767/27041/21956/225745/11472/14786/17906/68942/68680/66296/14534/50783/70681/74237/224619/193385/14248/13424/234384/18596/217695/75608/76707/108989/24131/218629/57837/59002/233806/22350/15183/105513/234594/226041/50883/20775/17930/16563/59006/18091/67832/11464/20185/22003/…
GO:0010498	GO:0010498	proteasomal protein catabolic process	494	0.398089	1.42138	4.01647e-09	1.93316e-06	1.67749e-06	7327	tags=56%, list=40%, signal=34%	75788/13194/22393/13853/224727/103583/28000/11651/22230/59008/11836/65256/71999/56469/19184/17025/269523/94232/106025/67903/56371/217166/212190/74126/225896/56407/28199/19359/217365/50721/22225/13542/59003/12759/14897/67812/14775/71472/19186/233900/14629/50754/30839/19179/116870/19185/66884/66105/216150/69957/71816/268721/19166/57320/57296/11865/68366/246133/19182/106052/102122/76594/83814/105193…
GO:0048193	GO:0048193	Golgi vesicle transport	269	0.437199	1.53493	4.6591e-09	2.08228e-06	1.80689e-06	6069	tags=52%, list=33%, signal=36%	107338/11844/99412/67898/69162/52639/320714/12847/13430/360013/21766/60409/74105/269523/233824/56491/18797/214895/16558/338366/20336/56418/56358/16834/338320/66682/15194/71169/226744/18195/11426/13047/223649/11735/54160/77254/106039/56350/67511/67091/27096/78891/70028/59042/71648/67727/77038/231834/20660/97761/224705/100855/66366/217449/224630/99683/27277/26422/240756/50797/70361/72772/208647/226…
GO:0010608	GO:0010608	post-transcriptional regulation of gene expression	481	0.399689	1.42573	8.33094e-09	3.47511e-06	3.01551e-06	6082	tags=46%, list=33%, signal=31%	22099/53422/21379/20286/230753/14151/245474/12696/18813/108037/59092/233908/11651/140570/224045/214384/230861/69635/228866/74108/98956/68015/26383/192170/55944/238161/11810/230594/68966/67710/11991/56541/14786/26396/52469/17855/75593/666794/72416/208643/73830/19045/94254/234384/21453/18746/73158/19934/27979/58988/108989/78428/69674/66399/14939/15388/13866/234594/72162/56422/234734/103213/14007/66…
GO:0022904	GO:0022904	respiratory electron transport chain	78	0.569724	1.88332	1.0785e-08	4.2176e-06	3.65979e-06	5975	tags=72%, list=32%, signal=49%	22273/68349/66416/17995/226646/12862/66445/67914/67264/67273/66694/67680/66052/225887/17993/12858/78830/407785/66152/75406/12857/18432/14004/68375/27369/57320/66218/56428/68202/12850/50799/66945/66072/110826/100126824/13382/67530/12859/66148/227197/20656/230075/72900/69702/66383/18810/110842/12867/107197/14555/66925/12064/66576/50776/93757/268697
GO:0022900	GO:0022900	electron transport chain	87	0.54902	1.82897	1.6225e-08	5.34314e-06	4.63647e-06	5975	tags=68%, list=32%, signal=46%	22273/68349/66416/17995/226646/12862/66445/67914/67264/67273/66694/67680/66052/225887/17993/12858/78830/407785/66152/75406/12857/18432/14004/68375/27369/57320/66218/56428/68202/12850/50799/66945/66072/110826/100126824/13382/67530/12859/66148/227197/20656/230075/72900/14148/69702/66383/18810/18984/110842/12867/107197/14555/66925/66495/12064/66576/50776/93757/268697
GO:0042254	GO:0042254	ribosome biogenesis	293	0.427158	1.50299	1.6225e-08	5.34314e-06	4.63647e-06	8337	tags=69%, list=45%, signal=38%	18150/216156/75273/72831/75751/245474/18813/13871/66211/230737/217038/98956/71990/68966/106298/27993/107732/75593/70683/69499/224619/234384/18432/19942/218629/57837/18114/433864/73674/66362/230082/67842/19069/60321/67832/229937/104662/99375/18519/68979/14000/14300/66138/64934/67755/71952/50912/67619/100608/237107/19384/16418/217431/27966/20227/217011/69663/52513/224092/69237/66878/225215/72462/67…
GO:0043161	GO:0043161	proteasome-mediated ubiquitin-dependent protein catabolic process	412	0.404588	1.43636	1.57058e-08	5.34314e-06	4.63647e-06	7360	tags=57%, list=40%, signal=35%	75788/13194/22393/13853/224727/103583/11651/22230/59008/11836/65256/71999/56469/19184/269523/94232/106025/67903/56371/212190/74126/225896/56407/28199/19359/50721/22225/13542/59003/12759/14897/67812/71472/14629/50754/30839/19179/116870/19185/66884/66105/216150/69957/71816/268721/57320/57296/11865/68366/19182/106052/76594/83814/105193/271005/52033/74646/71745/22222/99375/18521/23996/213990/12234/64…
GO:0034248	GO:0034248	regulation of cellular amide metabolic process	414	0.39944	1.41775	2.37532e-08	7.43119e-06	6.44837e-06	5755	tags=44%, list=31%, signal=31%	53422/14151/12696/18813/108037/11651/140570/19697/13636/224045/230861/69635/228866/74108/64384/98956/20167/68015/26383/192170/55944/238161/16007/230594/68966/67710/11991/56541/14786/52469/17855/75593/666794/72416/208643/73830/19045/94254/12759/234384/21453/18746/73158/19934/27979/58988/108989/78428/69674/66399/14939/15388/18604/13866/234594/72162/56422/234734/66362/241846/19735/18750/69125/20660/…
GO:0010927	GO:0010927	cellular component assembly involved in morphogenesis	122	0.501962	1.70365	2.94797e-08	8.78354e-06	7.62186e-06	6040	tags=61%, list=33%, signal=42%	50874/21916/14712/17888/13871/225288/19130/21393/17868/21956/11472/17906/53321/14248/54137/103199/18472/18596/76707/13823/24131/16202/226041/232664/17930/19725/59006/18091/11464/22003/320502/13007/21955/13009/100317/68802/13138/102693/230822/207352/15182/228003/192119/19294/14733/77579/16669/69982/76499/12632/13614/74103/18810/12373/67231/93689/53604/68794/59011/17258/23966/16691/11305/93677/1233…
GO:0006417	GO:0006417	regulation of translation	358	0.409323	1.44746	3.78277e-08	1.07585e-05	9.33566e-06	5755	tags=45%, list=31%, signal=31%	53422/14151/12696/18813/108037/11651/140570/224045/230861/69635/228866/74108/98956/68015/26383/192170/55944/238161/230594/68966/67710/11991/56541/14786/52469/17855/75593/666794/72416/208643/73830/19045/94254/234384/21453/18746/73158/19934/27979/58988/108989/78428/69674/66399/14939/15388/13866/234594/72162/56422/234734/66362/241846/19735/18750/69125/228994/214048/20677/19652/231659/13690/13684/672…
GO:0016072	GO:0016072	rRNA metabolic process	241	0.43774	1.52849	4.148e-08	1.12844e-05	9.79193e-06	6271	tags=56%, list=34%, signal=38%	18150/216156/75273/245474/18813/13871/20017/68544/217038/98956/71990/233863/68966/27993/70683/69499/21453/19942/64424/18114/20586/73674/66362/20019/230082/213550/67842/60321/67832/229937/104662/26914/18519/68979/14000/14300/66138/64934/67755/50912/67619/216443/16418/217431/27966/20227/69663/52513/75678/69237/20587/66878/72462/67459/140546/21771/67390/117109/67994/105083/225348/14113/27176/67222/5…
GO:0032543	GO:0032543	mitochondrial translation	76	0.556031	1.83405	7.18343e-08	1.87278e-05	1.62509e-05	5070	tags=63%, list=27%, signal=46%	233870/66416/67840/108037/64658/67417/28030/56412/27398/52469/320806/75593/72416/79044/94254/94063/234384/381314/69163/66399/66973/15115/68572/224805/71984/67267/24030/69577/218506/109093/66230/94067/67994/212508/101122/353172/76366/227682/229487/106338/71989/52856/239555/19935/64659/66407/384281/72181
GO:0019646	GO:0019646	aerobic electron transport chain	45	0.626612	1.9796	9.59594e-08	2.40167e-05	2.08404e-05	3706	tags=69%, list=20%, signal=55%	22273/68349/66416/17995/226646/12862/66445/67914/67264/67273/66694/66052/225887/12858/407785/66152/75406/12857/68375/57320/66218/66945/66072/13382/67530/12859/66148/227197/230075/72900/69702
GO:0033108	GO:0033108	mitochondrial respiratory chain complex assembly	85	0.539685	1.79641	1.00148e-07	2.4101e-05	2.09135e-05	5371	tags=64%, list=29%, signal=45%	68349/20930/226646/68653/66916/67264/67273/235169/68020/66108/225887/52469/17993/69089/544717/407785/75406/17991/66821/73694/67013/68375/66218/68002/68332/68342/229211/67267/69577/68202/26926/595136/66072/100126824/227197/230075/52892/104130/66349/68198/69875/69702/76947/66377/66278/231430/54405/66271/76826/70316/107197/66690/66495/76178
GO:0042773	GO:0042773	ATP synthesis coupled electron transport	56	0.595452	1.91965	1.64332e-07	3.67224e-05	3.18656e-05	3706	tags=62%, list=20%, signal=50%	22273/68349/66416/17995/226646/12862/66445/67914/67264/67273/66694/66052/225887/12858/407785/66152/75406/12857/14004/68375/27369/57320/66218/56428/12850/66945/66072/13382/67530/12859/66148/227197/230075/72900/69702
GO:0042775	GO:0042775	mitochondrial ATP synthesis coupled electron transport	56	0.595452	1.91965	1.64332e-07	3.67224e-05	3.18656e-05	3706	tags=62%, list=20%, signal=50%	22273/68349/66416/17995/226646/12862/66445/67914/67264/67273/66694/66052/225887/12858/407785/66152/75406/12857/14004/68375/27369/57320/66218/56428/12850/66945/66072/13382/67530/12859/66148/227197/230075/72900/69702
GO:2000112	GO:2000112	regulation of cellular macromolecule biosynthetic process	444	0.390595	1.38945	2.13932e-07	4.61576e-05	4.0053e-05	5755	tags=43%, list=31%, signal=30%	53422/14151/12696/18813/108037/74770/11651/140570/21416/224045/230861/69635/18829/228866/74108/98956/68015/26383/192170/51801/55944/238161/230594/68966/67710/11991/56541/14786/52469/17855/75593/666794/72416/208643/73830/19045/94254/234384/21453/18746/73158/19934/27979/58988/108989/78428/69674/66399/14939/15388/13866/234594/72162/56422/16431/234734/66362/241846/19735/16367/18750/56175/69125/226407…
GO:0006753	GO:0006753	nucleoside phosphate metabolic process	431	0.387044	1.3761	3.24072e-07	6.75905e-05	5.86513e-05	6940	tags=50%, list=38%, signal=32%	18642/71679/68087/12497/235339/110119/11946/216739/11545/21991/28080/14430/56451/74080/67414/269523/13808/14635/83965/57423/78038/11947/270076/85305/269951/18293/68603/74143/17855/11636/50721/14450/11951/108147/432530/319945/69719/18746/11957/66592/15254/108099/229363/11514/14751/68106/56409/102247/60525/20916/18604/27369/57320/18125/665563/216805/15275/55951/228033/246703/214917/11637/208715/103…
GO:2001252	GO:2001252	positive regulation of chromosome organization	102	0.504953	1.69629	3.66433e-07	7.24775e-05	6.28919e-05	5840	tags=58%, list=32%, signal=40%	233875/245474/54343/101706/26407/74108/51812/11991/13433/50721/20174/56505/108989/497652/219150/12468/72162/68501/69917/68298/106052/18761/26914/12461/67177/225280/19360/56456/12462/20466/53379/68142/75339/17120/234344/71514/12464/75764/18005/56249/12387/319583/21454/69714/12469/21951/269400/19357/235134/70099/109275/22596/101185/13870/14156/21849/215387/226151/17535
GO:0055086	GO:0055086	nucleobase-containing small molecule metabolic process	482	0.384118	1.37051	3.70669e-07	7.24775e-05	6.28919e-05	6940	tags=50%, list=38%, signal=32%	18642/71679/68087/12497/235339/110119/108037/11946/216739/11545/21991/28080/14430/56451/74080/67414/269523/13808/107227/14635/83965/57423/78038/11947/270076/22122/85305/269951/50798/18293/68603/74143/17855/11636/50721/14450/11951/108147/432530/319945/69719/18746/11957/66592/15254/108099/229363/11514/14751/68106/56409/102247/60525/20916/18604/27369/57320/18125/665563/216805/15275/55951/228033/2467…
GO:0006399	GO:0006399	tRNA metabolic process	169	0.447576	1.54828	6.4283e-07	0.000121884	0.000105764	5780	tags=54%, list=31%, signal=37%	56361/69955/230233/69684/105148/67417/68915/67789/107271/98956/17299/85305/224907/74195/381314/433813/71807/66246/68626/233802/20226/104721/234734/66362/97541/71941/15115/66590/66637/224805/272396/71984/231413/83669/66044/226414/66965/50912/77766/216443/67676/15108/98685/107328/22321/66926/109093/114615/66078/117109/240174/68205/68730/72085/215201/28088/110960/66369/76357/353172/68291/27267/22768…
GO:0008380	GO:0008380	RNA splicing	392	0.391076	1.38552	9.83985e-07	0.000181082	0.000157133	7649	tags=57%, list=41%, signal=34%	20624/110213/54614/230753/68035/12696/76938/59092/233908/28000/66177/101985/320632/20926/192170/56541/66094/666794/319322/27374/50783/68879/53607/67836/24010/56504/268859/78688/22258/70052/77411/15388/104721/74111/233208/14007/20637/234373/67959/66810/66637/15382/108121/60321/107686/65105/74255/231413/12729/20901/19652/14300/107829/19383/78372/66880/67178/66587/15469/67736/214572/67755/70616/2191…
GO:0006120	GO:0006120	mitochondrial electron transport, NADH to ubiquinone	23	0.710741	2.06893	1.14971e-06	0.000200764	0.000174212	4263	tags=87%, list=23%, signal=67%	68349/66416/17995/226646/67914/67264/67273/225887/407785/75406/68375/57320/66218/13382/66148/227197/230075/72900/69702/66383
GO:0043648	GO:0043648	dicarboxylic acid metabolic process	83	0.513478	1.70632	1.15511e-06	0.000200764	0.000174212	3873	tags=49%, list=21%, signal=39%	14719/239017/108037/109264/14194/15929/56451/214579/17448/76187/18293/67680/15194/52633/14661/108147/257633/170718/14287/229905/14629/20916/217830/14718/665563/11565/216188/108156/76238/18563/98314/66945/14660/13382/70503/12974/66128/17449/107029/212647/18242
GO:0006418	GO:0006418	tRNA aminoacylation for protein translation	40	0.616172	1.92809	1.18885e-06	0.000201044	0.000174455	3987	tags=68%, list=22%, signal=53%	69955/69684/105148/67417/68915/67789/107271/85305/381314/71807/20226/234734/97541/71941/15115/66590/224805/272396/71984/226414/216443/22321/109093/110960/353172/27267/107508
GO:0009117	GO:0009117	nucleotide metabolic process	423	0.38634	1.37266	1.60003e-06	0.000263458	0.000228614	6940	tags=50%, list=38%, signal=32%	18642/71679/68087/235339/110119/11946/216739/11545/21991/28080/14430/56451/74080/67414/269523/13808/14635/83965/57423/78038/11947/270076/85305/269951/18293/68603/74143/17855/11636/50721/14450/11951/108147/432530/319945/69719/18746/11957/66592/15254/108099/229363/11514/14751/68106/56409/102247/60525/20916/18604/27369/57320/18125/665563/216805/15275/55951/228033/246703/214917/11637/208715/103149/71…
GO:1901605	GO:1901605	alpha-amino acid metabolic process	176	0.441177	1.52949	1.73693e-06	0.0002717	0.000235766	6357	tags=52%, list=34%, signal=35%	14719/108037/246221/14194/70266/214579/78038/12036/12041/208982/58875/76187/15194/52633/67873/14450/14661/26912/69719/14287/229363/229905/14629/14874/67870/217830/242669/56357/30956/14718/57320/18125/665563/11565/104184/108156/104923/14711/12411/14431/18263/15108/22117/69219/70337/71776/67026/107869/232078/14660/192166/15356/238505/70503/51797/109079/13180/257635/71562/67547/107146/212647/18242/5…
GO:0055001	GO:0055001	muscle cell development	215	0.42846	1.49492	1.73693e-06	0.0002717	0.000235766	5015	tags=47%, list=27%, signal=35%	50874/21916/12345/12292/74376/17938/17888/225288/65256/71999/19130/214384/56808/108058/21393/238161/17868/21956/11739/11472/17906/24051/100534273/11938/15184/53321/193385/14248/14775/18596/13052/24131/21388/20481/69597/11790/226041/110196/17930/19735/18019/109676/59006/99982/18091/11464/22003/320502/13007/21955/13009/225638/74777/68802/11443/319757/53817/18479/15182/12845/70417/58859/228003/19211…
GO:0009165	GO:0009165	nucleotide biosynthetic process	205	0.431441	1.50223	2.52799e-06	0.000385796	0.000334772	6679	tags=55%, list=36%, signal=36%	71679/68087/235339/11946/216739/11545/28080/74080/269523/57423/11947/270076/85305/269951/11636/14450/11951/108147/432530/319945/69719/18746/11957/66592/229363/11514/60525/18604/27369/18125/665563/216805/55951/228033/214917/11637/56520/11565/56749/11949/108156/54369/21803/234730/68263/52815/71743/50799/67763/104111/11564/212627/16189/15444/23971/75533/74023/13382/225994/433182/269614/19139/51797/2…
GO:0042692	GO:0042692	muscle cell differentiation	413	0.383683	1.36177	2.63117e-06	0.000391982	0.00034014	7706	tags=57%, list=42%, signal=34%	50874/13400/21916/12345/21833/12292/74376/71973/17938/17888/15185/11651/225288/65256/71999/19130/214384/20926/57810/14251/26416/56808/108058/21393/238161/17868/52163/21956/11739/15193/11472/17906/24051/18007/100534273/13433/666794/11938/15184/53321/14534/193385/14248/13163/14775/18596/52690/66993/13052/24131/21388/20586/15183/20481/69597/11790/226041/110196/17930/19735/18019/109676/18807/59006/99…
GO:0006099	GO:0006099	tricarboxylic acid cycle	32	0.634356	1.94061	2.71991e-06	0.000395778	0.000343434	3303	tags=69%, list=18%, signal=57%	235339/239017/14194/15929/56451/17448/269951/18293/67680/66052/17993/170718/20916/11429/68263/209692/66945/20917/66072/12974/66128/17449
GO:0010256	GO:0010256	endomembrane system organization	493	0.37123	1.32553	3.18147e-06	0.00045242	0.000392585	6031	tags=43%, list=33%, signal=29%	77626/13400/98733/107338/76303/16582/114606/224727/12292/23970/99412/80708/68953/59041/69162/67474/11651/20597/320714/11749/13430/360013/66898/280408/233824/71617/14251/56491/214895/69582/20932/380712/208092/170833/68767/67181/338366/217365/114128/71732/16834/13191/69683/26396/15194/100534273/68942/11938/27374/12759/211401/54137/18472/75608/76707/13823/54194/11735/54126/235567/229521/14103/13244/…
GO:0006364	GO:0006364	rRNA processing	212	0.423373	1.47735	3.35344e-06	0.000466278	0.00040461	8337	tags=69%, list=45%, signal=38%	18150/216156/75273/245474/18813/13871/217038/98956/71990/68966/27993/70683/69499/19942/18114/73674/66362/230082/67842/60321/67832/229937/104662/18519/68979/14300/66138/64934/67755/50912/67619/16418/217431/27966/20227/69663/52513/69237/66878/72462/67459/140546/21771/67390/117109/67994/225348/14113/27176/67222/52530/68533/54127/109075/101122/70285/234344/20054/67674/74035/215194/59028/107071/67936/…
GO:0010257	GO:0010257	NADH dehydrogenase complex assembly	50	0.572947	1.8261	3.59244e-06	0.00046829	0.000406356	5370	tags=72%, list=29%, signal=51%	68349/226646/66916/67264/67273/235169/66108/225887/17993/69089/407785/75406/17991/66821/73694/68375/66218/68342/229211/68202/595136/227197/230075/104130/66349/68198/69875/69702/76947/66377/54405/66271/76826/70316/66690/66495
GO:0032981	GO:0032981	mitochondrial respiratory chain complex I assembly	50	0.572947	1.8261	3.59244e-06	0.00046829	0.000406356	5370	tags=72%, list=29%, signal=51%	68349/226646/66916/67264/67273/235169/66108/225887/17993/69089/407785/75406/17991/66821/73694/68375/66218/68342/229211/68202/595136/227197/230075/104130/66349/68198/69875/69702/76947/66377/54405/66271/76826/70316/66690/66495
GO:0090407	GO:0090407	organophosphate biosynthetic process	465	0.375504	1.33832	3.49102e-06	0.00046829	0.000406356	6734	tags=48%, list=36%, signal=32%	14705/16332/76303/71679/18041/68087/18784/14712/235339/11946/216739/76500/11545/21991/28080/227333/74080/271424/78928/269523/57423/11947/12700/18590/224020/18799/270076/85305/268566/12715/269951/68603/17855/68680/11636/14450/11951/320655/108147/18719/432530/319945/69719/18746/64296/11957/66592/18709/229363/11514/75669/102247/104718/60525/18604/13026/74451/110196/77799/54673/27369/18125/17171/1270…
GO:1901293	GO:1901293	nucleoside phosphate biosynthetic process	210	0.427875	1.49281	4.80443e-06	0.000613497	0.000532358	6679	tags=55%, list=36%, signal=35%	71679/68087/235339/11946/216739/11545/28080/74080/269523/57423/11947/270076/85305/269951/11636/14450/11951/108147/432530/319945/69719/18746/11957/66592/229363/11514/60525/18604/27369/18125/665563/216805/55951/228033/214917/11637/56520/11565/56749/11949/108156/54369/21803/234730/68263/52815/71743/50799/67763/104111/11564/212627/16189/15444/23971/75533/74023/13382/225994/433182/269614/19139/51797/2…
GO:0043039	GO:0043039	tRNA aminoacylation	43	0.587983	1.84876	5.35791e-06	0.000617348	0.0005357	4119	tags=65%, list=22%, signal=51%	69955/69684/105148/67417/68915/67789/107271/85305/381314/71807/20226/234734/97541/71941/15115/66590/224805/272396/71984/226414/216443/22321/109093/110960/353172/27267/107508/229487
GO:0043038	GO:0043038	amino acid activation	44	0.582225	1.83235	5.21256e-06	0.000617348	0.0005357	4119	tags=64%, list=22%, signal=50%	69955/69684/105148/67417/68915/67789/107271/85305/381314/71807/20226/234734/97541/71941/15115/66590/224805/272396/71984/226414/216443/22321/109093/110960/353172/27267/107508/229487
GO:0071826	GO:0071826	ribonucleoprotein complex subunit organization	164	0.441914	1.52642	5.2192e-06	0.000617348	0.0005357	7185	tags=61%, list=39%, signal=38%	72831/28000/66211/320632/269523/55944/27374/50783/20174/224619/68879/56504/78688/22258/56505/218629/57837/68184/14007/67959/27275/67832/107686/229937/12729/20901/214572/67439/16418/68295/22384/217011/53890/68988/53817/20638/193116/214498/20222/67994/67229/68193/192159/54127/20817/57905/66877/16865/67671/234344/15516/13669/13046/20054/69878/20815/20630/16593/12181/216766/20595/75062/110816/28035/2…
GO:0000375	GO:0000375	RNA splicing, via transesterification reactions	272	0.406007	1.42626	5.42658e-06	0.000617348	0.0005357	7649	tags=59%, list=41%, signal=35%	20624/54614/230753/68035/12696/76938/59092/28000/66177/320632/192170/66094/666794/319322/27374/50783/68879/53607/67836/24010/56504/268859/78688/22258/70052/77411/15388/74111/14007/20637/67959/66810/15382/108121/60321/107686/74255/12729/20901/19652/78372/66880/214572/67439/68981/68295/76936/76522/15387/13992/20227/53890/210529/72886/68988/384569/53817/20638/193116/69269/20222/53379/22380/67229/517…
GO:0000377	GO:0000377	RNA splicing, via transesterification reactions with bulged adenosine as nucleophile	272	0.406007	1.42626	5.42658e-06	0.000617348	0.0005357	7649	tags=59%, list=41%, signal=35%	20624/54614/230753/68035/12696/76938/59092/28000/66177/320632/192170/66094/666794/319322/27374/50783/68879/53607/67836/24010/56504/268859/78688/22258/70052/77411/15388/74111/14007/20637/67959/66810/15382/108121/60321/107686/74255/12729/20901/19652/78372/66880/214572/67439/68981/68295/76936/76522/15387/13992/20227/53890/210529/72886/68988/384569/53817/20638/193116/69269/20222/53379/22380/67229/517…
GO:0000398	GO:0000398	mRNA splicing, via spliceosome	272	0.406007	1.42626	5.42658e-06	0.000617348	0.0005357	7649	tags=59%, list=41%, signal=35%	20624/54614/230753/68035/12696/76938/59092/28000/66177/320632/192170/66094/666794/319322/27374/50783/68879/53607/67836/24010/56504/268859/78688/22258/70052/77411/15388/74111/14007/20637/67959/66810/15382/108121/60321/107686/74255/12729/20901/19652/78372/66880/214572/67439/68981/68295/76936/76522/15387/13992/20227/53890/210529/72886/68988/384569/53817/20638/193116/69269/20222/53379/22380/67229/517…
GO:0006914	GO:0006914	autophagy	456	0.373145	1.3291	6.32524e-06	0.000694334	0.000602504	6078	tags=45%, list=33%, signal=31%	75788/110213/13043/13853/17168/218460/68953/77040/52639/67474/15185/11651/20924/60409/69635/269523/22084/94232/107173/54170/208092/68767/11739/68718/235040/79554/71732/80877/15194/68942/11938/208643/12759/20869/277854/228361/223649/73158/217695/67006/18709/75608/72244/381038/233204/100502841/21929/75669/252972/19336/50754/217893/67839/11750/229521/227738/105513/64704/13489/54673/57320/71648/93679…
GO:0061919	GO:0061919	process utilizing autophagic mechanism	456	0.373145	1.3291	6.32524e-06	0.000694334	0.000602504	6078	tags=45%, list=33%, signal=31%	75788/110213/13043/13853/17168/218460/68953/77040/52639/67474/15185/11651/20924/60409/69635/269523/22084/94232/107173/54170/208092/68767/11739/68718/235040/79554/71732/80877/15194/68942/11938/208643/12759/20869/277854/228361/223649/73158/217695/67006/18709/75608/72244/381038/233204/100502841/21929/75669/252972/19336/50754/217893/67839/11750/229521/227738/105513/64704/13489/54673/57320/71648/93679…
GO:0072522	GO:0072522	purine-containing compound biosynthetic process	165	0.43817	1.51413	6.87826e-06	0.000742022	0.000643885	5378	tags=49%, list=29%, signal=35%	71679/68087/235339/108037/11946/216739/11545/28080/269523/57423/11947/270076/11636/14450/11951/108147/432530/18746/11957/66592/229363/11514/60525/18604/27369/18125/665563/216805/55951/228033/214917/11637/56520/11565/11949/108156/54369/21803/68263/52815/71743/50799/67763/104111/11564/212627/16189/15444/23971/75533/74023/13382/433182/269614/19139/66355/11950/229665/11674/68738/66681/224129/56248/15…
GO:0007030	GO:0007030	Golgi organization	134	0.454445	1.55373	8.12801e-06	0.000861982	0.00074798	5857	tags=50%, list=32%, signal=34%	98733/107338/16582/99412/59041/320714/13430/360013/233824/71617/214895/69582/20932/217365/16834/26396/15194/27374/76707/54126/67511/71435/71648/67727/217449/216166/27277/12795/69697/69190/70361/228960/67542/102339/70231/68581/56041/78885/76332/66890/227648/75964/192197/59026/53612/18760/76499/17083/58244/100038347/57440/103694/67231/19324/26395/386649/66676/97484/100986/67073/77963/67300/74498/84…
GO:0022618	GO:0022618	ribonucleoprotein complex assembly	156	0.440453	1.51698	8.26695e-06	0.000862105	0.000748086	7185	tags=62%, list=39%, signal=38%	72831/28000/66211/320632/55944/27374/50783/20174/224619/68879/56504/78688/22258/56505/218629/57837/68184/14007/67959/27275/67832/107686/229937/12729/20901/214572/67439/16418/68295/22384/217011/53890/68988/53817/20638/193116/214498/20222/67994/67229/68193/192159/54127/20817/57905/66877/16865/67671/234344/15516/13669/13046/20054/69878/20815/20630/12181/216766/20595/75062/110816/28035/237221/68077/6…
GO:0022411	GO:0022411	cellular component disassembly	413	0.37787	1.34114	8.54482e-06	0.000876474	0.000760555	5435	tags=40%, list=29%, signal=29%	50874/75788/107338/83797/21916/13043/12345/99412/68953/52639/67474/15185/15499/225115/269523/14251/23805/229534/94232/106025/208092/270058/11739/235040/26921/11472/13191/80877/234695/108124/320806/11518/20927/15194/68942/11938/80280/18195/14248/18472/228361/106583/67006/75608/66993/381038/100502841/76707/75669/54194/50754/78428/18008/68184/20586/57376/105513/64704/320827/210356/20401/380969/71648…
GO:0032204	GO:0032204	regulation of telomere maintenance	93	0.487608	1.63147	8.82269e-06	0.000890381	0.000772622	5861	tags=56%, list=32%, signal=38%	22594/233875/245474/11545/26407/74108/98956/51812/11991/50721/20174/56505/497652/219150/12468/72162/69917/106052/18761/12461/28113/225280/50912/19360/237107/56456/12462/53379/68142/19704/50505/68964/234344/12464/75764/18005/56249/12387/21454/69714/12469/21951/69535/269400/235134/109275/56531/22596/101185/13870/17535/16905
GO:0006164	GO:0006164	purine nucleotide biosynthetic process	158	0.436603	1.50451	9.10057e-06	0.000903845	0.000784306	6925	tags=59%, list=38%, signal=37%	71679/68087/235339/11946/216739/11545/28080/269523/57423/11947/270076/11636/14450/11951/108147/432530/18746/11957/66592/229363/11514/60525/18604/27369/18125/665563/216805/55951/228033/214917/11637/56520/11565/11949/108156/54369/21803/68263/52815/71743/50799/67763/104111/11564/212627/16189/15444/23971/75533/74023/13382/433182/269614/19139/66355/11950/229665/11674/68738/224129/56248/15452/23918/668…
GO:0072521	GO:0072521	purine-containing compound metabolic process	367	0.380601	1.34618	9.51738e-06	0.000930473	0.000807412	4740	tags=38%, list=26%, signal=29%	18642/71679/68087/235339/110119/108037/11946/216739/11545/21991/28080/14430/56451/67414/269523/13808/107227/14635/57423/78038/11947/270076/18293/68603/74143/17855/11636/50721/14450/11951/108147/432530/18746/11957/66592/15254/108099/229363/11514/14751/56409/102247/60525/20916/18604/27369/18125/665563/216805/15275/55951/228033/214917/11637/208715/71147/56520/11565/20185/15251/26380/11949/56428/1081…
GO:0051054	GO:0051054	positive regulation of DNA metabolic process	293	0.39438	1.38765	1.39634e-05	0.00133694	0.00116012	9174	tags=66%, list=50%, signal=33%	22594/233875/245474/14051/233908/11545/11651/14194/13871/15499/26407/66233/74108/51812/108058/11692/11991/15193/50721/78656/70681/20174/18596/66592/56505/71890/55982/497652/219150/12468/72162/17685/66362/64050/69917/17171/68379/319955/106052/18761/13010/252838/22404/16009/12461/21803/67177/225280/19360/19718/14245/56456/18753/252973/235587/68251/81601/12462/30951/16189/53817/69263/67459/225888/74…
GO:0009150	GO:0009150	purine ribonucleotide metabolic process	322	0.38769	1.36787	1.41023e-05	0.00133694	0.00116012	4454	tags=37%, list=24%, signal=29%	18642/71679/68087/235339/110119/11946/216739/11545/21991/28080/14430/56451/67414/269523/13808/14635/57423/78038/11947/270076/18293/68603/74143/17855/11636/50721/14450/11951/108147/432530/18746/11957/66592/15254/108099/229363/11514/14751/56409/102247/60525/20916/18604/27369/216805/15275/55951/228033/214917/11637/208715/71147/56520/11565/20185/15251/26380/11949/56428/108156/12499/11666/54369/21803/…
GO:0032206	GO:0032206	positive regulation of telomere maintenance	66	0.517173	1.68667	1.58252e-05	0.00147789	0.00128243	5537	tags=59%, list=30%, signal=42%	233875/245474/26407/74108/51812/11991/50721/20174/56505/497652/219150/12468/72162/69917/106052/18761/12461/225280/19360/56456/12462/53379/68142/234344/12464/75764/18005/56249/12387/21454/69714/12469/21951/269400/235134/109275/22596/101185/13870
GO:0016570	GO:0016570	histone modification	482	0.36734	1.31065	1.74533e-05	0.00160596	0.00139356	5244	tags=38%, list=28%, signal=28%	17191/140858/13194/193796/70427/75565/14051/19763/23808/15185/14194/232232/214742/214384/20926/15468/30941/66233/229534/51812/216825/228790/104416/245688/70999/13433/50721/15184/78656/14534/27374/18046/107932/20174/235497/13163/14897/233900/71458/19060/72195/56505/54194/24116/55982/20586/239510/116870/15183/26992/30841/57320/235626/18125/64050/69612/80748/22378/319944/76246/216805/18750/99982/564…
GO:0019693	GO:0019693	ribose phosphate metabolic process	351	0.383649	1.35581	1.8291e-05	0.00165865	0.00143928	6940	tags=50%, list=38%, signal=32%	18642/71679/68087/235339/110119/11946/216739/11545/21991/28080/14430/56451/67414/269523/13808/14635/57423/78038/11947/270076/18293/68603/74143/17855/11636/50721/14450/11951/108147/432530/69719/18746/11957/66592/15254/108099/229363/11514/14751/56409/102247/60525/20916/18604/27369/216805/15275/55951/228033/214917/11637/208715/103149/71147/56520/11565/20185/56749/15251/26380/11949/56428/108156/12499…
GO:0046390	GO:0046390	ribose phosphate biosynthetic process	161	0.433792	1.49633	1.9408e-05	0.0017348	0.00150536	6656	tags=57%, list=36%, signal=36%	71679/68087/235339/11946/216739/11545/28080/269523/57423/11947/270076/11636/14450/11951/108147/432530/69719/18746/11957/66592/229363/11514/60525/18604/27369/216805/55951/228033/214917/11637/56520/11565/56749/11949/108156/54369/21803/68263/52815/71743/50799/67763/104111/11564/212627/16189/23971/75533/13382/433182/269614/19139/51797/66355/11950/229665/11674/68738/14381/224129/56248/15452/23918/6681…
GO:0072384	GO:0072384	organelle transport along microtubule	84	0.493414	1.64205	2.02457e-05	0.00178419	0.00154822	5479	tags=50%, list=30%, signal=35%	103583/15185/67095/17828/15194/20869/13424/18472/54160/71435/232946/59040/18039/214952/15251/77053/94245/11776/16553/67203/83767/16562/319613/17281/13426/11778/76895/14533/16560/68196/383592/67774/19324/26395/22223/12121/18457/56444/228355/73689/22187/100502766
GO:0033044	GO:0033044	regulation of chromosome organization	204	0.414186	1.44185	2.24797e-05	0.00195355	0.00169518	6588	tags=51%, list=36%, signal=33%	22594/223970/233875/30939/245474/11545/54343/101706/59008/26407/74108/98956/51812/11991/13433/50721/20174/24010/56505/108989/497652/219150/12468/72162/69957/68501/69917/68298/30949/106052/18761/59126/26914/12461/28113/217449/67177/225280/50912/19360/218973/237107/56456/12462/17420/20466/53379/68142/68014/19704/56292/56317/75339/50505/17120/52563/68964/234344/71514/215351/12464/75764/18005/56249/1…
GO:0030239	GO:0030239	myofibril assembly	71	0.514864	1.69141	2.50179e-05	0.00211537	0.0018356	6040	tags=66%, list=33%, signal=45%	50874/21916/17888/225288/19130/21393/17868/21956/11472/17906/14248/18596/24131/226041/17930/59006/18091/11464/22003/320502/13007/21955/13009/68802/15182/228003/77579/16669/12632/13614/74103/18810/12373/93689/68794/59011/17258/16691/93677/12335/170731/22437/17128/18175/213435/22388/68760
GO:0055002	GO:0055002	striated muscle cell development	71	0.514864	1.69141	2.50179e-05	0.00211537	0.0018356	6040	tags=66%, list=33%, signal=45%	50874/21916/17888/225288/19130/21393/17868/21956/11472/17906/14248/18596/24131/226041/17930/59006/18091/11464/22003/320502/13007/21955/13009/68802/15182/228003/77579/16669/12632/13614/74103/18810/12373/93689/68794/59011/17258/16691/93677/12335/170731/22437/17128/18175/213435/22388/68760
GO:0006163	GO:0006163	purine nucleotide metabolic process	345	0.384672	1.35896	2.61099e-05	0.00217827	0.00189018	6940	tags=50%, list=38%, signal=32%	18642/71679/68087/235339/110119/11946/216739/11545/21991/28080/14430/56451/67414/269523/13808/14635/57423/78038/11947/270076/18293/68603/74143/17855/11636/50721/14450/11951/108147/432530/18746/11957/66592/15254/108099/229363/11514/14751/56409/102247/60525/20916/18604/27369/18125/665563/216805/15275/55951/228033/214917/11637/208715/71147/56520/11565/20185/15251/26380/11949/56428/108156/12499/11666…
GO:0062125	GO:0062125	regulation of mitochondrial gene expression	31	0.609958	1.85862	3.12444e-05	0.00257232	0.00223211	5070	tags=68%, list=27%, signal=49%	108037/64384/52469/75593/72416/94254/234384/66399/67267/69577/218506/212508/103172/101122/227682/106338/71989/52856/239555/67851/72181
GO:0019318	GO:0019318	hexose metabolic process	240	0.400824	1.39968	3.17114e-05	0.00257686	0.00223606	5260	tags=40%, list=28%, signal=29%	16332/18642/140858/13194/235339/110119/76282/11651/21991/21416/14430/26416/14635/12041/72157/73744/68401/19045/14534/59003/20869/18746/14751/67013/18604/226041/230815/80294/30949/15275/16367/67880/14695/72674/16828/18519/15251/26380/16009/67078/230163/381694/14711/68263/54128/14595/18563/12091/64652/17160/319625/19062/433182/80915/231103/13110/56017/26384/19733/271221/16514/11674/21926/75805/6873…
GO:0034250	GO:0034250	positive regulation of cellular amide metabolic process	161	0.428108	1.47672	3.62014e-05	0.002904	0.00251993	5180	tags=42%, list=28%, signal=30%	12696/140570/19697/13636/224045/230861/228866/64384/98956/192170/55944/238161/16007/67710/11991/56541/52469/208643/94254/12759/234384/18746/73158/58988/78428/15388/13866/72162/228994/214048/20677/19652/67267/276770/69577/67843/218506/16418/18753/218693/210529/53817/74112/13838/74480/21926/101122/14359/227682/76846/58994/224742/606496/71989/19941/22057/239555/56717/75420/229663/11305/12567/72508/7…
GO:0007517	GO:0007517	muscle organ development	333	0.383687	1.35558	3.73239e-05	0.00295615	0.00256518	6150	tags=45%, list=33%, signal=30%	16716/12292/17127/17938/17888/15185/21416/65256/71999/19130/225115/244059/214384/57810/14251/26416/20191/21393/17868/21956/17906/24051/109620/666794/50721/15184/53321/59091/21954/193385/211401/56504/14775/71472/268859/70239/14234/67451/108000/20481/57246/11865/17907/14009/21924/59006/21407/18091/16776/11464/22003/211323/320502/17897/71960/14300/21803/22418/67267/63958/13009/74777/217012/13653/136…
GO:0051648	GO:0051648	vesicle localization	189	0.414726	1.43945	3.84464e-05	0.00300699	0.0026093	5959	tags=44%, list=32%, signal=30%	107338/207425/68953/103583/20528/67898/52639/21416/67095/18571/20336/56418/17828/13191/15194/20616/20869/13424/110012/18472/27204/76707/229521/67511/26754/69654/232946/77038/19329/226407/240756/231646/380752/17919/105782/94245/68581/56041/77097/20971/22088/228785/11776/20969/16553/227648/11981/18189/67203/20964/16562/319613/100503185/17281/16574/59045/12558/13426/58994/11778/76499/68428/14183/145…
GO:0070646	GO:0070646	protein modification by small protein removal	148	0.433529	1.4888	4.06914e-05	0.00314329	0.00272757	5450	tags=45%, list=30%, signal=32%	108037/235323/75565/269523/30941/216825/228790/225896/104416/236733/26894/74270/22225/14534/70681/66315/71472/15254/21929/22258/72195/75007/26754/26893/57783/57320/108679/319944/230484/26891/109115/56812/22224/72607/68251/329908/53890/74112/109359/80886/76630/107260/20184/215351/235461/226418/30940/12848/26572/100756/74996/170707/24110/28035/68077/74158/53376/252870/101206/22223/72344/59025/22589…
GO:0006941	GO:0006941	striated muscle contraction	169	0.414716	1.43461	4.29365e-05	0.00323679	0.0028087	5372	tags=45%, list=29%, signal=32%	12289/14705/13400/26397/12292/16511/17888/98660/433809/20264/108058/20191/333654/21393/238161/17868/29856/56188/333433/21956/17906/16480/109620/11938/21954/68667/67451/12291/18438/18125/19735/246133/109676/21924/16518/18091/14387/11931/11464/22003/320502/17897/22340/71960/330953/21955/13009/20266/140492/11443/20928/228785/17901/70008/11674/12296/56012/57785/58226/21953/170762/12373/140781/57440/7…
GO:0051146	GO:0051146	striated muscle cell differentiation	310	0.384629	1.35546	4.29365e-05	0.00323679	0.0028087	7679	tags=57%, list=42%, signal=34%	50874/13400/21916/21833/12292/74376/17938/17888/15185/11651/225288/65256/71999/19130/214384/57810/14251/26416/108058/21393/238161/17868/21956/11739/11472/17906/24051/18007/100534273/666794/15184/53321/14534/193385/14248/13163/14775/18596/13052/24131/21388/15183/20481/11790/226041/110196/17930/19735/18019/18807/59006/18091/11464/16373/22003/211323/74318/320502/11477/13007/21803/21955/21667/227721/…
GO:0060048	GO:0060048	cardiac muscle contraction	129	0.436749	1.4892	4.57427e-05	0.0033672	0.00292187	7112	tags=59%, list=39%, signal=36%	12289/26397/16511/17888/98660/433809/20264/108058/20191/333654/21393/238161/17868/29856/56188/333433/21956/17906/16480/109620/11938/21954/68667/67451/12291/18438/19735/246133/109676/21924/16518/18091/14387/11931/11464/22003/17897/22340/330953/13009/20266/140492/20928/17901/70008/12296/57785/58226/21953/170762/12373/140781/57440/56717/26399/14463/16535/100986/16521/230899/20271/18578/192176/19165/…
GO:0005996	GO:0005996	monosaccharide metabolic process	256	0.397905	1.39342	4.57427e-05	0.0033672	0.00292187	5260	tags=40%, list=28%, signal=29%	16332/18642/140858/13194/235339/110119/76282/11651/21991/21416/14430/26416/14635/12041/72157/73744/68401/19045/14534/59003/20869/18746/14629/14751/67013/18604/226041/230815/80294/30949/15275/16367/67880/14695/72674/16828/18519/15251/26380/58810/16009/67078/230163/381694/14711/68263/19895/54128/14595/18563/12091/64652/17160/11677/319625/19062/71336/433182/80915/231103/13110/56017/26384/19733/27122…
GO:0016197	GO:0016197	endosomal transport	228	0.403764	1.41098	4.6304e-05	0.00336888	0.00292333	7789	tags=61%, list=42%, signal=36%	107338/19707/68953/231876/280408/269523/77407/208092/68767/68112/56418/114128/11472/13191/80877/15194/68942/104831/66943/227801/69178/75608/233204/100502841/234593/68299/106039/105513/99696/54645/329502/66914/19329/231834/225861/20660/16443/97761/224705/100855/70294/223593/380752/66201/17919/105782/68192/320473/381812/73296/228960/54638/215445/77975/236266/69150/216831/11776/67028/23790/11981/216…
GO:0009259	GO:0009259	ribonucleotide metabolic process	341	0.378977	1.33899	4.79877e-05	0.00345126	0.00299481	6940	tags=49%, list=38%, signal=31%	18642/71679/68087/235339/110119/11946/216739/11545/21991/28080/14430/56451/67414/269523/13808/14635/57423/78038/11947/270076/18293/68603/74143/17855/11636/50721/14450/11951/108147/432530/69719/18746/11957/66592/15254/108099/229363/11514/14751/56409/102247/60525/20916/18604/27369/216805/15275/55951/228033/214917/11637/208715/103149/71147/56520/11565/20185/56749/15251/26380/11949/56428/108156/12499…
GO:0009260	GO:0009260	ribonucleotide biosynthetic process	154	0.429048	1.47692	4.8549e-05	0.00345194	0.0029954	6656	tags=56%, list=36%, signal=36%	71679/68087/235339/11946/216739/11545/28080/269523/57423/11947/270076/11636/14450/11951/108147/432530/69719/18746/11957/66592/229363/11514/60525/18604/27369/216805/55951/228033/214917/11637/56520/11565/56749/11949/108156/54369/21803/68263/52815/71743/50799/104111/11564/16189/23971/75533/13382/433182/269614/51797/66355/11950/229665/11674/68738/224129/56248/15452/23918/66812/11534/66043/13806/11717…
GO:0009152	GO:0009152	purine ribonucleotide biosynthetic process	142	0.433589	1.48658	5.24778e-05	0.00368936	0.00320142	5378	tags=49%, list=29%, signal=35%	71679/68087/235339/11946/216739/11545/28080/269523/57423/11947/270076/11636/14450/11951/108147/432530/18746/11957/66592/229363/11514/60525/18604/27369/216805/55951/228033/214917/11637/56520/11565/11949/108156/54369/21803/68263/52815/71743/50799/104111/11564/16189/23971/75533/13382/433182/269614/66355/11950/229665/11674/68738/224129/56248/15452/23918/66812/11534/66043/13806/11717/26395/67054/18597…
GO:0006888	GO:0006888	endoplasmic reticulum to Golgi vesicle-mediated transport	114	0.450545	1.52663	5.36003e-05	0.00372641	0.00323357	5857	tags=53%, list=32%, signal=36%	99412/67898/69162/320714/12847/21766/60409/269523/56491/214895/338366/56418/338320/66682/15194/223649/54160/77254/67511/67091/27096/59042/67727/20660/66366/217449/99683/240756/50797/70361/72772/208647/68581/56041/240667/27061/11733/59005/66890/227648/245828/57785/75964/17083/69608/103694/67231/19324/218811/225651/11840/21787/66676/105785/98417/67023/317717/78232/109181/53611
GO:0006890	GO:0006890	retrograde vesicle-mediated transport, Golgi to endoplasmic reticulum	45	0.547746	1.73045	5.98819e-05	0.00411738	0.00357283	4125	tags=56%, list=22%, signal=43%	107338/11844/12847/233824/56358/15194/71169/78891/59042/66366/224630/50797/72772/102339/56447/11843/56395/66890/78610/11981/67830/16562/56305/50771/76895
GO:0044270	GO:0044270	cellular nitrogen compound catabolic process	405	0.364995	1.29451	6.48641e-05	0.00441146	0.00382802	7534	tags=51%, list=41%, signal=31%	208718/53422/21379/230753/12497/245474/12696/59092/233908/15499/14430/68195/56463/269523/68544/74108/83965/26383/192170/11810/230594/212933/67710/71711/11991/66094/666794/71169/72416/108077/50783/100037283/67440/73158/15254/24128/56409/234699/387609/338359/78428/19819/234594/72162/103213/66362/27045/268721/213550/71723/103149/69125/216188/78373/228994/16009/231413/56055/17308/12499/14000/11666/66…
GO:0014706	GO:0014706	striated muscle tissue development	271	0.388724	1.36541	6.71202e-05	0.00451582	0.00391857	7655	tags=57%, list=41%, signal=34%	17168/74376/17127/17888/225288/65256/19130/214384/57810/26416/108058/20191/333654/21393/238161/17868/21956/11739/17268/11472/17906/24051/22601/109620/50721/15184/59091/14534/21954/18596/14234/13052/67451/21388/12162/15183/108000/11790/226041/57246/110196/19735/17967/21924/18091/11464/16373/22003/211323/11477/17897/18712/14082/21803/22418/21667/15469/63958/13009/14164/225638/13867/327826/53817/184…
GO:0047496	GO:0047496	vesicle transport along microtubule	48	0.542394	1.72443	6.88674e-05	0.00458408	0.00397781	5479	tags=54%, list=30%, signal=38%	103583/67095/17828/15194/20869/13424/18472/232946/94245/11776/16553/67203/16562/319613/17281/13426/11778/14533/16560/67774/19324/26395/18457/228355/73689/100502766
GO:0045727	GO:0045727	positive regulation of translation	134	0.435574	1.48921	7.38884e-05	0.00486653	0.0042229	5328	tags=43%, list=29%, signal=31%	12696/140570/224045/230861/228866/98956/192170/55944/238161/67710/11991/56541/52469/208643/94254/234384/18746/73158/58988/78428/15388/13866/72162/228994/214048/20677/19652/67267/276770/69577/67843/218506/16418/218693/210529/53817/74112/74480/21926/101122/14359/227682/76846/224742/71989/19941/22057/239555/56717/75420/229663/12567/72508/72181/26905/19229/19090/23879
GO:0072594	GO:0072594	establishment of protein localization to organelle	416	0.366196	1.30012	7.50165e-05	0.00488936	0.00424271	7804	tags=55%, list=42%, signal=32%	230673/75788/13853/224727/75751/16211/245474/11651/216190/68653/67145/22084/26416/66233/20191/170770/76582/16650/16480/104831/21854/69089/12759/20174/11426/227699/11640/18709/75608/381038/107305/78688/21929/75669/66821/66525/108989/50754/67067/70478/73078/330192/497652/15183/227738/66865/12468/15525/103213/230500/54673/11865/69917/71735/66810/15275/19069/66914/18761/227720/20660/226407/26914/2129…
GO:0042176	GO:0042176	regulation of protein catabolic process	389	0.366171	1.29707	7.72726e-05	0.00498448	0.00432525	7694	tags=53%, list=42%, signal=32%	75788/13194/13853/224727/13000/80708/17127/11651/19697/13636/11836/71999/56469/280408/17025/269523/23805/94232/67903/56371/208092/225896/19359/114128/71732/105835/50721/22225/13542/80280/18195/12759/93960/14775/71472/19186/233900/21929/14629/50754/71890/106039/242669/22350/50883/18247/71816/57320/11865/246133/102122/83814/66914/52033/20660/211323/99375/66241/12234/56812/22418/12795/279766/18245/2…
GO:0060537	GO:0060537	muscle tissue development	450	0.364158	1.29651	7.84006e-05	0.00500564	0.00434361	7660	tags=53%, list=41%, signal=32%	17168/12292/74376/17127/17938/17888/15185/21416/225288/65256/71999/19130/225115/214384/57810/14251/26416/108058/20191/333654/21393/238161/17868/21956/11739/17268/11472/17906/24051/22601/109620/666794/50721/15184/53321/59091/14534/21954/193385/56504/14775/71472/18596/268859/70239/14234/13052/67451/21388/12162/15183/108000/20481/11790/226041/57246/110196/19735/11865/17907/17967/216805/21924/59006/1…
GO:0016236	GO:0016236	macroautophagy	242	0.393959	1.37578	8.17848e-05	0.00516896	0.00448534	9018	tags=69%, list=49%, signal=36%	75788/13853/68953/77040/52639/67474/15185/20924/269523/22084/94232/208092/11739/235040/80877/15194/68942/11938/228361/223649/73158/217695/75608/100502841/75669/217893/67839/227738/105513/64704/54673/71648/67727/280411/226407/71742/15251/75747/100855/29810/22241/245860/329015/70381/21767/76559/56085/12539/16145/16189/74781/68118/69150/73205/67811/108083/67028/78610/271221/225020/74302/17281/26409/…
GO:0051650	GO:0051650	establishment of vesicle localization	170	0.416659	1.44118	8.96811e-05	0.00561135	0.00486921	5959	tags=45%, list=32%, signal=31%	107338/207425/68953/103583/20528/67898/52639/67095/18571/20336/56418/17828/13191/15194/20616/20869/13424/18472/76707/229521/67511/26754/69654/232946/77038/19329/226407/240756/231646/380752/17919/105782/94245/68581/77097/20971/22088/228785/11776/20969/16553/227648/11981/67203/16562/319613/100503185/17281/16574/59045/13426/58994/11778/76499/68428/14183/14533/12560/16560/12387/67774/19324/26395/1184…
GO:0010970	GO:0010970	transport along microtubule	166	0.419475	1.45004	9.08092e-05	0.00562567	0.00488164	6393	tags=49%, list=35%, signal=32%	14252/234847/103583/16559/16594/15185/67095/216344/17828/15194/20869/13424/18472/54160/56350/67661/71435/232946/59040/18039/214952/72938/15251/30957/76568/69697/77053/81896/12009/99167/76411/81907/76779/94245/20853/11776/66061/29819/74682/16553/67203/83767/16562/319613/71514/17281/16574/13426/11778/67042/16593/76895/14533/16560/264134/68196/383592/72421/67774/19324/26395/73668/22223/73916/12121/1…
GO:0035601	GO:0035601	protein deacylation	134	0.433332	1.48155	9.30653e-05	0.00565349	0.00490578	7885	tags=64%, list=43%, signal=37%	406217/26394/17191/140858/70427/75565/15185/232232/214742/64384/245688/68346/50721/15184/14534/107932/15531/70178/54194/116870/15183/80748/70103/20185/13714/116871/104383/74318/57230/17192/14272/21803/219158/216169/14245/23954/69260/13486/433759/20466/21412/15182/20467/18777/23942/76192/71514/18673/79221/19646/13990/13016/18760/64383/208146/20602/93762/101206/23796/114715/217588/20787/114716/2295…
GO:0098732	GO:0098732	macromolecule deacylation	134	0.433332	1.48155	9.30653e-05	0.00565349	0.00490578	7885	tags=64%, list=43%, signal=37%	406217/26394/17191/140858/70427/75565/15185/232232/214742/64384/245688/68346/50721/15184/14534/107932/15531/70178/54194/116870/15183/80748/70103/20185/13714/116871/104383/74318/57230/17192/14272/21803/219158/216169/14245/23954/69260/13486/433759/20466/21412/15182/20467/18777/23942/76192/71514/18673/79221/19646/13990/13016/18760/64383/208146/20602/93762/101206/23796/114715/217588/20787/114716/2295…
GO:0198738	GO:0198738	cell-cell signaling by wnt	419	0.362533	1.28724	9.41933e-05	0.005667	0.0049175	6095	tags=42%, list=33%, signal=29%	16400/17191/114606/13194/13853/21833/13000/17127/103583/103236/13544/21416/72357/12447/13607/269523/22084/26416/23805/229534/24117/93687/67181/27041/12614/21886/22601/104831/329252/13542/12054/68667/93960/20174/11426/235497/20869/380702/19273/75607/107351/14735/21929/56505/232341/71890/20586/26992/16202/67943/13489/11865/56612/208846/76246/12876/53627/71268/14365/18091/74499/66241/12234/20677/720…
GO:0010833	GO:0010833	telomere maintenance via telomere lengthening	72	0.485521	1.59545	9.88042e-05	0.00588779	0.00510909	4716	tags=49%, list=26%, signal=36%	245474/11545/26407/74108/98956/51812/68275/497652/219150/12468/72162/106052/71718/18761/12461/28113/50912/19360/237107/12462/53379/52530/50505/68964/234344/15516/12464/18005/12387/68147/21454/12469/21951/69535/269400
GO:2001020	GO:2001020	regulation of response to DNA damage stimulus	260	0.386422	1.35427	0.000105474	0.00622594	0.00540252	6078	tags=45%, list=33%, signal=31%	22594/223970/233875/14051/59092/233908/11545/14194/15499/66233/94232/51812/15193/50721/75736/78656/70681/12759/20174/14897/56505/71890/55982/234736/50883/235626/64050/319955/106052/99982/56420/230484/99375/56428/226830/20677/107829/225280/59004/219158/56456/18753/235587/69885/68251/81601/15387/30951/65964/53817/225888/74355/14235/58230/68142/77782/234371/12371/50505/69076/11461/66911/170472/10726…
GO:0006401	GO:0006401	RNA catabolic process	267	0.388355	1.36289	0.00010773	0.00629968	0.00546651	4651	tags=38%, list=25%, signal=29%	208718/53422/21379/230753/245474/12696/59092/233908/68195/56463/68544/74108/26383/192170/11810/230594/67710/11991/66094/666794/71169/72416/108077/50783/100037283/67440/73158/24128/234699/387609/338359/78428/19819/234594/72162/103213/66362/268721/213550/71723/69125/228994/231413/56055/14000/66587/69577/50912/16549/232791/74133/14904/76936/218693/268491/219022/210529/22687/56190/76014/217827/105083…
GO:0007006	GO:0007006	mitochondrial membrane organization	106	0.449642	1.51685	0.000111114	0.00643741	0.00558603	7170	tags=61%, list=39%, signal=38%	224904/234847/68653/67414/170770/11739/74143/69089/94254/67900/78688/14629/66821/66525/67067/56384/67013/29816/69597/15525/74919/54673/59040/105675/214952/78617/56428/69773/72113/103172/76614/223696/69923/22334/230935/83408/30954/317757/68316/53333/14049/606496/380705/12018/231430/26889/170731/107197/73689/12015/68117/19305/30056/69934/22059/66098/56637/11983/12799/12125/11774/66075/12122/73333/6…
GO:0034655	GO:0034655	nucleobase-containing compound catabolic process	377	0.366597	1.29682	0.000128102	0.0073535	0.00638095	7534	tags=51%, list=41%, signal=31%	208718/53422/21379/230753/12497/245474/12696/59092/233908/15499/14430/68195/56463/269523/68544/74108/83965/26383/192170/11810/230594/67710/71711/11991/66094/666794/71169/72416/108077/50783/100037283/67440/73158/15254/24128/56409/234699/387609/338359/78428/19819/234594/72162/103213/66362/268721/213550/71723/103149/69125/78373/228994/16009/231413/56055/17308/12499/14000/11666/66587/69577/50912/1654…
GO:0006354	GO:0006354	DNA-templated transcription elongation	71	0.49218	1.61689	0.000135038	0.00768121	0.00666533	5304	tags=55%, list=29%, signal=39%	20924/13871/56436/20926/58202/13872/235497/106583/24116/64424/57314/235626/319955/76246/66317/107829/67923/219158/53817/66505/67673/214498/58230/54624/27632/170472/22083/107951/98053/12387/26395/21429/12005/68550/57261/20665/68705/13716/52609
GO:0008088	GO:0008088	axo-dendritic transport	84	0.471191	1.56809	0.000148507	0.00837122	0.00726408	5429	tags=45%, list=29%, signal=32%	14252/234847/103583/16559/16594/15185/67095/216344/17828/15194/13424/18472/232946/18039/15251/30957/81907/94245/20853/11776/29819/83767/16562/319613/71514/16574/11778/16593/14533/16560/68196/67774/22223/18457/56444/228355/73689/67166
GO:0006260	GO:0006260	DNA replication	270	0.381165	1.33826	0.000150774	0.00842314	0.00730913	9171	tags=66%, list=50%, signal=34%	56626/16332/216156/223970/233875/54380/72960/18972/12447/51812/98415/83945/71711/245688/71643/21376/20174/66592/56505/68275/18971/19819/234736/71735/17171/68379/18027/13010/22404/20833/67177/66044/225280/19718/218973/56878/18032/52808/14245/56456/57813/226153/69237/67444/22687/20466/69263/68142/77782/13006/19704/66262/18970/20817/11908/22791/239789/170472/14084/68964/74351/56249/20133/107951/1964…
GO:0051131	GO:0051131	chaperone-mediated protein complex assembly	19	0.665715	1.87003	0.00015507	0.00858646	0.00745085	4056	tags=68%, list=22%, signal=53%	12759/74142/15525/14976/56088/74318/12461/66506/56424/67564/15516/69702/107047
GO:0051693	GO:0051693	actin filament capping	40	0.547542	1.71333	0.00016211	0.00889757	0.00772081	4981	tags=52%, list=27%, signal=38%	50874/21916/12345/225115/234695/11518/14248/320827/22003/320502/76709/22351/20259/20739/75339/27360/23999/13829/93689/93677/11519
GO:0061337	GO:0061337	cardiac conduction	66	0.489489	1.59638	0.00018079	0.00975174	0.00846201	5339	tags=56%, list=29%, signal=40%	12289/16511/20536/20264/20191/435766/16480/109620/68667/13052/67451/21388/12291/246133/109676/16518/18091/16373/330953/80297/20266/140492/20928/70008/12296/76365/57785/93686/170762/15464/14609/57440/17258/16535/100986/16521/20271
GO:0016055	GO:0016055	Wnt signaling pathway	417	0.361956	1.2851	0.000180248	0.00975174	0.00846201	6095	tags=42%, list=33%, signal=29%	16400/17191/114606/13194/13853/21833/13000/17127/103583/103236/13544/21416/72357/12447/13607/269523/22084/26416/23805/229534/24117/93687/67181/27041/12614/21886/22601/329252/13542/12054/68667/93960/20174/11426/235497/20869/380702/19273/75607/107351/14735/21929/56505/232341/71890/20586/26992/16202/67943/13489/11865/56612/208846/76246/12876/53627/71268/14365/18091/74499/66241/12234/20677/72043/8403…
GO:0006891	GO:0006891	intra-Golgi vesicle-mediated transport	29	0.584468	1.76466	0.000184487	0.00986611	0.00856125	3770	tags=59%, list=20%, signal=47%	12847/233824/56358/16834/18195/13047/54160/27096/59042/27277/50797/67542/102339/56447/76332/216131/53612
GO:0009201	GO:0009201	ribonucleoside triphosphate biosynthetic process	63	0.491034	1.59555	0.000217175	0.0109518	0.00950336	5378	tags=57%, list=29%, signal=41%	71679/11946/11545/28080/269523/57423/11947/11951/69719/18746/11957/66592/27369/216805/228033/214917/56520/11949/54369/21803/52815/50799/16189/75533/433182/51797/11950/11674/56248/23918/66043/13806/26395/107197/98496/68055
GO:0009199	GO:0009199	ribonucleoside triphosphate metabolic process	81	0.470829	1.56046	0.00021674	0.0109518	0.00950336	4630	tags=51%, list=25%, signal=38%	71679/11946/11545/28080/67414/269523/57423/11947/74143/11951/69719/18746/11957/66592/27369/216805/228033/214917/56520/11949/54369/21803/104215/52815/19384/50799/14904/16189/75533/433182/51797/11950/11674/11848/100862375/56248/23918/66043/13806/11717/26395
GO:1903312	GO:1903312	negative regulation of mRNA metabolic process	95	0.455488	1.52654	0.000214257	0.0109518	0.00950336	4651	tags=44%, list=25%, signal=33%	53422/230753/68035/12696/59092/233908/20924/11810/11991/666794/71169/73158/233900/15388/103213/71723/218693/15387/268491/56190/53379/57317/19826/22030/192119/27632/56215/14573/22695/22083/107951/22033/22185/236732/17874/19317/22057/56717/56460/67493/75420/229663
GO:0006476	GO:0006476	protein deacetylation	122	0.42954	1.45785	0.000214257	0.0109518	0.00950336	7885	tags=64%, list=43%, signal=37%	406217/17191/140858/70427/75565/15185/232232/214742/64384/245688/50721/15184/14534/107932/15531/54194/116870/15183/80748/70103/20185/13714/116871/104383/74318/57230/17192/14272/21803/219158/14245/23954/69260/13486/433759/20466/21412/15182/20467/23942/71514/18673/79221/19646/13990/13016/18760/64383/208146/20602/93762/101206/23796/114715/217588/20787/114716/229542/192176/75387/13548/22059/17692/667…
GO:0008016	GO:0008016	regulation of heart contraction	193	0.397943	1.3816	0.000218791	0.0109518	0.00950336	7112	tags=53%, list=39%, signal=33%	12289/13400/21833/16511/17888/98660/433809/20536/20264/56808/20191/238161/17868/29856/56188/333433/21956/17906/435766/16480/109620/11938/21954/68667/11957/13052/67451/21388/12291/13489/18438/18125/19735/246133/109676/18750/16518/18091/14387/11931/16373/22003/74318/17897/330953/13009/80297/20266/140492/20928/223780/54352/30878/70008/15200/12296/76365/57785/93686/58226/12922/13614/170762/72745/1546…
GO:0048738	GO:0048738	cardiac muscle tissue development	251	0.38659	1.35293	0.000218791	0.0109518	0.00950336	7655	tags=57%, list=41%, signal=34%	17168/74376/17888/225288/65256/19130/214384/26416/108058/20191/333654/21393/238161/17868/21956/11739/17268/11472/17906/24051/22601/109620/50721/59091/14534/21954/18596/14234/13052/67451/21388/12162/15183/11790/57246/110196/19735/17967/21924/18091/11464/16373/22003/211323/11477/17897/18712/14082/21803/22418/21667/15469/63958/13009/14164/225638/13867/327826/53817/18479/15182/20467/228785/15902/1921…
GO:0010506	GO:0010506	regulation of autophagy	279	0.378802	1.33038	0.000216524	0.0109518	0.00950336	7478	tags=53%, list=41%, signal=32%	13043/13853/17168/218460/77040/52639/15185/11651/20924/69635/22084/94232/107173/54170/68767/11739/79554/15194/208643/20869/277854/228361/223649/73158/67006/18709/75608/381038/21929/75669/252972/50754/67839/227738/54673/71648/93679/216805/226407/15251/75747/100855/29810/21425/22241/13690/12795/83669/329015/22224/70381/20620/233979/17751/56085/72607/74370/81601/16145/16189/245670/319757/68118/69150…
GO:1903311	GO:1903311	regulation of mRNA metabolic process	294	0.372103	1.30948	0.000218791	0.0109518	0.00950336	7572	tags=51%, list=41%, signal=31%	53422/21379/230753/68035/12696/59092/233908/28000/20924/15499/20926/74108/26383/192170/11810/230594/67710/11991/666794/71169/235497/53607/56504/73158/233900/268859/15388/234594/72162/103213/14007/66362/20637/224903/67959/71723/69125/228994/19652/66587/69577/16549/232791/14904/76936/218693/15387/13992/268491/219022/210529/384569/56190/214498/53379/54624/19704/213988/51796/67010/57317/19826/22030/2…
GO:0007346	GO:0007346	regulation of mitotic cell cycle	452	0.3561	1.26815	0.000221058	0.0109775	0.00952564	8623	tags=57%, list=47%, signal=31%	78309/406217/98733/107338/13194/20851/11651/216190/13871/59008/15499/15468/54451/216825/108058/56371/381979/13872/20399/71711/230126/11636/208643/80280/70681/12444/103733/24010/18472/228361/18596/19186/66993/108989/30839/22629/209683/12162/235041/15183/108000/26992/234736/69957/17685/50883/68501/69917/30949/18750/18761/14365/66515/19206/59126/116871/99375/11477/22591/54369/216166/21803/13684/6717…
GO:0060415	GO:0060415	muscle tissue morphogenesis	82	0.472285	1.56701	0.000225818	0.0111256	0.00965413	5297	tags=46%, list=29%, signal=33%	17888/19130/20191/21393/17868/21956/17906/109620/50721/21954/14234/67451/57246/21924/18091/11464/22003/211323/17897/21803/22418/63958/93840/12825/58859/228785/68927/19014/14362/14183/13856/12387/140781/14725/18741/12166/21808/17128
GO:0099612	GO:0099612	protein localization to axon	11	0.750553	1.86729	0.000229	0.0111732	0.0096955	2453	tags=64%, list=13%, signal=55%	12847/53321/13823/11735/21367/59042/17153
GO:1901606	GO:1901606	alpha-amino acid catabolic process	73	0.474808	1.56071	0.000230357	0.0111732	0.0096955	4353	tags=45%, list=24%, signal=35%	14719/108037/78038/12036/12041/208982/58875/76187/14661/26912/14874/56357/30956/14718/18125/104184/12411/15108/69219/71776/232078/14660/192166/15356/70503/257635/71562/212647/18242/66514/18126/110391/20425
GO:0070129	GO:0070129	regulation of mitochondrial translation	26	0.61549	1.82839	0.000237482	0.0113404	0.00984055	4389	tags=65%, list=24%, signal=50%	108037/52469/75593/72416/94254/234384/66399/67267/69577/218506/212508/101122/227682/106338/71989/52856/239555
GO:0051147	GO:0051147	regulation of muscle cell differentiation	143	0.415623	1.42584	0.000239241	0.0113404	0.00984055	7679	tags=59%, list=42%, signal=35%	13400/21833/71973/17938/71999/19130/214384/20926/26416/238161/52163/11739/13433/666794/15184/14534/13163/52690/66993/15183/110196/19735/18019/18091/211323/74318/212999/320502/21803/227721/13009/276770/234839/66999/327826/434246/53817/56190/18479/107869/70417/58859/20656/15902/75805/107951/14381/79221/67655/13614/14183/606496/56717/23988/20679/11546/12166/17128/56642/16002/12064/213435/22433/20423…
GO:1903522	GO:1903522	regulation of blood circulation	254	0.378996	1.32668	0.000239241	0.0113404	0.00984055	7112	tags=50%, list=39%, signal=31%	12289/13400/11607/21833/16511/17888/11651/98660/433809/20536/20264/56808/20191/238161/17868/29856/56188/333433/21956/17906/435766/16480/109620/11938/21954/68667/11957/13052/67451/21388/12291/13489/18438/18125/19735/246133/109676/18750/15465/16518/18091/14387/11931/21390/16373/22003/74318/15251/17897/330953/13009/80297/20266/140492/13166/20928/223780/54352/30878/11689/70008/74682/240672/15200/1229…
GO:0048644	GO:0048644	muscle organ morphogenesis	90	0.467435	1.55918	0.000252911	0.0118982	0.0103246	5042	tags=44%, list=27%, signal=32%	17888/19130/20191/21393/17868/21956/17906/109620/50721/21954/14234/67451/57246/21924/21407/18091/11464/22003/211323/17897/21803/22418/63958/93840/12825/58859/228785/68927/19014/14362/12803/14183/13856/12387/140781/14725/18741/14463/12166/21808
GO:0006744	GO:0006744	ubiquinone biosynthetic process	17	0.672198	1.84274	0.000256678	0.0119332	0.0103549	3763	tags=59%, list=20%, signal=47%	67426/67914/217707/227683/66108/210582/52064/12850/14149/76889
GO:0098876	GO:0098876	vesicle-mediated transport to the plasma membrane	139	0.422468	1.44786	0.000257468	0.0119332	0.0103549	6610	tags=54%, list=36%, signal=35%	13430/231876/74105/77407/68767/68112/20336/11472/104831/226744/18195/11426/227801/100502841/234593/68299/11735/106039/56350/99696/71648/54645/329502/19329/20660/224705/12889/380752/17919/105782/20909/54638/215445/69150/216831/18777/74277/54189/16553/227648/11981/17274/69940/22318/243547/16897/75914/58244/57440/23828/231830/26414/238276/22319/76688/56216/12988/107371/237625/17846/68505/20619/67378…
GO:0003208	GO:0003208	cardiac ventricle morphogenesis	76	0.471836	1.55633	0.000271139	0.0124744	0.0108246	5297	tags=49%, list=29%, signal=35%	17888/19130/20191/333654/17868/21956/17906/109620/21954/66993/14234/67451/21388/57246/12876/21924/18091/22003/211323/15251/17897/20677/21803/63958/252973/68927/19014/14183/606496/13856/12387/140781/14725/14463/12166/21808/17128
GO:0000209	GO:0000209	protein polyubiquitination	240	0.386308	1.34899	0.000275696	0.0125914	0.0109261	4892	tags=38%, list=26%, signal=29%	75788/100503085/103583/15185/28000/67615/59008/65256/71999/106025/74126/22195/212123/68718/117146/17237/14897/228361/233900/21929/12400/227738/66105/216150/69957/103213/71816/76980/68366/106052/140629/83814/105193/71779/66053/99152/12234/69010/70348/70294/211949/63958/106021/72296/26965/70797/52668/26401/56424/226541/55992/223455/14339/66894/100763/75234/268373/58230/107568/81018/667823/56317/664…
GO:0006754	GO:0006754	ATP biosynthetic process	50	0.515708	1.64366	0.000287393	0.0130306	0.0113072	5378	tags=60%, list=29%, signal=43%	71679/11946/11545/28080/269523/57423/11947/11951/18746/11957/66592/27369/216805/228033/214917/11949/21803/52815/50799/16189/433182/11950/11674/56248/66043/13806/26395/107197/98496/68055
GO:0060047	GO:0060047	heart contraction	232	0.388861	1.35889	0.000293923	0.0132308	0.0114809	5372	tags=42%, list=29%, signal=30%	12289/13400/26397/21833/16511/17888/98660/433809/20112/20536/20264/56808/108058/20191/333654/21393/238161/17868/29856/56188/333433/21956/17906/435766/16480/109620/11938/21954/68667/14775/11957/13052/67451/21388/12291/13489/18438/18125/19735/246133/109676/18750/21924/16518/18091/14387/11931/11464/16373/22003/74318/17897/22340/14043/330953/13009/80297/20266/140492/20928/223780/54352/17901/30878/700…
GO:0032970	GO:0032970	regulation of actin filament-based process	407	0.358776	1.27293	0.00029848	0.0132453	0.0114935	6065	tags=42%, list=33%, signal=29%	50874/21916/13043/12345/72754/17127/98660/225288/20349/19130/66898/225115/18829/77569/20191/238161/68767/56188/12614/21956/213649/11472/234695/16480/11518/109620/14784/11938/20563/319710/68667/14248/211401/107351/76884/18596/18709/93742/76707/73112/18645/223881/67451/235041/29816/399591/16202/320827/72042/18125/20401/109676/21924/30794/18761/16518/22003/320502/58804/12798/330953/54324/21803/13009…
GO:0031331	GO:0031331	positive regulation of cellular catabolic process	444	0.355855	1.26587	0.00029848	0.0132453	0.0114935	7650	tags=50%, list=41%, signal=30%	75788/13853/17168/224727/80708/77040/52639/11651/20924/15499/71999/56469/69635/269523/22084/74108/56371/26383/230594/67710/11739/11991/71732/15194/666794/50721/22225/13542/12759/20869/277854/228361/73158/233900/21929/252972/14629/50754/338359/67839/22350/227738/234594/72162/66362/71816/268721/54673/246133/71648/93679/216805/16367/69125/226407/15251/26380/75747/228994/16009/29810/231413/21425/2224…
GO:0003231	GO:0003231	cardiac ventricle development	138	0.426395	1.46037	0.000307594	0.0135536	0.0117611	7319	tags=59%, list=40%, signal=36%	17168/17938/17888/13430/19130/214384/20191/333654/17868/16007/21956/17906/109620/20563/71770/16911/21954/66993/14234/67451/21388/20586/57246/12876/21924/18091/22003/211323/268977/15251/11477/17897/20677/21803/22418/63958/252973/327826/93840/15902/12142/68927/17130/19014/381157/14362/17684/59288/17184/14183/606496/13856/12387/140781/14725/18741/14463/23796/12166/21808/17128/20271/116701/18996/1812…
GO:0045722	GO:0045722	positive regulation of gluconeogenesis	20	0.637916	1.80547	0.000318969	0.0139566	0.0121107	3758	tags=60%, list=20%, signal=48%	140858/13194/76282/21416/14534/20869/18519/15251/13110/68734/56458/19255
GO:0032984	GO:0032984	protein-containing complex disassembly	233	0.386085	1.34931	0.000334935	0.0145534	0.0126286	5435	tags=42%, list=29%, signal=30%	50874/83797/21916/12345/68953/67474/15185/225115/269523/23805/94232/208092/270058/11472/234695/108124/11518/68942/11938/18195/14248/106583/75608/66993/100502841/76707/75669/78428/18008/20586/57376/105513/320827/210356/20401/380969/67727/68572/280411/22003/211323/320502/20833/276770/69697/70381/56085/76709/16145/270086/20587/20588/22351/14296/20259/19704/320878/20739/75339/208158/67028/78610/27122…
GO:0000096	GO:0000096	sulfur amino acid metabolic process	32	0.55972	1.71229	0.000341763	0.0147477	0.0127972	3001	tags=41%, list=16%, signal=34%	246221/67873/14629/67870/665563/104184/108156/104923/14711/12411/22117/107869/238505
GO:0090150	GO:0090150	establishment of protein localization to membrane	249	0.383806	1.34189	0.00037139	0.0159163	0.0138113	7040	tags=53%, list=38%, signal=33%	224727/17938/75695/68653/74105/22084/72881/12295/170770/68767/20336/69683/69089/226744/18195/11426/75608/56715/107305/93742/66821/11735/67067/77254/106039/330192/85308/13866/15525/414077/54673/16500/71648/54645/226407/56428/66661/14567/19400/12889/69773/56297/17919/230866/105782/17153/76709/15444/67604/20909/71146/12569/70231/18479/68032/52551/19062/216831/18777/170829/52250/57743/223696/69923/16…
GO:0006338	GO:0006338	chromatin remodeling	212	0.390698	1.36333	0.000375947	0.016002	0.0138857	5258	tags=41%, list=28%, signal=29%	18150/83797/17191/233875/193796/244059/29871/20926/68058/66233/51812/68047/245688/66471/22110/14534/107932/20174/13163/66993/56505/15441/20586/57376/116870/330409/235626/64050/17955/70103/116871/26914/18519/17192/20833/22061/54387/225280/67628/71952/52808/56456/53890/13486/56086/20587/433759/20588/18479/100043597/58230/68142/15182/103554/23942/22289/192119/15161/21405/56249/68094/19646/13990/1086…
GO:0030837	GO:0030837	negative regulation of actin filament polymerization	66	0.480388	1.5667	0.000386218	0.0162186	0.0140736	5040	tags=47%, list=27%, signal=34%	50874/21916/12345/225288/225115/234695/11518/20563/14248/107351/18645/29816/399591/320827/22003/320502/18753/76709/22351/20259/20739/75339/245857/12333/27360/23999/13829/93689/93677/11519/242553
GO:0016575	GO:0016575	histone deacetylation	99	0.445759	1.496	0.00038506	0.0162186	0.0140736	5157	tags=49%, list=28%, signal=36%	17191/140858/70427/75565/15185/232232/214742/245688/50721/15184/14534/107932/54194/116870/15183/80748/70103/20185/13714/116871/104383/74318/57230/17192/21803/14245/69260/13486/433759/20466/21412/15182/20467/23942/71514/18673/79221/19646/13990/13016/18760/64383/208146/20602/93762/101206/23796/217588/20787
GO:1902369	GO:1902369	negative regulation of RNA catabolic process	76	0.464893	1.53343	0.000403288	0.0168225	0.0145976	4651	tags=45%, list=25%, signal=34%	53422/230753/245474/12696/233908/74108/11810/11991/666794/71169/72416/73158/72162/103213/71723/218693/268491/56190/217827/22030/192119/14573/234344/22695/22033/236732/17874/19317/22057/56717/56460/67493/75420/229663
GO:0016311	GO:0016311	dephosphorylation	330	0.367929	1.29991	0.000407845	0.0168999	0.0146648	5616	tags=40%, list=30%, signal=29%	16332/20975/13853/20354/17127/103583/14051/20597/51792/100072/19250/71474/240892/63953/18518/76469/67181/70351/19280/73062/68991/15194/104831/70470/19045/80280/68188/20869/71978/19273/66659/11640/103199/228361/18596/19060/243819/74521/66525/52036/212111/382051/105663/13489/226591/56420/269643/71887/12234/76571/21803/67078/53332/19283/14678/66385/14245/101568/26932/18753/66461/68440/70567/320472/6…
GO:0007051	GO:0007051	spindle organization	185	0.40075	1.39004	0.000412402	0.0169763	0.0147311	8015	tags=59%, list=43%, signal=34%	16211/99412/68953/101706/51792/269523/68519/208092/68767/225745/13191/18221/68942/66296/70681/74237/193385/13424/103733/75608/76707/108989/59002/22350/15183/105513/50883/69654/16563/74405/234915/20185/223593/20620/12442/66406/70235/235587/69885/232933/13589/225898/105988/14677/68142/66617/13006/54204/19385/109359/67028/78610/192119/215351/15511/18005/74369/11848/76499/67141/66679/219072/213582/25…
GO:0009144	GO:0009144	purine nucleoside triphosphate metabolic process	85	0.454119	1.51159	0.000416959	0.0170156	0.0147652	5378	tags=53%, list=29%, signal=38%	71679/11946/11545/28080/67414/269523/57423/11947/74143/11951/18746/11957/66592/27369/216805/228033/214917/11637/56520/11949/54369/21803/104215/52815/19384/50799/14904/16189/75533/433182/11950/11674/76055/11848/56248/23918/11534/66043/13806/11717/26395/14923/107197/98496/68055
GO:0040029	GO:0040029	epigenetic regulation of gene expression	147	0.404101	1.38732	0.000421515	0.0170156	0.0147652	7782	tags=57%, list=42%, signal=33%	83797/17191/140858/23808/15185/54343/51812/11810/13433/50721/15184/14683/14775/108989/20586/116870/234736/69612/22378/99982/69587/666704/26914/17192/214572/50912/30951/433759/20466/74355/19704/233904/75339/13435/192119/13018/15161/76719/170823/22083/22715/228536/13016/606496/93762/19820/18676/404634/12593/15081/21429/12005/59001/102639543/16535/76073/19720/218214/52463/232187/21849/56335/56637/14…
GO:2001233	GO:2001233	regulation of apoptotic signaling pathway	394	0.35934	1.27306	0.000421515	0.0170156	0.0147652	5916	tags=44%, list=32%, signal=30%	110213/110157/17537/13043/22393/68349/14051/11545/11651/19697/51792/14870/69635/18518/74126/68015/170770/106298/11739/94275/21672/22601/74143/15194/75736/19045/12759/12913/224619/12323/13163/14775/381038/78688/21929/14629/50754/56295/64704/74919/97541/54673/107449/18952/57320/14869/216805/105675/13051/99982/211323/12385/15251/56428/11477/23873/14082/76571/232679/22061/16323/59004/14678/219158/560…
GO:0045214	GO:0045214	sarcomere organization	50	0.510139	1.62591	0.00042534	0.0170535	0.014798	5015	tags=60%, list=27%, signal=44%	17888/225288/19130/21393/17868/21956/11472/24131/17930/59006/18091/22003/13007/21955/13009/68802/15182/228003/16669/12632/13614/18810/12373/68794/59011/16691/93677/12335/170731/22437
GO:1904356	GO:1904356	regulation of telomere maintenance via telomere lengthening	57	0.495949	1.60029	0.000428211	0.0170535	0.014798	4716	tags=51%, list=26%, signal=38%	245474/11545/26407/74108/98956/51812/497652/219150/12468/72162/106052/18761/12461/28113/50912/237107/12462/53379/50505/68964/234344/12464/18005/12387/21454/12469/21951/69535/269400
GO:1903008	GO:1903008	organelle disassembly	110	0.43681	1.4753	0.000430629	0.0170535	0.014798	5726	tags=49%, list=31%, signal=34%	75788/107338/13043/99412/52639/15185/269523/11739/235040/80877/320806/15194/228361/67006/381038/50754/68184/64704/71648/15251/22241/216166/12795/245860/329015/21767/76559/12539/74781/105083/66437/16865/12257/76366/213948/59026/16593/22333/100756/606496/12034/11793/320528/170731/77006/66615/225845/20787/67998/286942/67871/67526/93739/66155
GO:0055008	GO:0055008	cardiac muscle tissue morphogenesis	71	0.47836	1.57149	0.000440183	0.0172139	0.0149373	5297	tags=48%, list=29%, signal=34%	17888/19130/20191/21393/17868/21956/17906/109620/50721/21954/14234/67451/57246/21924/18091/11464/22003/211323/17897/21803/22418/63958/228785/68927/19014/14183/13856/12387/140781/14725/18741/12166/21808/17128
GO:0003205	GO:0003205	cardiac chamber development	184	0.395585	1.37192	0.000439743	0.0172139	0.0149373	6078	tags=47%, list=33%, signal=32%	17168/66513/17938/17888/13544/13430/19130/214384/20191/333654/17868/16007/21956/17906/109620/20563/71770/16911/21954/15531/66993/14234/67451/21388/12162/20586/57246/109676/12876/21924/18091/22003/211323/268977/15251/11477/17897/20677/21803/22418/63958/67784/74025/252973/327826/93840/319757/215798/15902/12142/68927/17130/19014/381157/77579/14362/17684/21385/59288/17184/70300/14183/606496/13856/123…
GO:0009145	GO:0009145	purine nucleoside triphosphate biosynthetic process	61	0.491113	1.59398	0.000450206	0.0173885	0.0150888	5378	tags=57%, list=29%, signal=41%	71679/11946/11545/28080/269523/57423/11947/11951/18746/11957/66592/27369/216805/228033/214917/56520/11949/54369/21803/52815/50799/16189/75533/433182/11950/11674/56248/23918/11534/66043/13806/26395/107197/98496/68055
GO:0006470	GO:0006470	protein dephosphorylation	239	0.384004	1.34061	0.000448857	0.0173885	0.0150888	5616	tags=43%, list=30%, signal=30%	13853/103583/14051/20597/51792/100072/19250/71474/63953/18518/76469/67181/70351/19280/73062/68991/15194/104831/70470/19045/68188/20869/71978/19273/11640/228361/18596/19060/243819/74521/66525/52036/382051/13489/226591/56420/269643/71887/12234/76571/21803/67078/19283/14678/66385/101568/26932/18753/66461/68440/320472/67444/268373/235542/66072/545902/13001/225283/75454/80915/231571/19733/245857/24000…
GO:0009205	GO:0009205	purine ribonucleoside triphosphate metabolic process	77	0.46093	1.52105	0.00046299	0.0177726	0.015422	4630	tags=49%, list=25%, signal=37%	71679/11946/11545/28080/67414/269523/57423/11947/74143/11951/18746/11957/66592/27369/216805/228033/214917/56520/11949/54369/21803/104215/52815/19384/50799/14904/16189/75533/433182/11950/11674/11848/56248/23918/66043/13806/11717/26395
GO:0061136	GO:0061136	regulation of proteasomal protein catabolic process	182	0.39656	1.37531	0.000471686	0.017996	0.0156159	7660	tags=58%, list=41%, signal=34%	13853/224727/11651/11836/71999/56469/17025/269523/94232/67903/56371/225896/19359/50721/22225/13542/12759/14775/71472/19186/233900/14629/50754/71816/57320/246133/102122/52033/12234/56812/12795/20620/219158/70797/76892/56085/53312/56424/72607/15216/75234/20588/68135/68098/27061/52551/19358/170930/13650/66498/56438/213539/52892/15516/170823/23806/15511/19192/30940/77125/227693/72293/64383/606496/187…
GO:0015986	GO:0015986	proton motive force-driven ATP synthesis	19	0.64399	1.80901	0.000480791	0.0181244	0.0157273	1870	tags=58%, list=10%, signal=52%	71679/11946/28080/57423/11947/11951/11957/66592/228033/214917/11949
GO:0030705	GO:0030705	cytoskeleton-dependent intracellular transport	197	0.391644	1.36132	0.000480845	0.0181244	0.0157273	6393	tags=45%, list=35%, signal=30%	14252/234847/103583/16559/16594/15185/67095/216344/170833/17828/15194/20869/13424/18472/54160/56350/67661/71435/232946/59040/18039/214952/72938/15251/30957/76568/69697/77053/231646/81896/17919/12009/99167/76411/81907/76779/94245/77097/20853/208158/11776/66061/29819/74682/16553/67203/83767/16562/319613/71514/17281/16574/13426/11778/67042/16593/76895/14533/78317/16560/264134/68196/383592/72421/6777…
GO:0006953	GO:0006953	acute-phase response	36	-0.315646	-1.72739	0.000486776	0.0182381	0.015826	1156	tags=44%, list=6%, signal=42%	16175/16193/19695/93671/13618/21943/18816/14061/16181/15439/20701/193034/20210/20716/19218/16176
GO:0140014	GO:0140014	mitotic nuclear division	270	0.370922	1.3023	0.000499162	0.0185908	0.0161321	8741	tags=60%, list=47%, signal=32%	78309/208718/98733/30939/16211/99412/68953/101706/51792/59008/208092/20399/18221/52683/68942/70681/193385/103733/24010/18596/75608/76707/54194/108989/30839/22629/12162/59002/56739/105513/69957/50883/68501/69654/78267/68298/30949/16563/66515/59126/26914/72124/54369/21803/67177/19384/232933/225898/105988/68142/68014/13006/68193/56292/19385/56317/109359/67028/17120/108907/67203/52563/15511/18005/124…
GO:0032272	GO:0032272	negative regulation of protein polymerization	82	0.460826	1.52899	0.000527165	0.0195176	0.0169363	5406	tags=48%, list=29%, signal=34%	50874/21916/12345/72205/225288/225115/234695/11518/20563/14248/107351/18645/54126/29816/399591/320827/108903/22003/320502/18753/76709/13589/22351/20259/20739/75339/245857/14228/22334/12333/27360/23999/13829/93689/93677/11519/242553/22153/666244
GO:0034497	GO:0034497	protein localization to phagophore assembly site	17	0.656382	1.79939	0.000535543	0.0197111	0.0171042	5033	tags=76%, list=27%, signal=56%	77040/52639/235040/80877/217893/67727/245860/74781/75964/213948/225326/170731/66615
GO:0042572	GO:0042572	retinol metabolic process	27	-0.372702	-1.83475	0.000544606	0.0198442	0.0172197	2148	tags=52%, list=12%, signal=46%	107605/11529/17252/26876/11522/69117/67442/216454/22139/98711/11668/216453/77974/13076
GO:0009142	GO:0009142	nucleoside triphosphate biosynthetic process	73	0.463739	1.52432	0.0005455	0.0198442	0.0172197	5384	tags=53%, list=29%, signal=38%	71679/11946/11545/28080/269523/57423/11947/11636/11951/69719/18746/11957/66592/27369/216805/228033/214917/56520/11949/54369/21803/52815/50799/16189/75533/433182/51797/11950/11674/56248/23918/11534/66043/13806/26395/107197/98496/68055/229949
GO:0030835	GO:0030835	negative regulation of actin filament depolymerization	46	0.512418	1.62192	0.000550455	0.0199086	0.0172756	4981	tags=46%, list=27%, signal=33%	50874/21916/12345/225115/234695/11518/14248/320827/22003/320502/76709/22351/20259/20739/75339/27360/23999/13829/93689/93677/11519
GO:0050821	GO:0050821	protein stabilization	191	0.397035	1.37821	0.000554114	0.0199258	0.0172905	5087	tags=41%, list=28%, signal=30%	14252/22393/224727/17127/54343/13544/13636/216344/233824/14251/74126/68020/83945/13542/21376/12759/71472/18645/50754/67955/29816/12468/50883/57320/109676/71718/11931/20185/226407/13507/22404/29810/12461/18712/30957/20677/192232/17751/67693/12539/72607/12462/19035/16145/69237/72114/319757/12955/13838/226432/227648/213539/71007/15161/66962/15516/67657/18673/12464/15511/12317/58231/20913/12572/12034…
GO:0009206	GO:0009206	purine ribonucleoside triphosphate biosynthetic process	60	0.487172	1.57783	0.000565533	0.0201053	0.0174463	5378	tags=57%, list=29%, signal=40%	71679/11946/11545/28080/269523/57423/11947/11951/18746/11957/66592/27369/216805/228033/214917/56520/11949/54369/21803/52815/50799/16189/75533/433182/11950/11674/56248/23918/66043/13806/26395/107197/98496/68055
GO:0090501	GO:0090501	RNA phosphodiester bond hydrolysis	68	0.466674	1.52935	0.000563836	0.0201053	0.0174463	5745	tags=54%, list=31%, signal=38%	68544/54451/74108/68276/68626/19819/66362/213550/67842/104662/50912/67619/114615/140546/547176/52530/192119/219094/51786/54188/74035/215194/59028/12181/213773/67724/66446/67276/70044/213895/68219/74097/73736/69639/52670/78943/212442
GO:0098930	GO:0098930	axonal transport	65	0.470605	1.5341	0.000574152	0.0201824	0.0175132	5429	tags=45%, list=29%, signal=32%	234847/103583/15185/67095/216344/17828/13424/18472/232946/18039/15251/30957/81907/94245/11776/16562/319613/16574/11778/14533/16560/68196/67774/22223/18457/56444/228355/73689/67166
GO:0051052	GO:0051052	regulation of DNA metabolic process	486	0.349385	1.24731	0.000572432	0.0201824	0.0175132	9196	tags=59%, list=50%, signal=31%	22594/16332/223970/233875/54380/245474/14051/233908/11545/11651/14194/13871/15499/26407/20926/66233/74108/94232/98956/51812/108058/11692/98415/20399/11991/15193/13433/50721/78656/27374/70681/20174/14897/18596/66592/56505/71890/55982/497652/219150/12468/72162/17685/66362/235626/64050/69917/17171/68379/319955/106052/216805/17527/18761/99982/56420/13010/230484/252838/99375/22404/16009/12461/28113/21…
GO:0006402	GO:0006402	mRNA catabolic process	228	0.384489	1.34362	0.00058159	0.0203297	0.0176409	4651	tags=38%, list=25%, signal=29%	208718/53422/21379/230753/12696/59092/233908/56463/74108/26383/192170/11810/230594/67710/11991/66094/666794/71169/108077/50783/67440/73158/24128/234699/387609/338359/78428/234594/72162/103213/66362/71723/69125/228994/56055/66587/69577/50912/16549/232791/74133/14904/76936/218693/268491/219022/210529/56190/105083/67229/19704/213988/19826/22030/192119/74480/81904/52846/109075/14359/14573/192160/2269…
GO:0046700	GO:0046700	heterocycle catabolic process	406	0.356453	1.26434	0.000590749	0.0204216	0.0177208	7534	tags=50%, list=41%, signal=30%	208718/53422/21379/230753/12497/245474/12696/59092/233908/15499/14430/68195/56463/269523/68544/74108/83965/26383/192170/11810/230594/67710/71711/11991/66094/666794/71169/72416/108077/50783/100037283/67440/73158/15254/24128/56409/234699/387609/338359/78428/19819/234594/72162/103213/66362/268721/213550/71723/103149/69125/216188/78373/228994/16009/231413/56055/17308/12499/14000/11666/66587/69577/509…
GO:0044770	GO:0044770	cell cycle phase transition	494	0.347847	1.24199	0.000590749	0.0204216	0.0177208	8428	tags=55%, list=46%, signal=31%	13194/12696/68953/235323/28000/11651/216190/13871/59008/15499/19130/12447/15468/26416/54451/108058/56371/381979/13872/22195/71711/12325/11636/208643/80280/70681/12444/12323/24010/228361/19186/75608/66993/76707/54194/108989/77065/18008/55982/235041/108000/26992/105513/234736/69957/17685/17349/50883/68501/69917/30949/319955/106052/319944/18761/226591/59126/116871/26914/99375/26380/11477/22591/10242…
GO:0010172	GO:0010172	embryonic body morphogenesis	15	0.677465	1.81138	0.00060029	0.0205247	0.0178102	4110	tags=67%, list=22%, signal=52%	57810/76707/21418/237222/226442/81896/13138/102693/76499/70300
GO:0006302	GO:0006302	double-strand break repair	264	0.374923	1.31568	0.000599908	0.0205247	0.0178102	8788	tags=62%, list=48%, signal=33%	56626/22594/223970/54380/233908/11545/28000/14194/15499/269523/66233/94232/98415/71711/15193/50721/78656/70681/14375/20174/14897/56505/68275/71890/116870/104721/56739/234736/17685/50883/68501/235626/64050/69917/319955/99982/56420/104884/72931/320678/19360/56456/235587/69885/68251/81601/268491/225888/74355/14235/58230/68142/77782/109019/18970/211651/50505/78610/11461/66911/231855/66962/170472/1072…
GO:0002138	GO:0002138	retinoic acid biosynthetic process	14	-0.529009	-2.10074	0.000648009	0.0210144	0.0182351	957	tags=50%, list=5%, signal=47%	237320/216454/241452/98711/11668/216453/13076
GO:0016102	GO:0016102	diterpenoid biosynthetic process	14	-0.529009	-2.10074	0.000648009	0.0210144	0.0182351	957	tags=50%, list=5%, signal=47%	237320/216454/241452/98711/11668/216453/13076
GO:1904358	GO:1904358	positive regulation of telomere maintenance via telomere lengthening	36	0.533034	1.65321	0.000648199	0.0210144	0.0182351	5456	tags=61%, list=30%, signal=43%	245474/26407/74108/497652/219150/12468/72162/106052/18761/12461/12462/53379/234344/12464/18005/12387/21454/12469/21951/269400/22596/101185
GO:0016574	GO:0016574	histone ubiquitination	50	0.503542	1.60489	0.000633076	0.0210144	0.0182351	3816	tags=42%, list=21%, signal=33%	13194/19763/216825/235497/14897/233900/71458/30841/57320/99982/69587/30951/214498/58230/54624/13619/107260/22083/107951/59026/93765
GO:0034394	GO:0034394	protein localization to cell surface	73	0.461302	1.51631	0.000628011	0.0210144	0.0182351	7039	tags=58%, list=38%, signal=36%	75788/107338/11651/74105/22084/52055/68767/333433/11472/19273/22258/106039/56079/67943/109676/83814/211323/15216/15387/20909/22330/74591/21926/67564/15516/57785/228812/12550/12387/11305/329777/269473/14758/17846/192176/17754/260302/13645/260297/230514/11774/22411
GO:0016579	GO:0016579	protein deubiquitination	129	0.412947	1.40804	0.000645701	0.0210144	0.0182351	5450	tags=43%, list=30%, signal=31%	108037/235323/75565/269523/30941/216825/228790/225896/104416/236733/74270/22225/14534/70681/71472/21929/22258/72195/75007/26754/57783/57320/319944/230484/109115/56812/22224/72607/68251/329908/53890/74112/109359/76630/107260/20184/235461/226418/30940/100756/74996/170707/24110/28035/68077/74158/53376/252870/101206/22223/72344/59025/225895/24074/100683/21343
GO:0016482	GO:0016482	cytosolic transport	158	0.403415	1.39015	0.000636543	0.0210144	0.0182351	9063	tags=68%, list=49%, signal=35%	107338/52639/216344/231876/280408/16558/170833/68767/56418/71732/13191/26396/104831/66943/69178/233204/68299/75669/106039/235567/22350/54673/70028/231834/225861/20660/97761/224705/100855/70294/380752/233979/226541/320473/14339/73296/228960/77097/11981/216131/16562/319613/67804/53612/19347/225326/28006/58244/16560/57440/67894/26395/22319/252870/68449/76688/54525/217342/19720/77963/67166/67300/6850…
GO:0006282	GO:0006282	regulation of DNA repair	163	0.396848	1.36964	0.000627384	0.0210144	0.0182351	6011	tags=45%, list=33%, signal=30%	22594/223970/233875/14051/233908/11545/14194/15499/66233/94232/51812/15193/50721/78656/70681/20174/14897/56505/71890/235626/64050/319955/99982/56420/230484/99375/225280/56456/235587/69885/68251/81601/30951/225888/74355/14235/58230/68142/77782/234371/11461/66911/170472/107260/20184/56249/107951/93765/103537/14049/232811/14050/18143/69714/269400/50755/235134/17314/109275/14048/19090/100683/101185/2…
GO:0003015	GO:0003015	heart process	244	0.379849	1.32718	0.000636543	0.0210144	0.0182351	7112	tags=51%, list=39%, signal=32%	12289/13400/26397/21833/16511/17888/98660/433809/20112/20536/20264/56808/108058/20191/333654/21393/238161/17868/29856/56188/333433/21956/17906/435766/22601/16480/109620/11938/21954/68667/14775/11957/13052/67451/21388/12291/13489/18438/18125/19735/246133/109676/18750/21924/16518/18091/14387/11931/11464/16373/22003/74318/17897/22340/14043/330953/13009/80297/14678/20266/140492/20928/223780/54352/179…
GO:1903320	GO:1903320	regulation of protein modification by small protein conjugation or removal	246	0.379611	1.32649	0.000636543	0.0210144	0.0182351	7762	tags=55%, list=42%, signal=32%	22393/13853/24064/67898/11651/19697/56469/269523/56371/22195/68767/225896/83945/56459/80280/67046/224619/13163/14897/233900/21929/22258/14629/50754/71890/55982/116870/57783/15183/22196/71816/18952/57320/106052/66914/99982/105193/15251/209743/12234/20677/56812/76857/100737/211949/106021/67819/59004/237107/13653/56085/56424/53890/69237/75141/226178/268373/68098/18754/66568/66867/50995/66412/56438/2…
GO:0003229	GO:0003229	ventricular cardiac muscle tissue development	64	0.474146	1.54508	0.000656829	0.0210758	0.0182884	5297	tags=50%, list=29%, signal=36%	17888/19130/20191/333654/17868/21956/17906/109620/21954/14234/67451/21388/21924/18091/16373/22003/211323/17897/21803/63958/15902/68927/19014/14183/13856/12387/140781/14725/14463/12166/21808/17128
GO:2000113	GO:2000113	negative regulation of cellular macromolecule biosynthetic process	186	0.393799	1.36632	0.00065486	0.0210758	0.0182884	5755	tags=44%, list=31%, signal=31%	53422/74770/69635/228866/74108/26383/192170/230594/67710/11991/14786/17855/75593/666794/73158/108989/14939/234594/72162/16431/66362/19735/18750/56175/69125/228994/13684/16549/16201/16418/68537/232791/218693/217331/210529/67869/19062/19704/213988/74480/52846/16011/170441/15200/14359/22695/319817/12317/13046/76055/78893/72068/107508/18983/232560/64294/232164/27998/66446/74326/20425/19317/22057/5818…
GO:1901663	GO:1901663	quinone biosynthetic process	18	0.634277	1.77137	0.000668097	0.0212813	0.0184667	3763	tags=56%, list=20%, signal=44%	67426/67914/217707/227683/66108/210582/52064/12850/14149/76889
GO:0086065	GO:0086065	cell communication involved in cardiac conduction	40	0.523424	1.63787	0.000673438	0.0212813	0.0184667	7323	tags=75%, list=40%, signal=45%	12289/20264/20191/16480/109620/68667/13052/67451/21388/12291/109676/16373/330953/20266/140492/12296/76365/57785/170762/15464/16535/16521/20271/192176/20541/14613/56543/66240/13506/12288
GO:0031032	GO:0031032	actomyosin structure organization	212	0.385585	1.34549	0.000673178	0.0212813	0.0184667	6108	tags=45%, list=33%, signal=30%	50874/21916/72754/17127/17888/54357/225288/360013/19130/77569/21393/17868/18571/21956/11472/17906/16419/319710/14248/217866/18596/18709/13824/76707/13823/18645/24131/235041/399591/226041/17930/30794/18761/59006/18091/11464/22003/320502/13007/12798/71960/54324/21955/13009/230837/68802/320472/18479/236266/20971/19062/15182/69710/228003/76260/218952/12797/54132/77579/11848/16669/13717/76499/12632/13…
GO:0010212	GO:0010212	response to ionizing radiation	134	0.412561	1.41053	0.000700654	0.02192	0.0190209	6470	tags=51%, list=35%, signal=33%	235323/20597/15499/26416/170770/98415/11810/85305/22601/14784/70681/14375/12444/20869/14775/77065/55982/68539/116870/13197/234736/17685/50883/69917/66656/319955/106052/99982/16420/21803/72931/13653/68251/81601/65964/68048/58230/68142/109019/12955/211651/20656/71007/20184/18004/209456/13712/19941/319583/14050/12018/14725/102639543/14048/228140/19090/74041/22596/13870/19822/19355/239364/56349/20319…
GO:0018205	GO:0018205	peptidyl-lysine modification	379	0.356019	1.25986	0.000700654	0.02192	0.0190209	8684	tags=56%, list=47%, signal=30%	140858/224727/193796/75565/23808/15185/14194/19697/68917/56469/214384/20926/66233/229534/64384/51812/216825/56459/66083/70999/13433/68346/78656/14534/18046/68667/20174/224619/66315/71458/52690/15254/72195/56505/24116/55982/20586/239510/26992/22196/68501/57320/235626/18125/64050/69612/22378/319944/76246/216805/214917/99982/214669/26914/18519/17192/226830/109115/20677/66317/21803/239667/106021/2461…
GO:0031123	GO:0031123	RNA 3'-end processing	107	0.433593	1.46241	0.000718971	0.0222703	0.0193249	4376	tags=41%, list=24%, signal=32%	245474/20924/15499/101985/54451/74108/230594/68991/68510/70470/68188/235497/53607/67440/68276/106583/233900/68626/338359/77065/72162/66362/94230/109077/50912/15108/74320/114615/140546/214498/54624/225283/14113/51786/27632/109075/54188/22083/107951/72290/228410/27998/66446/67276
GO:0045787	GO:0045787	positive regulation of cell cycle	326	0.366022	1.29163	0.000718971	0.0222703	0.0193249	6889	tags=47%, list=37%, signal=30%	20851/11651/101706/59008/15499/19130/230861/54451/216825/108058/67903/20399/233552/230126/52683/208643/12444/12323/13424/18472/71472/18596/66993/108989/69957/50883/13489/68501/80748/68298/18750/116871/26914/99375/22404/14272/18712/107829/21803/22418/13684/67177/22061/67628/231803/70235/74370/268491/12914/20850/65964/17420/53817/12569/20466/214498/18754/68142/54624/67811/19358/19385/56317/17536/20…
GO:0032434	GO:0032434	regulation of proteasomal ubiquitin-dependent protein catabolic process	134	0.41203	1.40872	0.00072813	0.0223329	0.0193792	7660	tags=60%, list=41%, signal=35%	224727/11651/11836/71999/56469/269523/94232/67903/56371/225896/19359/50721/22225/13542/12759/14629/71816/57320/52033/56812/12795/20620/219158/70797/56085/53312/56424/15216/75234/20588/68135/68098/27061/52551/19358/170930/66498/56438/15516/170823/23806/15511/77125/227693/72293/64383/606496/68077/252870/67025/12005/77006/59025/66245/268291/17846/14198/19165/14694/17754/72330/20423/28075/17246/56637…
GO:0031333	GO:0031333	negative regulation of protein-containing complex assembly	150	0.40741	1.40006	0.00072813	0.0223329	0.0193792	5815	tags=45%, list=31%, signal=31%	50874/110157/21916/12345/21833/72205/15185/225288/15499/225115/79554/234695/11518/20563/16911/12759/14248/107351/78688/18645/54126/29816/399591/65112/57246/320827/108903/30949/22003/20660/74499/320502/22241/18753/76709/13589/66878/22351/20259/20739/18386/12955/75339/66148/245857/14228/22334/12333/26409/17130/27360/23999/13829/64383/93689/68077/13685/22121/93677/11519/242553/22153/666244/19305/940…
GO:0016051	GO:0016051	carbohydrate biosynthetic process	194	0.391843	1.36077	0.000773924	0.0236217	0.0204976	5128	tags=39%, list=28%, signal=28%	11771/140858/13194/13853/76282/50935/24070/11651/18682/21991/21416/217166/18799/68401/19045/14534/59003/20869/15531/14751/18604/14936/14718/17171/16367/105193/18519/15251/26380/58810/14043/227327/21803/67078/14711/94181/14595/56336/18563/20443/27357/16770/11677/19062/13110/74185/26384/19733/72136/75805/68734/56012/18655/14381/56458/233571/19255/227358/58994/11364/18033/68961/56717/234356/77781/24…
GO:0000097	GO:0000097	sulfur amino acid biosynthetic process	15	0.670788	1.79353	0.000788808	0.023718	0.0205811	3001	tags=53%, list=16%, signal=45%	67873/67870/665563/108156/104923/12411/107869/238505
GO:0050775	GO:0050775	positive regulation of dendrite morphogenesis	58	0.480012	1.55304	0.000785436	0.023718	0.0205811	5719	tags=50%, list=31%, signal=35%	98733/216344/67414/74143/13047/12323/18472/16202/72162/54673/13631/66515/99152/13048/17919/11423/29819/13838/18481/232560/238276/19268/170731/269397/19699/26901/13169/76454/56320
GO:2001022	GO:2001022	positive regulation of response to DNA damage stimulus	148	0.406838	1.39714	0.000783083	0.023718	0.0205811	6011	tags=47%, list=33%, signal=32%	22594/233875/14051/233908/11545/14194/66233/51812/15193/78656/70681/20174/56505/71890/55982/64050/319955/56428/225280/59004/219158/56456/18753/235587/68251/81601/30951/65964/225888/74355/14235/58230/68142/234371/11461/20184/14359/56249/93765/103537/14049/232811/68428/234396/19941/14050/18143/15248/69714/50755/235134/17314/114715/109275/14048/67991/19090/23879/22062/114716/100683/237211/21849/2261…
GO:0006006	GO:0006006	glucose metabolic process	210	0.388777	1.35641	0.000792241	0.023718	0.0205811	5369	tags=39%, list=29%, signal=28%	16332/18642/140858/13194/235339/76282/11651/21991/21416/26416/12041/72157/68401/19045/14534/59003/20869/18746/14751/67013/18604/226041/30949/15275/16367/67880/14695/72674/16828/18519/15251/26380/16009/67078/14711/68263/18563/64652/319625/19062/433182/80915/231103/13110/56017/19733/271221/16514/21926/75805/68734/56012/18655/14381/56458/19255/227358/66681/76051/11364/114643/234199/56421/16010/13806…
GO:0044272	GO:0044272	sulfur compound biosynthetic process	92	0.440671	1.47357	0.0008014	0.0237647	0.0206217	4740	tags=40%, list=26%, signal=30%	235339/246221/216739/14870/217119/269941/270076/67873/14629/67870/60525/18604/79464/665563/14869/55951/108156/14043/227327/104923/68263/12411/14854/23971/107869/13382/238505/207182/72136/68738/78923/108645/74241/14651/234356/67493/18597
GO:0003012	GO:0003012	muscle system process	413	0.353313	1.25398	0.0008014	0.0237647	0.0206217	5372	tags=39%, list=29%, signal=28%	50874/12289/14705/13400/26397/21916/13043/12292/17127/16511/17888/11545/98660/11749/65256/433809/20264/214384/30937/67092/108058/20191/333654/21393/76469/238161/17868/29856/56188/57080/333433/21956/11739/12325/11472/17906/16480/17993/17929/20927/109620/11938/21954/68667/11640/407785/52690/78688/67451/57246/12291/110196/242702/13489/17930/18438/18125/19735/17907/246133/216874/109676/18750/21924/59…
GO:0006278	GO:0006278	RNA-templated DNA biosynthetic process	59	0.483451	1.56475	0.000812995	0.0237706	0.0206268	4574	tags=47%, list=25%, signal=36%	245474/26407/74108/98956/68275/497652/219150/12468/106052/71718/18761/12461/28113/50912/19360/237107/12462/52530/68964/15516/12464/18005/12387/68147/21454/12469/21951/69535
GO:0007004	GO:0007004	telomere maintenance via telomerase	59	0.483451	1.56475	0.000812995	0.0237706	0.0206268	4574	tags=47%, list=25%, signal=36%	245474/26407/74108/98956/68275/497652/219150/12468/106052/71718/18761/12461/28113/50912/19360/237107/12462/52530/68964/15516/12464/18005/12387/68147/21454/12469/21951/69535
GO:0043543	GO:0043543	protein acylation	258	0.370628	1.29816	0.000810559	0.0237706	0.0206268	6855	tags=46%, list=37%, signal=29%	140858/224727/75565/74770/68917/214384/72881/66233/229534/64384/98956/51812/216825/52163/18293/70999/78689/78656/14534/18046/20174/66176/72195/56505/55982/20586/239510/26992/57320/18125/64050/69612/11865/320150/22378/319944/216805/53627/214669/18519/17192/109115/226861/20677/21803/239667/74168/56456/81601/12914/13486/71146/73242/20587/27801/319974/20466/15182/66262/13382/57741/56292/208158/67877/…
GO:0030201	GO:0030201	heparan sulfate proteoglycan metabolic process	28	0.574791	1.72121	0.000834742	0.024164	0.0209682	5004	tags=57%, list=27%, signal=42%	21416/217119/54616/15531/50785/27029/72043/14043/93840/72727/14733/12387/235534/15450/17423/93683
GO:0031056	GO:0031056	regulation of histone modification	189	0.389949	1.35345	0.000838035	0.024164	0.0209682	5297	tags=41%, list=29%, signal=30%	140858/193796/75565/14194/214384/20926/51812/13433/14534/18046/20174/13163/14897/233900/71458/54194/24116/55982/26992/57320/18125/69612/80748/22378/76246/216805/99982/56420/70103/20185/214669/26914/57230/66317/21803/246198/14245/69260/53890/13486/20587/319974/20466/21412/54624/57741/13018/27632/15161/107260/76719/21652/22083/107951/93765/13016/18760/73086/73473/109689/12387/208146/20602/93762/145…
GO:0031647	GO:0031647	regulation of protein stability	306	0.365938	1.28873	0.000838035	0.024164	0.0209682	8090	tags=56%, list=44%, signal=32%	14252/22393/224727/235323/17127/103583/15185/54343/13544/13636/216344/233824/14251/16987/67903/217166/74126/68020/83945/15194/50721/13542/14534/21376/12759/71472/22258/18645/50754/67955/29816/15183/12468/50883/57320/106052/109676/71718/83814/11931/20185/226407/13507/22404/29810/12461/18712/30957/12234/20677/76568/192232/233752/67819/219158/237107/17751/56336/67693/56424/12539/72607/12462/12914/19…
GO:0033233	GO:0033233	regulation of protein sumoylation	25	0.601602	1.77663	0.000856249	0.0245759	0.0213256	4928	tags=68%, list=27%, signal=50%	19697/56469/56459/224619/22196/57320/59004/237107/13653/75141/66568/66867/50995/11624/12387/12335/15353
GO:0002181	GO:0002181	cytoplasmic translation	100	0.436417	1.46562	0.000865511	0.0246159	0.0213603	7054	tags=62%, list=38%, signal=39%	13495/55944/11991/666794/18746/19934/218629/68184/69674/72162/234734/54217/19921/66632/22384/218693/217331/66475/68193/54127/19899/66480/67228/16865/67671/13669/67186/54709/19941/100041859/229663/13685/67025/22121/69740/20090/26905/16785/225363/13629/116905/54632/16898/19944/75705/19896/29813/26961/75786/20005/19988/11837/56040/56335/57808/67248/66483/19951/114641/68028/100042823/19946
GO:0032200	GO:0032200	telomere organization	143	0.403619	1.38466	0.000865511	0.0246159	0.0213603	6499	tags=50%, list=35%, signal=33%	22594/233875/245474/11545/12447/26407/74108/98956/51812/11991/50721/14375/20174/21745/56505/68275/497652/219150/12468/72162/68501/69917/106052/71718/18761/12461/28113/225280/50912/19360/237107/56456/235587/12462/53379/68142/19704/52530/50505/68964/234344/15516/12464/75764/18005/56249/12387/68147/21454/69714/12469/21951/69535/15081/269400/235134/74335/109275/19090/56531/11792/22596/101185/13870/17…
GO:0045732	GO:0045732	positive regulation of protein catabolic process	222	0.383378	1.33827	0.00087467	0.0247639	0.0214887	7650	tags=55%, list=41%, signal=33%	75788/13194/224727/80708/11651/71999/56469/280408/269523/23805/56371/71732/105835/50721/22225/13542/18195/12759/93960/233900/21929/14629/50754/106039/22350/18247/71816/246133/83814/66914/20660/99375/56812/22418/12795/279766/18245/20620/70797/16835/12995/76892/56085/53312/56424/210992/72607/66894/112406/54638/75234/235542/68098/27061/52551/107568/19358/170930/76294/19733/66498/14083/56438/213539/2…
GO:0042573	GO:0042573	retinoic acid metabolic process	27	-0.357605	-1.76043	0.000881966	0.0248579	0.0215703	957	tags=37%, list=5%, signal=35%	11522/69117/237320/216454/241452/12903/98711/11668/216453/13076
GO:0007272	GO:0007272	ensheathment of neurons	155	0.399828	1.37659	0.000929623	0.0257374	0.0223335	5133	tags=42%, list=28%, signal=31%	14712/11651/13871/21416/17475/224045/217715/13667/56386/53321/12759/103199/20183/93742/13823/21367/13244/20481/13866/16202/69597/211323/13011/11666/19015/21803/19283/56336/14245/13654/13138/18015/17153/230822/22687/76960/105853/215798/18417/192119/15904/14733/118446/67374/59287/12558/70031/66612/18205/64383/21819/12387/18810/70747/19317/56717/23966/218772/15212/17196/11305/277010/19411/20665/66190
GO:0008366	GO:0008366	axon ensheathment	155	0.399828	1.37659	0.000929623	0.0257374	0.0223335	5133	tags=42%, list=28%, signal=31%	14712/11651/13871/21416/17475/224045/217715/13667/56386/53321/12759/103199/20183/93742/13823/21367/13244/20481/13866/16202/69597/211323/13011/11666/19015/21803/19283/56336/14245/13654/13138/18015/17153/230822/22687/76960/105853/215798/18417/192119/15904/14733/118446/67374/59287/12558/70031/66612/18205/64383/21819/12387/18810/70747/19317/56717/23966/218772/15212/17196/11305/277010/19411/20665/66190
GO:0099111	GO:0099111	microtubule-based transport	206	0.382763	1.33348	0.000920464	0.0257374	0.0223335	6421	tags=45%, list=35%, signal=30%	14252/234847/103583/16559/16594/15185/67095/216344/17828/15194/20869/13424/18472/237222/54160/56350/67661/71435/232946/59040/18039/214952/72938/15251/319953/30957/76568/69697/77053/81896/12009/99167/76411/81907/76779/94245/75533/20853/11776/66061/26941/29819/74682/54562/380654/16553/67203/83767/16562/319613/71514/17281/68922/16574/13426/104346/11778/67042/16593/76895/14533/320277/237806/16560/264…
GO:2001234	GO:2001234	negative regulation of apoptotic signaling pathway	238	0.378112	1.31974	0.000929623	0.0257374	0.0223335	5985	tags=47%, list=32%, signal=32%	110213/110157/17537/13043/22393/68349/14051/11651/19697/14870/69635/18518/74126/68015/106298/11739/21672/22601/74143/15194/75736/12759/12913/14775/381038/78688/21929/14629/56295/74919/97541/54673/107449/57320/14869/105675/13051/99982/211323/12385/15251/11477/23873/232679/14678/219158/217011/69260/16189/268373/414801/66505/433759/107869/19099/75533/15182/57741/433182/234371/20656/69076/22334/12211…
GO:0072655	GO:0072655	establishment of protein localization to mitochondrion	93	0.437441	1.46362	0.000948031	0.0261314	0.0226754	7671	tags=60%, list=42%, signal=35%	11651/68653/67145/170770/21854/69089/381038/78688/66821/66525/50754/67067/70478/73078/66865/15525/54673/15275/56428/29810/69773/26926/17713/67952/27061/66148/223696/69923/66437/12257/53333/606496/67713/11632/231430/170731/20787/21855/75387/75734/93757/30056/69934/19259/67384/11983/21856/56044/66725/11774/12122/15505/28185/30058/68943/30055
GO:1904505	GO:1904505	regulation of telomere maintenance in response to DNA damage	20	0.619178	1.75243	0.000959218	0.0262913	0.0228141	5537	tags=75%, list=30%, signal=53%	22594/233875/51812/20174/56505/225280/56456/68142/50505/56249/69714/269400/235134/109275/13870
GO:1902600	GO:1902600	proton transmembrane transport	78	0.449899	1.48722	0.000966438	0.0262913	0.0228141	4352	tags=41%, list=24%, signal=31%	11946/98660/226139/11947/68020/212933/11739/66144/11951/75406/57320/105675/228033/214917/246049/52466/11984/16189/11972/12725/17992/18174/11689/26941/215335/52892/11964/277973/66335/66237/66043/12034
GO:1901987	GO:1901987	regulation of cell cycle phase transition	383	0.3531	1.25029	0.000966438	0.0262913	0.0228141	8623	tags=57%, list=47%, signal=31%	13194/12696/235323/28000/11651/216190/13871/59008/15499/19130/15468/26416/54451/108058/56371/381979/13872/71711/11636/208643/80280/70681/12444/24010/228361/19186/66993/108989/77065/55982/235041/108000/26992/234736/69957/17685/17349/50883/68501/69917/30949/319955/106052/18761/226591/59126/116871/26914/99375/11477/22591/102423/216166/107829/21803/67177/22061/12795/104418/67628/225372/16323/219158/2…
GO:2000008	GO:2000008	regulation of protein localization to cell surface	43	0.507534	1.59581	0.000979155	0.0265219	0.0230143	5442	tags=53%, list=29%, signal=38%	107338/11651/52055/68767/333433/11472/56079/83814/211323/15216/15387/20909/74591/21926/67564/15516/57785/12550/12387/11305/269473/14758/17846
GO:0051153	GO:0051153	regulation of striated muscle cell differentiation	98	0.434978	1.45852	0.000984846	0.0265611	0.0230483	7679	tags=61%, list=42%, signal=36%	13400/21833/17938/71999/19130/214384/26416/238161/11739/666794/15184/14534/13163/15183/110196/19735/18091/211323/74318/320502/21803/227721/13009/234839/327826/434246/53817/56190/18479/75805/14381/79221/67655/13614/606496/56717/23988/20679/11546/17128/56642/12064/213435/22433/20423/50770/56637/14056/84506/216869/74490/232174/232854/28185/12156/208727/17387/79362/12391/18133
GO:0015012	GO:0015012	heparan sulfate proteoglycan biosynthetic process	23	0.582649	1.69606	0.00100666	0.0269175	0.0233575	5004	tags=57%, list=27%, signal=41%	21416/217119/54616/15531/50785/14043/93840/72727/12387/235534/15450/17423/93683
GO:0090305	GO:0090305	nucleic acid phosphodiester bond hydrolysis	97	0.431564	1.44664	0.00100325	0.0269175	0.0233575	5840	tags=51%, list=32%, signal=35%	13871/68544/54451/74108/13872/68276/68626/234699/19819/104721/66362/213550/67842/104662/22591/50912/19360/67619/18207/114615/140546/547176/52530/50505/192119/219094/51786/54188/22695/74035/215194/59028/12181/213773/67724/66446/67276/70044/213895/68219/74097/73736/69639/52670/13870/14156/78943/212442/17535
GO:0060606	GO:0060606	tube closure	113	0.414764	1.40391	0.00104007	0.0276924	0.0240299	6080	tags=49%, list=33%, signal=33%	140570/231214/13544/22084/20733/12614/74143/12808/16911/13542/14534/21418/330409/20481/79464/54006/30841/67661/235626/18749/14365/19206/108156/21803/22418/99683/81896/105782/252973/76779/14368/93840/24136/20971/22289/232906/170823/14362/17684/70300/13543/18747/14725/11535/73916/27428/21808/19411/244058/93760/22158/20319/58198/24069/65100
GO:0032388	GO:0032388	positive regulation of intracellular transport	184	0.386146	1.33919	0.00105848	0.0279447	0.0242488	6713	tags=49%, list=36%, signal=31%	101706/21416/216344/26416/66233/170770/52163/71732/11472/16480/104831/20869/13424/18709/108989/50754/11735/22350/15183/13866/230500/18247/54673/66810/16500/329502/18761/14456/20660/29810/66366/69981/21803/12795/67628/18245/380752/19384/12009/18753/76709/15444/57258/22687/319757/12569/18479/217827/27061/218333/22771/72727/74591/66437/15516/192197/17999/18760/12550/22318/228607/606496/19225/67231/1…
GO:1903050	GO:1903050	regulation of proteolysis involved in protein catabolic process	215	0.382145	1.33332	0.00105848	0.0279447	0.0242488	7660	tags=56%, list=41%, signal=33%	75788/13853/224727/13000/11651/13636/11836/71999/56469/17025/269523/94232/67903/56371/225896/19359/50721/22225/13542/12759/14775/71472/19186/233900/14629/50754/71816/57320/246133/102122/52033/12234/56812/12795/20620/219158/70797/12995/76892/56085/53312/56424/72607/15216/54638/75234/20588/68135/68098/27061/52551/19358/170930/19733/13650/66498/14083/13838/56438/213539/52892/15516/170823/23806/15511…
GO:0006743	GO:0006743	ubiquinone metabolic process	19	0.621467	1.74574	0.00106383	0.027968	0.0242691	4762	tags=58%, list=26%, signal=43%	67426/67914/217707/227683/66108/210582/52064/12850/14149/76889/71361
GO:0061013	GO:0061013	regulation of mRNA catabolic process	168	0.392423	1.35662	0.00107689	0.0280753	0.0243622	4651	tags=38%, list=25%, signal=29%	53422/21379/230753/12696/59092/233908/74108/26383/192170/11810/230594/67710/11991/666794/71169/73158/234594/72162/103213/66362/71723/69125/228994/66587/69577/16549/232791/14904/76936/218693/268491/219022/210529/56190/19704/213988/22030/192119/74480/81904/14359/14573/192160/22695/319817/13046/268420/22033/236732/72068/17874/18983/230721/320720/27998/66446/74326/19317/22057/56717/56460/67493/75420/…
GO:0010639	GO:0010639	negative regulation of organelle organization	363	0.351567	1.24274	0.00107689	0.0280753	0.0243622	6078	tags=41%, list=33%, signal=28%	50874/22594/21916/12345/30939/72205/11545/15185/11651/225288/13430/20112/225115/67414/23805/98956/51812/11739/234695/22601/74143/11518/56226/20563/67046/14534/14248/24010/107351/14775/75608/381038/76707/78688/14629/18645/108989/54126/67013/12162/235041/29816/56295/399591/497652/320827/74919/108903/30949/216805/105675/22003/18519/320502/28113/76571/54369/67177/69697/50912/19360/237107/26401/18753/…
GO:0055010	GO:0055010	ventricular cardiac muscle tissue morphogenesis	54	0.494651	1.59059	0.00108447	0.0281557	0.0244319	5297	tags=50%, list=29%, signal=36%	17888/19130/20191/17868/21956/17906/109620/21954/14234/67451/21924/18091/22003/211323/17897/21803/63958/68927/19014/14183/13856/12387/140781/14725/12166/21808/17128
GO:0120033	GO:0120033	negative regulation of plasma membrane bounded cell projection assembly	35	0.535096	1.65271	0.00109884	0.028294	0.0245519	3534	tags=49%, list=19%, signal=39%	12345/140571/13430/18829/22601/20563/67046/107351/18645/231532/18753/234854/216831/213027/56792/18189/110351
GO:0042274	GO:0042274	ribosomal small subunit biogenesis	71	0.462656	1.5199	0.00109639	0.028294	0.0245519	8219	tags=76%, list=45%, signal=42%	13871/98956/68966/69499/57837/433864/67842/104662/68979/67619/217431/66878/21771/67994/67222/54127/20935/67671/20054/215194/59028/20055/213773/110816/20104/213895/16785/108707/19090/20826/269470/20068/68327/73736/353258/22596/72515/16898/208144/20044/216987/57315/50529/75617/52535/20116/78394/53414/20103/75416/20088/66481/67045/208366
GO:0009063	GO:0009063	cellular amino acid catabolic process	90	0.449951	1.50086	0.0011137	0.0285591	0.024782	4863	tags=46%, list=26%, signal=34%	14719/108037/12039/214579/78038/12040/12036/12041/208982/58875/76187/14661/26912/14874/56357/30956/14718/18125/104184/11992/12411/15108/69219/71776/14660/110826/192166/15356/13382/70503/257635/71562/212647/18242/66514/18126/110391/20425/12035/104776/110842
GO:0001843	GO:0001843	neural tube closure	112	0.419868	1.41977	0.00115052	0.0292633	0.0253931	6080	tags=49%, list=33%, signal=33%	140570/231214/13544/22084/20733/12614/74143/12808/16911/13542/14534/21418/330409/20481/79464/54006/30841/67661/235626/18749/14365/19206/108156/21803/22418/99683/81896/105782/252973/76779/14368/93840/24136/20971/22289/232906/170823/14362/17684/70300/13543/18747/14725/11535/73916/27428/21808/19411/244058/93760/22158/20319/58198/24069/65100
GO:0051225	GO:0051225	spindle assembly	117	0.418293	1.41756	0.00115052	0.0292633	0.0253931	8015	tags=64%, list=43%, signal=37%	16211/99412/68953/101706/208092/68767/225745/68942/66296/70681/74237/193385/13424/75608/76707/108989/59002/15183/105513/50883/16563/20185/223593/12442/66406/232933/13589/225898/68142/13006/54204/109359/67028/192119/215351/15511/18005/11848/76499/67141/219072/213582/259279/100732/21951/66371/76478/73738/73420/72119/17350/100502766/67300/19822/192176/229841/212514/67070/100088/328580/320159/233276/…
GO:0050667	GO:0050667	homocysteine metabolic process	14	0.667587	1.75925	0.00115923	0.0293656	0.0254818	3001	tags=50%, list=16%, signal=42%	246221/104184/108156/12411/22117/107869/238505
GO:0030111	GO:0030111	regulation of Wnt signaling pathway	307	0.358773	1.26345	0.00116892	0.0294918	0.0255913	7730	tags=52%, list=42%, signal=31%	16400/17191/114606/21833/17127/103236/21416/72357/13607/269523/22084/26416/23805/229534/24117/93687/67181/27041/21886/22601/329252/68667/93960/20174/11426/20869/380702/19273/75607/107351/21929/56505/232341/71890/20586/16202/11865/56612/18091/74499/66241/12234/20677/72043/84035/21803/22418/666048/629378/228357/225638/219158/381259/12995/13653/74025/22419/11984/14368/93840/217011/72114/433759/24136…
GO:0086001	GO:0086001	cardiac muscle cell action potential	56	0.488869	1.57604	0.00119449	0.0300158	0.026046	2269	tags=39%, list=12%, signal=35%	12289/16511/433809/20264/16508/108058/20191/333433/16480/109620/11938/68667/13052/67451/11735/12291/246133/109676/16518/330953/20266/140492
GO:0009083	GO:0009083	branched-chain amino acid catabolic process	20	0.612634	1.73391	0.00121101	0.0303091	0.0263005	5747	tags=80%, list=31%, signal=55%	12039/78038/12040/12036/12041/208982/58875/56357/11992/15108/15356/13382/12035/104776/66885/66948
GO:0009141	GO:0009141	nucleoside triphosphate metabolic process	105	0.421187	1.4205	0.00122415	0.0305159	0.02648	5384	tags=49%, list=29%, signal=35%	71679/11946/11545/28080/67414/269523/57423/11947/74143/11636/11951/69719/18746/11957/66592/27369/216805/228033/214917/11637/56520/11949/54369/21803/104215/52815/19384/50799/14904/16189/75533/433182/51797/11950/11674/76055/11848/110074/100862375/56248/23918/11534/66043/13806/11717/26395/14923/107197/98496/68055/229949
GO:0051646	GO:0051646	mitochondrion localization	51	0.492264	1.57348	0.00126857	0.0314977	0.027332	5419	tags=49%, list=29%, signal=35%	114606/20975/15185/74148/67095/67414/74143/14534/229524/59040/18039/214952/15251/72114/83767/19294/319613/226778/74252/68196/17258/22223/170731/56444/22187
GO:0035634	GO:0035634	response to stilbenoid	17	-0.455542	-1.89146	0.00131739	0.0325807	0.0282717	1350	tags=41%, list=7%, signal=38%	17840/14857/15495/12683/20210/14858/12491
GO:0006413	GO:0006413	translational initiation	106	0.424967	1.4336	0.001353	0.0333297	0.0289216	5169	tags=42%, list=28%, signal=30%	14151/224045/230861/55944/67710/217715/56541/13667/223691/208643/73830/73158/27979/58988/108989/53356/218629/68184/69674/56347/13690/13684/16418/22384/218693/66912/67869/68135/76784/69860/21926/16865/76366/13669/54709/224742/232164/209354/226982/13685/22121/72508/26905/17872
GO:0060382	GO:0060382	regulation of DNA strand elongation	18	0.617757	1.72523	0.0013624	0.0334294	0.0290082	5456	tags=72%, list=30%, signal=51%	233875/51812/98415/20174/56505/225280/56456/68142/56249/69714/235134/109275/101185
GO:0070252	GO:0070252	actin-mediated cell contraction	97	0.427997	1.43469	0.00138982	0.0337058	0.029248	5719	tags=51%, list=31%, signal=35%	12289/16511/17888/98660/433809/77569/108058/20191/238161/56188/333433/21956/16480/109620/11938/319710/68667/93742/67451/12291/18125/246133/109676/21924/16518/11464/22003/330953/20266/140492/20928/228785/105298/12296/57785/58226/216459/170762/12373/140781/14463/16535/100986/16521/14726/20271/18578/192176/56320
GO:2000060	GO:2000060	positive regulation of ubiquitin-dependent protein catabolic process	103	0.424779	1.42948	0.00138982	0.0337058	0.029248	7995	tags=64%, list=43%, signal=37%	75788/11651/71999/56469/269523/56371/50721/22225/13542/12759/14629/50754/71816/56812/12795/20620/70797/56085/53312/56424/54638/75234/68098/27061/52551/19358/170930/66498/14083/56438/23806/15511/77125/227693/72293/64383/606496/68077/12005/20610/77006/19229/66245/268291/19165/14694/72330/17246/56637/13645/269016/12398/66725/71492/76375/67027/27373/104318/23807/193740/50873/330863/231672/18817/10049…
GO:0018394	GO:0018394	peptidyl-lysine acetylation	187	0.386538	1.34147	0.00138982	0.0337058	0.029248	5450	tags=39%, list=30%, signal=28%	140858/224727/75565/68917/214384/66233/229534/64384/51812/216825/70999/78656/14534/18046/20174/72195/56505/55982/20586/239510/26992/57320/18125/64050/69612/22378/319944/216805/214669/18519/17192/109115/20677/21803/239667/56456/81601/12914/13486/73242/20587/319974/20466/15182/66262/57741/11461/13018/15161/17977/76719/26409/21405/13016/103537/73086/73473/14533/109689/208146/18984/11793/59001/101206…
GO:0006013	GO:0006013	mannose metabolic process	11	0.697859	1.7362	0.00140225	0.0338761	0.0293957	2673	tags=55%, list=14%, signal=47%	110119/73744/230815/15275/54128/17160
GO:0031122	GO:0031122	cytoplasmic microtubule organization	62	0.470601	1.52879	0.00141246	0.0339914	0.0294958	7670	tags=63%, list=42%, signal=37%	16211/101706/170833/13191/13542/74237/13424/103733/18472/76707/22350/67661/234915/269713/12795/69697/105439/71968/11848/78317/259279/78785/12005/23991/227634/286942/77963/16886/225523/21821/56398/328580/103768/233276/68339/11789/320191/12391/53869
GO:2000369	GO:2000369	regulation of clathrin-dependent endocytosis	18	0.615878	1.71998	0.00148001	0.0354805	0.030788	1754	tags=44%, list=10%, signal=40%	13430/227333/51789/22248/20616/229521/29816/98366
GO:0006303	GO:0006303	double-strand break repair via nonhomologous end joining	64	0.45957	1.49758	0.00150478	0.0358	0.0310652	6828	tags=58%, list=37%, signal=37%	56626/22594/54380/28000/14194/15499/14375/71890/319955/320678/235587/69885/225888/74355/58230/77782/18970/50505/78610/66911/232811/319583/54125/19090/22596/101185/17350/27223/13870/17535/80285/72103/59047/18968/232210/16881/75698
GO:2000058	GO:2000058	regulation of ubiquitin-dependent protein catabolic process	163	0.388763	1.34173	0.00150027	0.0358	0.0310652	7995	tags=59%, list=43%, signal=34%	75788/224727/13000/11651/11836/71999/56469/269523/94232/67903/56371/225896/19359/50721/22225/13542/12759/14629/50754/71816/57320/52033/56812/12795/20620/219158/70797/12995/56085/53312/56424/15216/54638/75234/20588/68135/68098/27061/52551/19358/170930/66498/14083/56438/15516/170823/23806/15511/77125/227693/72293/64383/606496/68077/252870/67025/12005/20610/77006/59025/19229/66245/268291/17846/14198…
GO:0000301	GO:0000301	retrograde transport, vesicle recycling within Golgi	10	0.723908	1.76196	0.0015233	0.0359385	0.0311854	2946	tags=70%, list=16%, signal=59%	233824/16834/13047/27277/67542/102339/76332
GO:0006368	GO:0006368	transcription elongation by RNA polymerase II promoter	55	0.480539	1.54768	0.00152783	0.0359385	0.0311854	5580	tags=56%, list=30%, signal=39%	20924/56436/20926/58202/235497/24116/57314/235626/319955/76246/66317/67923/66505/67673/214498/58230/54624/27632/170472/22083/107951/98053/12387/26395/12005/57261/20665/68705/13716/52609/72515
GO:0055117	GO:0055117	regulation of cardiac muscle contraction	71	0.456751	1.5005	0.00152019	0.0359385	0.0311854	7678	tags=63%, list=42%, signal=37%	98660/433809/20264/20191/238161/29856/56188/16480/109620/11938/21954/68667/67451/18438/19735/109676/16518/18091/11931/330953/70008/57785/58226/12373/57440/14463/16535/100986/230899/20271/18578/11928/14226/12313/14168/20541/22226/14613/18821/13506/12288/208727/30948/12391/74166
GO:1902850	GO:1902850	microtubule cytoskeleton organization involved in mitosis	147	0.391917	1.3455	0.0015739	0.0368835	0.0320054	8233	tags=58%, list=45%, signal=32%	16211/99412/24064/68953/103583/101706/269523/68519/208092/13191/18221/15194/68942/70681/193385/13424/103733/18472/75608/76707/108989/59002/105513/50883/69654/235626/16563/74405/234915/12615/72080/233752/20620/70235/235587/232933/225898/14677/13006/109359/67028/108907/67203/15511/18005/11848/76499/66679/213582/66371/17758/386649/14048/56742/73420/72119/100502766/67300/192176/75786/268697/229841/24…
GO:0000723	GO:0000723	telomere maintenance	138	0.407346	1.39513	0.00159231	0.0371756	0.0322589	5947	tags=48%, list=32%, signal=33%	22594/233875/245474/11545/12447/26407/74108/98956/51812/11991/50721/14375/20174/21745/56505/68275/497652/219150/12468/72162/68501/69917/106052/71718/18761/12461/28113/225280/50912/19360/237107/56456/235587/12462/53379/68142/19704/52530/50505/68964/234344/15516/12464/75764/18005/56249/12387/68147/21454/69714/12469/21951/69535/269400/235134/74335/109275/19090/56531/11792/22596/101185/13870/17535/16…
GO:0034661	GO:0034661	ncRNA catabolic process	35	0.527146	1.62816	0.00160599	0.0373556	0.0324151	4329	tags=49%, list=23%, signal=37%	208718/56463/68544/74108/230594/66362/268721/213550/14000/50912/105083/67010/192119/109075/67724/27998/66446
GO:0019439	GO:0019439	aromatic compound catabolic process	423	0.350806	1.24641	0.00170275	0.0394598	0.034241	7534	tags=50%, list=41%, signal=30%	208718/53422/21379/230753/12497/245474/12696/59092/233908/15499/14430/68195/56463/269523/68544/113868/74108/83965/26383/192170/11810/230594/67710/71711/11991/66094/666794/71169/72416/108077/50783/100037283/67440/73158/15254/24128/14874/56409/234699/387609/338359/78428/19819/234594/72162/103213/66362/268721/213550/71723/103149/69125/216188/78373/228994/16009/231413/56055/17308/12499/14000/11666/66…
GO:0051592	GO:0051592	response to calcium ion	124	0.407509	1.38466	0.00173957	0.0401642	0.0348522	5339	tags=40%, list=29%, signal=28%	12497/67898/233908/69162/20597/381853/20191/11810/18799/21956/11991/11518/15194/78830/11514/232341/11750/18575/229521/20981/16500/105675/67860/319508/14567/50799/16440/15444/17420/11747/70568/102278/66972/18189/29876/14282/59287/16533/66871/14281/13829/11744/20980/17258/12335/94178/54525/234577/20271
GO:2000779	GO:2000779	regulation of double-strand break repair	108	0.412583	1.39329	0.00175798	0.0402918	0.034963	5996	tags=44%, list=32%, signal=30%	223970/233908/11545/14194/15499/66233/94232/15193/50721/78656/20174/14897/56505/71890/235626/64050/319955/99982/56420/56456/235587/69885/81601/225888/74355/14235/77782/11461/66911/170472/107260/93765/103537/232811/269400/50755/17314/19090/100683/101185/27223/237211/226151/71777/22376/80285/216049/72199
GO:0045786	GO:0045786	negative regulation of cell cycle	354	0.353817	1.25066	0.00175798	0.0402918	0.034963	7554	tags=50%, list=41%, signal=30%	13853/30939/68953/235323/28000/50915/15499/19130/20112/214384/15468/26416/56371/381979/71711/80280/14534/70681/24010/21929/108989/77065/12162/235041/26992/234736/17685/50883/69917/30949/319955/18749/106052/226591/70103/14365/26914/99375/18519/11477/22591/102423/54369/216166/107829/21803/67177/83456/12795/104418/225372/16323/219158/72772/105782/68251/217011/268491/65964/53817/56190/214498/24100/68…
GO:0000387	GO:0000387	spliceosomal snRNP assembly	32	0.529234	1.61902	0.00177504	0.0405343	0.0351734	5700	tags=69%, list=31%, signal=48%	28000/27374/50783/68879/22258/107686/12729/20901/214572/68295/53890/68988/20638/192159/69878/20630/216766/20595/237221/27756/210510/276919
GO:0046755	GO:0046755	viral budding	21	0.592026	1.69502	0.00181576	0.0410151	0.0355906	3874	tags=62%, list=21%, signal=49%	68953/208092/18571/68942/75608/330192/227738/105513/66201/72543/22088/67028/17999
GO:0014020	GO:0014020	primary neural tube formation	118	0.417726	1.41653	0.0018132	0.0410151	0.0355906	6080	tags=48%, list=33%, signal=33%	140570/231214/13544/22084/20733/12614/74143/12808/16911/13542/14534/21418/12162/330409/20481/79464/54006/30841/67661/235626/18749/14365/19206/15251/108156/21803/22418/99683/81896/105782/252973/76779/14368/93840/24136/20971/22289/232906/170823/14362/17684/70300/13543/18747/14725/11535/73916/27428/21808/19411/244058/93760/22158/20319/58198/24069/65100
GO:0051656	GO:0051656	establishment of organelle localization	409	0.348208	1.23567	0.0018132	0.0410151	0.0355906	5987	tags=39%, list=32%, signal=27%	107338/114606/207425/16211/24064/68953/59041/103583/20528/67898/52639/15185/101706/67095/217325/208092/18571/20336/56418/17828/13191/18221/15194/68942/20616/20869/13424/18472/75608/56715/93742/76707/67299/54160/229521/67511/22350/26754/108000/105513/71435/69654/232946/67842/59040/18208/19069/77038/18039/19329/214952/226407/230872/72124/15251/12615/217449/72080/67177/233752/240756/77053/231646/380…
GO:0043247	GO:0043247	telomere maintenance in response to DNA damage	28	0.554938	1.66176	0.00182939	0.0410767	0.035644	5537	tags=61%, list=30%, signal=43%	22594/233875/51812/20174/56505/497652/225280/56456/68142/50505/56249/69714/269400/235134/109275/11792/13870
GO:1903052	GO:1903052	positive regulation of proteolysis involved in protein catabolic process	124	0.406815	1.38231	0.00183161	0.0410767	0.035644	7995	tags=61%, list=43%, signal=35%	75788/224727/11651/71999/56469/269523/56371/50721/22225/13542/12759/233900/14629/50754/71816/246133/56812/12795/20620/70797/76892/56085/53312/56424/72607/54638/75234/68098/27061/52551/19358/170930/19733/66498/14083/56438/213539/23806/15511/77125/227693/72293/64383/606496/68077/12005/20610/77006/19229/66245/268291/19165/14694/22433/72330/17246/56637/13645/11983/269016/12398/66725/71492/76375/67027…
GO:0010830	GO:0010830	regulation of myotube differentiation	45	0.49005	1.54817	0.00187057	0.0417291	0.0362102	7930	tags=69%, list=43%, signal=39%	13400/21833/17938/71999/214384/26416/666794/15184/13163/18091/320502/227721/13009/234839/434246/56190/75805/79221/56717/56642/12064/22433/50770/74490/232174/208727/17387/79362/12391/18133/12043
GO:1902373	GO:1902373	negative regulation of mRNA catabolic process	64	0.455071	1.48292	0.00187404	0.0417291	0.0362102	4651	tags=44%, list=25%, signal=33%	53422/230753/12696/233908/11810/11991/666794/71169/73158/103213/71723/218693/268491/56190/22030/192119/14573/22695/22033/236732/17874/19317/22057/56717/56460/67493/75420/229663
GO:0034982	GO:0034982	mitochondrial protein processing	13	0.663338	1.71973	0.00193165	0.0424956	0.0368753	1335	tags=54%, list=7%, signal=50%	234847/66592/67013/70478/73078/69597/66865
GO:0016075	GO:0016075	rRNA catabolic process	19	0.607825	1.70742	0.00192269	0.0424956	0.0368753	5615	tags=63%, list=30%, signal=44%	68544/66362/213550/14000/50912/105083/192119/109075/27998/66446/69639/234374
GO:0016578	GO:0016578	histone deubiquitination	39	0.520813	1.62853	0.00193638	0.0424956	0.0368753	5906	tags=54%, list=32%, signal=37%	75565/30941/216825/228790/104416/14534/72195/319944/109115/53890/74112/20184/252870/101206/72344/225895/24074/100683/21343/101943/66464
GO:0070585	GO:0070585	protein localization to mitochondrion	98	0.425819	1.42781	0.00194242	0.0424956	0.0368753	7671	tags=59%, list=42%, signal=35%	11651/68653/67145/170770/21854/69089/381038/78688/66821/66525/50754/67067/70478/73078/66865/15525/54673/15275/56428/29810/69773/26926/17713/67952/27061/66148/223696/69923/66437/12257/53333/606496/67713/11632/231430/170731/20787/21855/75387/75734/93757/30056/69934/19259/67384/11983/21856/56044/66725/11774/12122/12017/15505/28185/30058/50873/68943/30055
GO:1901361	GO:1901361	organic cyclic compound catabolic process	448	0.342005	1.21745	0.00194242	0.0424956	0.0368753	7534	tags=48%, list=41%, signal=29%	208718/53422/21379/230753/12497/245474/12696/59092/233908/15499/14430/68195/56463/269523/68544/113868/74108/83965/26383/192170/11810/230594/67710/71711/11991/66094/666794/71169/72416/108077/50783/100037283/67440/73158/15254/24128/14874/56409/234699/387609/338359/78428/22629/19819/234594/72162/103213/66362/268721/213550/71723/103149/69125/216188/78373/228994/16009/231413/56055/17308/12499/14000/11…
GO:1904507	GO:1904507	positive regulation of telomere maintenance in response to DNA damage	15	0.646961	1.72982	0.0019643	0.0428245	0.0371607	5009	tags=73%, list=27%, signal=53%	233875/51812/20174/56505/225280/56456/68142/56249/69714/235134/109275
GO:0050686	GO:0050686	negative regulation of mRNA processing	31	0.530636	1.61691	0.00198404	0.0429556	0.0372745	3810	tags=48%, list=21%, signal=38%	68035/59092/20924/233900/15388/15387/53379/57317/19826/27632/56215/22083/107951/22185/236732
GO:0006090	GO:0006090	pyruvate metabolic process	114	0.410366	1.39049	0.00197942	0.0429556	0.0372745	5293	tags=42%, list=29%, signal=30%	18642/235339/110119/109264/21991/70266/14430/16832/13808/14635/18293/15194/50721/18746/108099/14751/18604/15275/55951/20185/16828/15251/26380/56428/12499/230163/68263/100042427/16418/18563/72106/209692/13382/433182/54403/11674/56012/18655/107029/58805/56421/13806/18640/241113/18597/17425/14555/216963
GO:0140042	GO:0140042	lipid droplet formation	12	0.678162	1.72817	0.00204853	0.0441987	0.0383532	4537	tags=67%, list=25%, signal=50%	14705/68680/217695/233806/20775/228859/11993/110911
GO:0010769	GO:0010769	regulation of cell morphogenesis involved in differentiation	121	0.409326	1.38913	0.00209041	0.0447935	0.0388693	5962	tags=44%, list=32%, signal=30%	98733/216344/13430/67414/74143/13047/12323/107351/18472/21367/16202/72162/54673/13631/66515/99152/29873/13048/17919/76709/11423/277360/14083/29819/13838/23790/218952/108911/18481/12317/13829/232560/22129/70450/18453/330662/238276/19268/170731/269397/23991/19699/14114/19090/14726/17480/26901/13169/76454/192176/56320/60595/56349
GO:0090316	GO:0090316	positive regulation of intracellular protein transport	143	0.395477	1.35673	0.00209041	0.0447935	0.0388693	6707	tags=51%, list=36%, signal=33%	21416/26416/66233/170770/52163/16480/18709/108989/50754/11735/15183/13866/230500/18247/54673/66810/16500/18761/14456/20660/29810/66366/69981/21803/12795/67628/18245/19384/12009/18753/76709/15444/57258/22687/319757/12569/18479/27061/218333/22771/72727/66437/15516/192197/18760/12550/22318/228607/606496/19225/18747/238276/23991/68617/108687/17846/12520/21849/192176/13726/75734/22433/14634/20423/1925…
GO:0045739	GO:0045739	positive regulation of DNA repair	110	0.415819	1.4044	0.00212741	0.0454307	0.0394222	7999	tags=59%, list=43%, signal=34%	22594/233875/14051/233908/11545/14194/66233/51812/15193/78656/70681/20174/56505/71890/64050/319955/225280/56456/235587/68251/81601/30951/225888/74355/14235/58230/68142/234371/11461/20184/56249/93765/103537/14049/232811/14050/18143/69714/235134/17314/109275/14048/19090/100683/237211/21849/226151/71777/22376/80285/72199/15289/59047/27050/75698/21427/107976/381678/54418/18752/75560/12144/70088/70020…
GO:0043162	GO:0043162	ubiquitin-dependent protein catabolic process via the multivesicular body sorting pathway	30	0.552064	1.6768	0.00213739	0.0454885	0.0394724	4670	tags=60%, list=25%, signal=45%	68953/15185/208092/68942/104831/75608/107305/330192/105513/66914/70294/22088/67028/67845/17999/70160/18786/66371
GO:2001021	GO:2001021	negative regulation of response to DNA damage stimulus	77	0.438688	1.44765	0.00220361	0.0467388	0.0405573	7071	tags=56%, list=38%, signal=35%	22594/223970/59092/15499/94232/75736/12759/14897/71890/50883/319955/99982/107829/219158/69885/53817/74355/77782/234371/50505/69076/66911/170472/107260/67141/74996/108705/17319/269400/50755/57261/74041/27223/13870/237211/29813/13548/17246/12581/27050/75698/12122/16149
GO:0042147	GO:0042147	retrograde transport, endosome to Golgi	84	0.43469	1.44662	0.0022754	0.0480985	0.0417372	9050	tags=74%, list=49%, signal=38%	107338/68767/56418/13191/66943/69178/233204/68299/106039/231834/225861/97761/224705/100855/70294/380752/320473/73296/228960/11981/216131/67804/53612/19347/28006/58244/57440/22319/252870/68449/76688/217342/19720/67300/68505/53611/56440/108995/14020/338368/66725/319642/211499/56382/11736/11769/30930/211286/72238/78670/19346/55988/231717/70297/226422/104303/69091/19349/72183/545192/54198/270192
GO:0006534	GO:0006534	cysteine metabolic process	12	0.670216	1.70792	0.00235568	0.0494614	0.0429198	2722	tags=50%, list=15%, signal=43%	246221/14629/108156/12411/22117/107869
GO:0043650	GO:0043650	dicarboxylic acid biosynthetic process	12	0.670138	1.70772	0.00235568	0.0494614	0.0429198	2772	tags=42%, list=15%, signal=35%	14719/15194/14718/108156/14660
