# Supplementary material for: Diagnostic potential of energy metabolism-related genes in heart failure with preserved ejection fraction
Source: Front Endocrinol (Lausanne). 2023 Nov 27;14:1296547. doi: 10.3389/fendo.2023.1296547 (PMC10711684; doi:10.3389/fendo.2023.1296547)
Supplement: Supplementary Table 6 — GSEA-GO analysis results for Prss55. [file Table_6.xlsx]

## Sheet: Supplementary Table 6
	ID	Description	setSize	enrichmentScore	NES	pvalue	p.adjust	qvalue	rank	leading_edge	core_enrichment
GO:0032543	GO:0032543	mitochondrial translation	76	0.607241	2.50826	1e-10	8.8686e-08	7.91754e-08	3772	tags=55%, list=20%, signal=44%	69163/71984/106338/27398/102436/94063/66973/218506/28030/64659/71989/66399/233870/64658/320806/68572/24030/79044/66230/74600/67840/94254/72416/15115/68836/109093/224805/52469/67417/56412/75619/69956/66416/19935/381314/108037/353172/94067/75593/70207/67994/52575
GO:0009060	GO:0009060	aerobic respiration	148	0.53701	2.44541	1e-10	8.8686e-08	7.91754e-08	4054	tags=55%, list=22%, signal=44%	11564/66592/105675/67273/12862/64384/76824/235339/11651/22273/102060/17993/17448/67914/68263/12850/56451/214917/11946/56428/12858/239017/68349/67264/20916/18293/27369/75406/226646/14194/28080/71679/225887/170718/66445/11666/15925/15929/17995/107197/69702/269523/66694/66383/57320/67680/66128/12857/17449/68375/67530/11957/66416/72900/269951/17685/11429/11428/12859/22226/11950/227197/11949/84682/116…
GO:0006119	GO:0006119	oxidative phosphorylation	100	0.559782	2.41296	1e-10	8.8686e-08	7.91754e-08	4054	tags=56%, list=22%, signal=44%	66592/105675/67273/12862/22273/102060/67914/12850/214917/11946/56428/12858/68349/67264/27369/75406/226646/28080/71679/225887/66445/11666/17995/107197/69702/269523/66694/66383/57320/12857/68375/67530/11957/66416/72900/17685/12859/11950/227197/11949/84682/11639/11947/66148/11958/68073/108037/66043/57423/11848/215951/66052/66152/13382/70556/66945
GO:0140053	GO:0140053	mitochondrial gene expression	109	0.532807	2.32587	1.12832e-10	8.8686e-08	7.91754e-08	3772	tags=47%, list=20%, signal=37%	69163/68626/71984/106338/64384/27398/21379/102436/380601/94063/66973/218506/28030/64659/71989/66399/233870/64658/320806/68572/24030/79044/66230/74600/208595/67840/216151/68291/94254/72416/15115/68836/109093/224805/52469/67417/56412/75619/69956/66416/19935/338359/381314/108037/353172/94067/75593/15108/70207/67994/52575
GO:0045333	GO:0045333	cellular respiration	201	0.475536	2.24533	1e-10	8.8686e-08	7.91754e-08	4054	tags=48%, list=22%, signal=38%	11564/66592/105675/67273/12862/64384/78830/76824/235339/11651/22273/102060/17993/17448/67914/68263/12850/56451/214917/11946/56428/12858/239017/68349/67264/20916/18293/27369/75406/226646/14194/28080/71679/68202/225887/170718/66445/11666/15925/67885/242700/15929/17995/210582/107197/69702/68015/269523/66694/66383/57320/67680/66128/12857/56412/17449/68375/67530/11957/15978/66416/72900/269951/17685/11…
GO:0015980	GO:0015980	energy derivation by oxidation of organic compounds	290	0.411012	2.00001	1e-10	8.8686e-08	7.91754e-08	4054	tags=40%, list=22%, signal=32%	11564/66592/105675/67273/12862/64384/78830/16367/76824/235339/11651/18642/22273/217166/102060/17993/69181/17448/67914/68263/12850/56451/214917/11946/56428/12858/18682/239017/68349/67264/20916/18293/27369/75406/226646/14194/28080/71679/68202/225887/170718/66445/11666/102093/15925/67885/242700/15929/17995/210582/107197/69702/68015/269523/66694/66383/57320/67680/66128/12857/56412/17449/68375/14527/7…
GO:0022613	GO:0022613	ribonucleoprotein complex biogenesis	397	0.393218	1.95254	1e-10	8.8686e-08	7.91754e-08	6207	tags=48%, list=34%, signal=33%	67959/28000/216156/106338/20638/107732/27374/68966/230737/70683/68184/229937/71990/73674/66362/68017/57905/106298/57837/94061/18114/69499/71989/73736/319586/67832/433864/56200/217038/66211/20826/18150/67223/320632/276919/67332/227522/12181/59028/72515/271842/67755/72831/67222/27993/56504/22258/27966/56095/20935/76130/19384/102614/245474/66877/56505/225215/382038/74097/98956/67390/68533/19069/7561…
GO:0034470	GO:0034470	ncRNA processing	391	0.381035	1.88947	1e-10	8.8686e-08	7.91754e-08	5727	tags=43%, list=31%, signal=31%	70885/19652/68626/77065/216156/106338/68966/70683/229937/71990/73674/66362/68017/215201/74195/94061/18114/69499/77766/71989/73736/69955/67832/78697/56200/66637/217038/433813/20826/18150/67223/231413/227522/12181/59028/72515/271842/67755/67222/27993/68291/27966/56095/109077/101861/76130/58523/102614/245474/53379/56361/68510/68916/22099/224805/74097/21926/98956/17299/67390/230233/101985/68533/26396…
GO:0016072	GO:0016072	rRNA metabolic process	241	0.423558	2.03276	4.84283e-10	3.38353e-07	3.02068e-07	5723	tags=46%, list=31%, signal=32%	64424/68544/216156/106338/68966/70683/229937/71990/73674/21453/20586/66362/68017/94061/18114/69499/71989/73736/67832/56200/217038/20587/20826/18150/67223/26914/227522/12181/59028/72515/271842/67755/67222/27993/233863/27966/56095/76130/102614/245474/74097/98956/67390/20019/68533/105083/20017/19942/68147/64934/117109/53414/207932/66446/13871/57315/213895/69663/14113/19285/66161/75273/106707/70285/6…
GO:0042254	GO:0042254	ribosome biogenesis	293	0.400208	1.94967	1.39337e-09	8.76152e-07	7.82194e-07	7664	tags=60%, list=42%, signal=35%	216156/106338/107732/68966/230737/70683/229937/71990/73674/66362/68017/106298/57837/94061/18114/69499/71989/73736/67832/433864/56200/217038/66211/20826/18150/67223/227522/12181/59028/72515/271842/67755/72831/67222/27993/27966/56095/20935/76130/19384/102614/245474/225215/382038/74097/98956/67390/68533/19069/75619/19942/68147/64934/68193/117109/53414/18432/57741/207932/66446/13871/56321/57315/67014…
GO:0033108	GO:0033108	mitochondrial respiratory chain complex assembly	85	0.5516	2.3198	1.61271e-09	9.21883e-07	8.23022e-07	6243	tags=69%, list=34%, signal=46%	67273/67013/73694/68653/17993/235169/66108/69875/68349/67264/75406/226646/229211/68202/225887/107197/69702/66916/68332/20930/17991/52469/595136/68375/66495/76178/227197/231430/66821/69089/66046/68002/544717/68020/70207/52892/66928/66278/70556/26926/407785/71238/66690/66349/66377/76947/68342/67267/72170/68194/104130/66359/66271/72795/66218/68185/21780/100126824/12856
GO:0019646	GO:0019646	aerobic electron transport chain	45	0.648932	2.45046	2.5107e-09	1.31561e-06	1.17452e-06	4499	tags=73%, list=24%, signal=56%	67273/12862/22273/67914/12858/68349/67264/75406/226646/225887/66445/17995/107197/69702/66694/66383/57320/12857/68375/67530/66416/72900/12859/227197/84682/66148/215951/66052/66152/13382/66945/407785/68943
GO:0048193	GO:0048193	Golgi vesicle transport	269	0.396649	1.92305	7.27707e-09	3.51986e-06	3.1424e-06	5755	tags=47%, list=31%, signal=33%	67542/27096/54160/77254/15194/69162/16558/56041/69608/218811/11426/26554/50797/56418/71648/71169/74105/360013/66050/52639/233824/55988/11844/107338/12847/97761/59005/320714/70361/66676/107371/338320/56350/269523/53612/22319/54638/68090/56491/16834/226744/76332/234857/30960/11735/225651/66682/98417/54189/226541/66890/245828/58244/20660/72772/59042/19338/17083/104303/19346/56447/192292/67804/20336/…
GO:0042773	GO:0042773	ATP synthesis coupled electron transport	56	0.605392	2.36788	1.05562e-08	4.42514e-06	3.9506e-06	4499	tags=64%, list=24%, signal=49%	67273/12862/22273/67914/12850/56428/12858/68349/67264/27369/75406/226646/225887/66445/17995/107197/69702/66694/66383/57320/12857/68375/67530/66416/72900/12859/227197/84682/66148/215951/66052/66152/13382/66945/407785/68943
GO:0042775	GO:0042775	mitochondrial ATP synthesis coupled electron transport	56	0.605392	2.36788	1.05562e-08	4.42514e-06	3.9506e-06	4499	tags=64%, list=24%, signal=49%	67273/12862/22273/67914/12850/56428/12858/68349/67264/27369/75406/226646/225887/66445/17995/107197/69702/66694/66383/57320/12857/68375/67530/66416/72900/12859/227197/84682/66148/215951/66052/66152/13382/66945/407785/68943
GO:0046034	GO:0046034	ATP metabolic process	240	0.399679	1.91986	2.0703e-08	8.13628e-06	7.26376e-06	5383	tags=47%, list=29%, signal=34%	66592/67059/80752/105675/11545/67273/15275/12862/18746/13808/11931/100042427/633979/18642/11636/22273/17888/21991/102060/67914/66454/110119/12850/11983/214917/11946/13806/56428/12858/98660/68349/67264/18293/27369/75406/226646/28080/71679/225887/66445/11666/54403/14635/17995/107197/69702/269523/11966/18640/66694/11951/56012/66383/57320/12857/68375/67530/11957/241113/15978/66416/72900/72106/18655/1…
GO:0006364	GO:0006364	rRNA processing	212	0.409151	1.94033	2.53051e-08	9.35989e-06	8.35615e-06	7664	tags=60%, list=42%, signal=35%	216156/106338/68966/70683/229937/71990/73674/66362/68017/94061/18114/69499/71989/73736/67832/56200/217038/20826/18150/67223/227522/12181/59028/72515/271842/67755/67222/27993/27966/56095/76130/102614/245474/74097/98956/67390/68533/19942/68147/64934/117109/53414/207932/66446/13871/57315/213895/69663/14113/66161/75273/106707/70285/60321/21771/225348/57316/50912/67994/235036/140546/72198/14300/230082…
GO:0140694	GO:0140694	non-membrane-bounded organelle assembly	378	0.359459	1.7793	3.32963e-08	1.16315e-05	1.03842e-05	5950	tags=44%, list=32%, signal=30%	21955/19084/11464/22350/17906/71007/20775/320502/70681/24131/12615/75608/65256/66406/73738/74237/225288/17868/208092/21916/21956/27041/17888/105513/57837/22003/14534/12373/76571/68767/74103/21393/67832/12696/68680/74596/66211/76709/13614/66296/76707/22388/12181/208628/193385/72831/20935/59011/66371/12335/21926/93677/68953/74383/17245/13589/217695/11465/108989/68942/50874/75619/13009/17350/20239/2…
GO:0030239	GO:0030239	myofibril assembly	71	0.548215	2.22668	9.59946e-08	3.01807e-05	2.69442e-05	5376	tags=59%, list=29%, signal=42%	21955/19084/11464/17906/320502/24131/225288/17868/21916/21956/17888/22003/12373/74103/21393/13614/22388/59011/12335/93677/11465/50874/13009/11472/228003/12391/19130/15182/18596/18091/226041/17930/59006/14248/12632/13007/77579/17258/68802/16669/50876/21957
GO:0055002	GO:0055002	striated muscle cell development	71	0.548215	2.22668	9.59946e-08	3.01807e-05	2.69442e-05	5376	tags=59%, list=29%, signal=42%	21955/19084/11464/17906/320502/24131/225288/17868/21916/21956/17888/22003/12373/74103/21393/13614/22388/59011/12335/93677/11465/50874/13009/11472/228003/12391/19130/15182/18596/18091/226041/17930/59006/14248/12632/13007/77579/17258/68802/16669/50876/21957
GO:0006397	GO:0006397	mRNA processing	460	0.336637	1.68956	1.03117e-07	3.08762e-05	2.75651e-05	6175	tags=44%, list=33%, signal=30%	19652/67959/666794/28000/20639/20638/27374/70052/70601/74111/21379/93686/380601/67440/67337/11810/20926/15382/56541/57905/71702/76936/59013/319586/209003/68927/228410/12696/66637/53607/210529/54451/20826/192170/233073/320632/276919/231413/24128/67332/67755/319322/56504/22258/67471/56522/17149/24010/20924/66877/53379/54614/545388/68183/83703/77411/234728/74044/53317/100336/51786/235497/68981/15387…
GO:0022904	GO:0022904	respiratory electron transport chain	78	0.527889	2.18842	1.1223e-07	3.20774e-05	2.86375e-05	4262	tags=54%, list=23%, signal=42%	67273/12862/78830/22273/17993/67914/12850/56428/12858/68349/67264/27369/75406/226646/68202/225887/66445/17995/107197/69702/66694/66383/57320/67680/12857/68375/67530/66416/72900/12859/18432/227197/84682/66148/215951/20656/66052/66152/13382/50799/66945/407785
GO:0006399	GO:0006399	tRNA metabolic process	169	0.427179	1.98102	1.7745e-07	4.85132e-05	4.33107e-05	5727	tags=50%, list=31%, signal=35%	68626/71984/106338/102436/66362/215201/74195/77766/71989/69955/78697/66637/433813/69684/231413/227522/68291/71807/58523/105148/15115/102614/107271/56361/68916/109093/66044/224805/74097/98956/17299/230233/67417/328092/68205/83669/226414/234734/66965/117109/381314/110960/67106/66246/66590/224907/272396/66446/72085/69606/68857/66161/353172/85305/69185/71941/15108/54351/68045/97541/229780/50912/52575…
GO:0010927	GO:0010927	cellular component assembly involved in morphogenesis	122	0.459249	2.02785	3.19595e-07	8.37339e-05	7.47544e-05	4492	tags=45%, list=24%, signal=34%	21955/19084/11464/17906/320502/24131/225288/17868/21916/21956/17888/22003/12373/74103/21393/18472/16202/14712/13614/76707/22388/69982/59011/12335/13823/93677/11465/50874/13009/11472/13138/75786/228003/12391/19130/103199/13871/22239/15182/18596/18091/226041/76499/53604/100317/19725/17930/59006/14248/67652/53321/12632/13007/15463/77579
GO:0006091	GO:0006091	generation of precursor metabolites and energy	405	0.344797	1.71387	3.40752e-07	8.57059e-05	7.65149e-05	3695	tags=34%, list=20%, signal=28%	11564/66592/105675/67273/15275/12862/64384/78830/18746/13808/16367/100042427/76824/633979/235339/11651/18642/22273/217166/21991/102060/17993/69181/17448/67914/68263/110119/12850/14148/56451/214917/11946/13806/56428/12858/18682/239017/68349/67264/20916/18293/27369/75406/226646/14194/28080/71679/68202/225887/170718/66445/11666/54403/14381/102093/15925/67885/242700/15929/14635/17995/210582/107197/69…
GO:0022900	GO:0022900	electron transport chain	87	0.495867	2.09351	5.70001e-07	0.000137853	0.00012307	4054	tags=49%, list=22%, signal=39%	67273/12862/78830/22273/17993/67914/12850/14148/56428/12858/68349/67264/27369/75406/226646/68202/225887/66445/17995/107197/69702/66694/66383/57320/67680/12857/68375/67530/66495/66416/72900/12859/18432/227197/84682/66148/215951/20656/66052/66152/13382/50799/66945
GO:0010257	GO:0010257	NADH dehydrogenase complex assembly	50	0.574103	2.19768	6.8113e-07	0.000152962	0.000136559	5455	tags=66%, list=30%, signal=47%	67273/73694/17993/235169/66108/69875/68349/67264/75406/226646/229211/68202/225887/69702/66916/17991/595136/68375/66495/227197/66821/69089/66046/66928/407785/66690/66349/66377/76947/68342/68194/104130/66271
GO:0032981	GO:0032981	mitochondrial respiratory chain complex I assembly	50	0.574103	2.19768	6.8113e-07	0.000152962	0.000136559	5455	tags=66%, list=30%, signal=47%	67273/73694/17993/235169/66108/69875/68349/67264/75406/226646/229211/68202/225887/69702/66916/17991/595136/68375/66495/227197/66821/69089/66046/66928/407785/66690/66349/66377/76947/68342/68194/104130/66271
GO:0055001	GO:0055001	muscle cell development	215	0.387191	1.84083	1.28425e-06	0.000278462	0.0002486	5376	tags=46%, list=29%, signal=33%	21955/19084/11464/17906/320502/108058/24131/238161/65256/23988/225288/17868/21916/21956/17888/22003/12292/12373/74103/21393/68927/69597/110196/237560/11739/109676/70417/13614/22388/19735/99982/13052/193385/24051/17938/59011/14381/74376/12335/12043/93677/71999/11465/50874/26398/13009/11472/18019/66797/28185/14463/56808/228003/12391/214384/17306/19130/11793/54720/230709/69726/12345/100534273/20541/…
GO:0015986	GO:0015986	proton motive force-driven ATP synthesis	19	0.73227	2.28475	2.79223e-06	0.000585252	0.000522491	3368	tags=79%, list=18%, signal=65%	66592/214917/11946/28080/71679/11951/11957/11950/11949/11947/11958/68073/228033/66043/57423
GO:0045214	GO:0045214	sarcomere organization	50	0.548124	2.09823	3.64512e-06	0.000739372	0.000660083	4322	tags=54%, list=23%, signal=41%	21955/19084/24131/225288/17868/21956/17888/22003/12373/21393/13614/22388/59011/12335/93677/11465/13009/11472/228003/12391/19130/15182/18091/17930/59006/12632/13007
GO:1901293	GO:1901293	nucleoside phosphate biosynthetic process	210	0.372501	1.76574	4.99893e-06	0.00098229	0.000876951	3580	tags=35%, list=19%, signal=29%	11564/18125/665563/66592/15444/319945/69719/11545/104111/74080/216739/18746/633979/235339/23971/11636/68087/108156/234730/432530/66454/68263/214917/11946/13806/74023/110074/108147/22247/56749/27369/11566/28080/71679/14381/60525/107197/18102/269523/11951/269614/55951/11957/229363/269951/320685/23962/11534/212627/11950/270076/224129/67054/13178/11717/11949/11639/229949/11947/11958/18126/14450/68073…
GO:0009165	GO:0009165	nucleotide biosynthetic process	205	0.375778	1.77515	6.04984e-06	0.00115277	0.00102915	3580	tags=36%, list=19%, signal=29%	11564/18125/665563/66592/15444/319945/69719/11545/104111/74080/216739/18746/633979/235339/23971/11636/68087/108156/234730/432530/66454/68263/214917/11946/13806/74023/110074/108147/22247/56749/27369/11566/28080/71679/14381/60525/107197/18102/269523/11951/269614/55951/11957/229363/269951/320685/23962/11534/212627/11950/270076/224129/67054/13178/11717/11949/11639/11947/11958/18126/14450/68073/228033…
GO:0000375	GO:0000375	RNA splicing, via transesterification reactions	272	0.34822	1.68905	6.63901e-06	0.00115961	0.00103526	6175	tags=46%, list=33%, signal=31%	19652/67959/666794/28000/20639/20638/27374/70052/74111/93686/15382/57905/71702/76936/319586/209003/12696/53607/210529/20826/192170/233073/320632/276919/67332/319322/56504/22258/17149/24010/66877/53379/54614/545388/68183/83703/77411/53317/68981/15387/68278/20637/20384/14359/75062/66094/242570/71713/21841/76938/102902673/268859/67836/68879/20817/20624/22380/224344/668198/74255/66492/108121/59092/23…
GO:0000377	GO:0000377	RNA splicing, via transesterification reactions with bulged adenosine as nucleophile	272	0.34822	1.68905	6.63901e-06	0.00115961	0.00103526	6175	tags=46%, list=33%, signal=31%	19652/67959/666794/28000/20639/20638/27374/70052/74111/93686/15382/57905/71702/76936/319586/209003/12696/53607/210529/20826/192170/233073/320632/276919/67332/319322/56504/22258/17149/24010/66877/53379/54614/545388/68183/83703/77411/53317/68981/15387/68278/20637/20384/14359/75062/66094/242570/71713/21841/76938/102902673/268859/67836/68879/20817/20624/22380/224344/668198/74255/66492/108121/59092/23…
GO:0000398	GO:0000398	mRNA splicing, via spliceosome	272	0.34822	1.68905	6.63901e-06	0.00115961	0.00103526	6175	tags=46%, list=33%, signal=31%	19652/67959/666794/28000/20639/20638/27374/70052/74111/93686/15382/57905/71702/76936/319586/209003/12696/53607/210529/20826/192170/233073/320632/276919/67332/319322/56504/22258/17149/24010/66877/53379/54614/545388/68183/83703/77411/53317/68981/15387/68278/20637/20384/14359/75062/66094/242570/71713/21841/76938/102902673/268859/67836/68879/20817/20624/22380/224344/668198/74255/66492/108121/59092/23…
GO:0006120	GO:0006120	mitochondrial electron transport, NADH to ubiquinone	23	0.681364	2.21441	1.08033e-05	0.00183598	0.00163909	4499	tags=83%, list=24%, signal=63%	67273/67914/68349/67264/75406/226646/225887/17995/69702/66383/57320/68375/66416/72900/227197/66148/13382/407785/68943
GO:0008380	GO:0008380	RNA splicing	392	0.318528	1.58006	1.25302e-05	0.00207343	0.00185107	6088	tags=43%, list=33%, signal=29%	19652/67959/666794/28000/20639/20638/27374/432467/70052/70601/74111/93686/20926/15382/56541/57905/71702/76936/59013/319586/209003/15469/12696/66637/53607/210529/20826/192170/233073/320632/276919/231413/67332/233908/67755/319322/56504/22258/17149/24010/66877/53379/54614/545388/68183/110213/83703/77411/74044/53317/100336/68981/15387/101985/106347/68278/66585/20637/72692/20384/14359/75062/67178/6609…
GO:0016197	GO:0016197	endosomal transport	228	0.359183	1.72115	1.38152e-05	0.00220459	0.00196817	6268	tags=48%, list=34%, signal=32%	69596/238276/380752/15194/69150/75608/234593/208092/105513/69178/66914/56418/68767/19707/54411/68449/225861/55988/107338/56149/97761/114128/66371/74385/73296/67894/211286/329502/19329/269523/77407/68953/338368/80877/68942/53612/22319/381201/13859/54638/11472/23790/320982/16443/67028/58244/20660/233204/104303/19346/227801/66943/67804/66310/98878/68505/66725/66201/27385/280408/231830/23828/231876/2…
GO:0042692	GO:0042692	muscle cell differentiation	413	0.318048	1.58477	1.40241e-05	0.00220459	0.00196817	5440	tags=39%, list=29%, signal=28%	21955/21667/107869/19084/11464/227721/666794/17906/74318/320502/108058/24131/238161/65256/23988/225288/17868/21916/11651/21956/20586/17888/20926/241226/22003/14534/12292/12373/74103/21393/68927/52163/52690/69597/110196/237560/11739/109676/71973/13400/70417/13614/22388/19735/99982/13052/66993/193385/24051/17938/59011/14381/14183/74376/50770/12335/67885/21833/12043/93677/15193/71999/11465/50874/263…
GO:0042776	GO:0042776	proton motive force-driven mitochondrial ATP synthesis	15	0.767255	2.20407	1.5003e-05	0.00230095	0.0020542	3368	tags=87%, list=18%, signal=71%	66592/214917/11946/28080/71679/11957/11950/11949/11947/11958/68073/66043/57423
GO:0006164	GO:0006164	purine nucleotide biosynthetic process	158	0.386355	1.77666	2.45117e-05	0.00360238	0.00321606	3580	tags=38%, list=19%, signal=31%	11564/18125/665563/66592/15444/11545/104111/216739/18746/633979/235339/23971/11636/68087/108156/432530/68263/214917/11946/13806/74023/108147/27369/11566/28080/71679/60525/107197/18102/269523/11951/269614/55951/11957/229363/23962/11534/212627/11950/270076/224129/67054/13178/11717/11949/11639/11947/11958/18126/14450/68073/228033/98496/66043/57423/27402/67763/15452/56520/71743
GO:0000070	GO:0000070	mitotic sister chromatid segregation	157	0.382736	1.761	2.57804e-05	0.00360238	0.00321606	5722	tags=45%, list=31%, signal=31%	108907/75608/52563/30939/208092/101994/208718/56739/105513/51792/26554/18221/30949/67177/26914/208628/209334/24010/66371/19384/103733/68953/108989/68942/17120/83560/52683/67028/17222/381318/59002/16211/18817/56292/226151/19357/67141/72124/70218/56317/74335/52276/69957/12237/229841/68298/226026/101706/68014/70099/103768/68142/67045/69654/16319/100710/107047/70385/234852/11799/140557/12235/13006/59…
GO:0045766	GO:0045766	positive regulation of angiogenesis	173	-0.306887	-1.70943	2.56949e-05	0.00360238	0.00321606	3544	tags=33%, list=19%, signal=27%	16153/20356/11482/17125/18751/12767/13805/243862/20698/66549/22341/23871/68585/18132/329278/12394/12273/19303/58861/20866/12165/28106/277468/15364/18811/20130/240185/18803/21687/21846/14254/12562/54409/30924/18024/12796/14461/21872/14205/101540/14824/23797/12654/18081/16600/20848/12765/18654/15258/104709/11852/76905/16176/13388/16402/18787/15368
GO:1904018	GO:1904018	positive regulation of vasculature development	173	-0.306887	-1.70943	2.56949e-05	0.00360238	0.00321606	3544	tags=33%, list=19%, signal=27%	16153/20356/11482/17125/18751/12767/13805/243862/20698/66549/22341/23871/68585/18132/329278/12394/12273/19303/58861/20866/12165/28106/277468/15364/18811/20130/240185/18803/21687/21846/14254/12562/54409/30924/18024/12796/14461/21872/14205/101540/14824/23797/12654/18081/16600/20848/12765/18654/15258/104709/11852/76905/16176/13388/16402/18787/15368
GO:0006891	GO:0006891	intra-Golgi vesicle-mediated transport	29	0.623321	2.16292	2.86339e-05	0.00391413	0.00349438	3936	tags=62%, list=21%, signal=49%	67542/27096/54160/50797/233824/12847/53612/16834/76332/59042/19338/19346/56447/56358/56494/13047/18195/270192
GO:0009124	GO:0009124	nucleoside monophosphate biosynthetic process	43	0.553803	2.06001	2.97001e-05	0.0039735	0.00354739	5298	tags=53%, list=29%, signal=38%	11564/69719/110074/108147/22247/56749/27369/11566/18102/229363/320685/11534/67054/13178/11717/14450/15452/22245/22171/11565/19139/20425/66355
GO:0015850	GO:0015850	organic hydroxy compound transport	232	-0.279783	-1.65889	3.06217e-05	0.00401144	0.00358126	3436	tags=31%, list=19%, signal=25%	27409/18436/20778/80879/435927/52014/214601/170460/18751/237636/227446/110355/13490/13884/18387/20517/14419/19299/68585/16891/56745/18441/239273/101488/17918/67470/20750/14125/11807/268379/70839/11307/12161/11541/50873/20979/14131/54393/11813/232286/20963/19218/54526/625716/20186/20538/22259/17869/75750/228983/26365/100102/53881/18145/54670/243328/20518/244595/19765/11606/20907/11833/18718/12495/…
GO:0022618	GO:0022618	ribonucleoprotein complex assembly	156	0.384746	1.77029	3.24397e-05	0.00416287	0.00371645	6117	tags=46%, list=33%, signal=31%	67959/28000/20638/27374/68184/229937/57905/57837/319586/67832/66211/20826/320632/276919/67332/12181/72831/56504/22258/66877/56505/75619/75062/20174/75786/68193/68879/20817/27275/20901/192159/107686/53817/20595/67671/67994/235036/214572/20815/67439/214498/68988/75617/55944/67025/68995/69902/13211/193116/69241/100019/50783/16785/67465/30946/22384/54127/69878/53890/231386/68219/13046/26905/210510/22…
GO:0007006	GO:0007006	mitochondrial membrane organization	106	0.426785	1.85569	4.12899e-05	0.00519262	0.00463577	5410	tags=51%, list=29%, signal=36%	15525/67900/29816/105675/67013/30055/68653/234847/67414/78617/66525/56384/11983/12018/56428/69597/74919/53333/11739/94254/107197/12043/83408/67067/66075/223696/76614/68117/30954/231430/66821/170770/69089/72113/22334/224904/100040563/69773/14049/73689/214952/317757/68943/56637/11909/12799/59040/74143/11740/12125/69923/380705/75778/54673
GO:0043620	GO:0043620	regulation of DNA-templated transcription in response to stress	55	-0.445578	-2.01027	4.3298e-05	0.00523573	0.00467426	2176	tags=31%, list=12%, signal=27%	16476/11910/17974/17829/11863/13819/208677/17973/18024/226641/81489/19016/71389/12013/15368/12491/72567
GO:0008033	GO:0008033	tRNA processing	118	0.413375	1.81922	4.28156e-05	0.00523573	0.00467426	5727	tags=48%, list=31%, signal=34%	68626/106338/215201/74195/77766/71989/69955/78697/66637/433813/231413/227522/68291/58523/102614/56361/68916/224805/74097/98956/17299/230233/68205/83669/234734/66965/117109/67106/66246/224907/72085/69606/68857/66161/69185/15108/54351/68045/229780/52575/66192/104721/233189/114615/240174/233802/67789/67724/54632/28088/66966/67676/54364/67667/381802/66132/68730
GO:0006888	GO:0006888	endoplasmic reticulum to Golgi vesicle-mediated transport	114	0.414091	1.81615	4.63539e-05	0.00548778	0.00489928	5741	tags=51%, list=31%, signal=35%	27096/54160/77254/15194/69162/56041/69608/218811/26554/50797/56418/66050/12847/59005/320714/70361/66676/338320/269523/68090/56491/30960/225651/66682/98417/66890/245828/20660/72772/59042/17083/192292/99412/67864/66725/66366/75964/27054/57785/21787/21766/67898/66191/105785/20334/213827/18570/27061/103694/223649/214895/240756/67511/240667/11733/67091/89867/19324
GO:0006869	GO:0006869	lipid transport	364	-0.242741	-1.50425	4.71279e-05	0.00548778	0.00489928	3664	tags=30%, list=20%, signal=25%	381072/19300/79196/18442/18671/73658/18828/26971/27409/229791/20778/435927/52014/214601/170460/73389/16867/237636/227446/13490/13884/14081/68039/241633/18857/14419/271844/19299/384783/12752/16803/16891/56745/12394/239273/76184/71027/101488/67470/20750/171504/11807/268379/14566/16592/320571/11307/231999/12161/13167/106326/18669/20533/19156/319767/108138/11815/11813/232286/18830/219149/20963/320560…
GO:0007059	GO:0007059	chromosome segregation	328	0.32366	1.59016	4.9024e-05	0.00560479	0.00500374	5787	tags=39%, list=31%, signal=27%	108000/21974/108907/70681/75608/52563/30939/223970/208092/101994/13990/208718/56739/105513/12995/12447/51792/26554/18221/17535/268491/50754/30949/170472/67177/406217/26914/208628/13000/209334/24010/66371/19384/103733/74117/69736/68953/108989/68942/66617/17350/71711/69737/17120/83560/52683/67028/17222/381318/79456/59002/211651/17687/67037/224727/13871/16211/18817/80912/100155/56292/226151/19357/10…
GO:0042273	GO:0042273	ribosomal large subunit biogenesis	69	0.479177	1.94074	5.19115e-05	0.00582892	0.00520384	7634	tags=70%, list=41%, signal=41%	229937/94061/67832/66211/20826/67223/12181/72831/56095/20935/76130/225215/75619/64934/68193/57741/207932/75593/70285/67671/235036/67459/67920/68083/52521/19896/67025/28126/69902/100019/234549/107071/224619/57808/19988/231452/27176/74035/66409/66489/59050/52530/69237/66164/268449/217011/16418/19941
GO:0072522	GO:0072522	purine-containing compound biosynthetic process	165	0.375724	1.73486	5.45489e-05	0.00591386	0.00527966	3580	tags=37%, list=19%, signal=30%	11564/18125/665563/66592/15444/11545/104111/216739/18746/633979/235339/23971/11636/68087/108156/432530/68263/214917/11946/13806/74023/108147/27369/11566/28080/71679/60525/107197/18102/269523/11951/269614/55951/11957/229363/23962/11534/212627/11950/270076/224129/67054/13178/11717/11949/11639/11947/11958/18126/14450/68073/108037/228033/98496/66043/57423/27402/67763/15452/56520/71743
GO:0008016	GO:0008016	regulation of heart contraction	193	0.36171	1.70506	5.42777e-05	0.00591386	0.00527966	5059	tags=45%, list=27%, signal=33%	18125/30878/17906/13489/15464/74318/238161/12291/11931/17868/93686/21954/21956/16511/17888/22003/16480/20191/12373/12296/12289/12310/246133/20264/109676/67451/433809/13400/98660/13614/19735/13052/435766/18578/20928/18750/80297/21833/333433/56543/16535/13009/11957/15978/56188/29856/109620/14463/22226/66240/56808/12391/230709/16373/20541/12313/14168/12922/18126/223780/18091/15200/54352/243764/70008…
GO:0098876	GO:0098876	vesicle-mediated transport to the plasma membrane	139	0.392632	1.76907	6.14068e-05	0.00627521	0.00560227	6450	tags=51%, list=35%, signal=33%	238276/380752/69150/234593/11426/68767/54411/71648/74105/55988/56149/107371/329502/56350/19329/77407/12889/22319/54638/11472/226744/320982/11735/54189/58244/20660/227801/98878/20336/68505/93835/13430/231830/22318/18195/69940/23828/16553/20619/231876/74051/70829/104831/74277/67826/20909/17919/18777/100502841/74205/215445/27008/216831/66482/17846/67213/266781/76688/14694/70785/75914/105504/74053/26…
GO:0006520	GO:0006520	cellular amino acid metabolic process	251	0.343719	1.65816	6.1228e-05	0.00627521	0.00560227	3938	tags=35%, list=21%, signal=28%	107869/14431/18125/665563/56357/71984/69719/15194/257635/18242/22117/69219/14719/78038/102436/212933/18263/70503/108156/214579/14661/18478/75986/71776/69955/11898/12036/68133/69684/58875/56454/109652/11566/14194/71807/105148/15115/107271/12040/109093/224805/246221/242669/57320/67417/107146/71562/104184/26912/229363/226414/14718/234734/70266/100678/70337/381314/110960/76187/229905/66590/272396/103…
GO:0001659	GO:0001659	temperature homeostasis	185	-0.284381	-1.60757	6.18739e-05	0.00627521	0.00560227	1618	tags=22%, list=9%, signal=20%	15901/13819/21898/333050/209448/23882/20963/19218/22368/11647/23794/11363/16163/11516/240028/21943/22259/11539/18412/11481/11668/56636/193034/104263/66082/20848/16001/68465/26457/664883/12683/16819/19016/67460/12389/16176/18627/11770/22228/12491
GO:0051146	GO:0051146	striated muscle cell differentiation	310	0.324828	1.59029	6.00442e-05	0.00627521	0.00560227	4705	tags=35%, list=25%, signal=27%	21955/21667/19084/11464/227721/666794/17906/74318/320502/108058/24131/238161/65256/23988/225288/17868/21916/11651/21956/17888/22003/14534/12292/12373/74103/21393/110196/237560/11739/13400/13614/22388/19735/13052/193385/24051/17938/59011/14381/74376/50770/12335/67885/21833/12043/93677/71999/11465/50874/26398/26416/13009/17886/11472/20423/18007/18019/66797/28185/14463/18807/232174/12558/228003/1239…
GO:0043618	GO:0043618	regulation of transcription from RNA polymerase II promoter in response to stress	50	-0.453952	-2.01451	6.57417e-05	0.00656165	0.00585799	2176	tags=32%, list=12%, signal=28%	16476/11910/17974/17829/11863/13819/208677/17973/18024/226641/81489/19016/71389/12013/15368/12491
GO:0060048	GO:0060048	cardiac muscle contraction	129	0.397947	1.76843	7.41255e-05	0.00728283	0.00650183	4039	tags=40%, list=22%, signal=31%	11464/17906/108058/238161/12291/11931/17868/21954/21956/16511/17888/21924/22003/16480/20191/12373/21393/12296/12289/246133/20264/109676/67451/433809/98660/19735/18578/20928/333433/56543/16535/13009/56188/29856/109620/14463/22226/66240/12391/20541/12313/14168/18091/333654/70008/20266/57785/12293/140492/26397/16518
GO:0001778	GO:0001778	plasma membrane repair	25	0.611939	2.02323	9.62289e-05	0.00930904	0.00831075	5952	tags=76%, list=32%, signal=52%	20597/75608/208092/105513/66371/68953/68942/11749/17886/19339/67028/12391/100534273/27359/77579/234852/54525/67166/434246
GO:0014706	GO:0014706	striated muscle tissue development	271	0.328986	1.5946	0.000100909	0.00961389	0.00858291	3819	tags=31%, list=21%, signal=25%	21667/19084/11464/108000/17906/108058/17168/112405/238161/59091/65256/23988/57246/17127/225288/17868/21954/21956/22062/17888/21924/22003/13856/14534/20191/74103/21393/68927/15469/16468/110196/237560/11739/67451/13614/19735/13052/18712/24051/14381/17684/14183/74376/17268/17967/22418/12162/26398/26416/13009/11472/20423/72900/109620/28185/14463/12391/211323/214384/57810/14234/19130/11793/230709/2260…
GO:0030258	GO:0030258	lipid modification	204	-0.278523	-1.60782	0.00010257	0.00962629	0.00859398	2337	tags=23%, list=13%, signal=20%	11807/75769/12896/381925/11307/26877/234155/13167/13076/52538/12894/20444/11815/66841/110197/11363/56185/14080/74854/15488/13139/27226/216136/11430/338521/97212/64436/14594/74114/68465/11606/11529/56690/54384/27273/215493/19016/14077/67460/320204/14792/19211/93732/23986/231086/13850/12491
GO:0070252	GO:0070252	actin-mediated cell contraction	97	0.420245	1.80306	0.000111921	0.0101994	0.00910566	2606	tags=35%, list=14%, signal=30%	11464/18125/108058/238161/12291/21956/16511/17888/21924/22003/16480/20191/12373/12296/12289/246133/109676/67451/433809/98660/319710/18578/20928/77569/93742/333433/56543/16535/56188/109620/14463/66240/56320/12391
GO:0071826	GO:0071826	ribonucleoprotein complex subunit organization	164	0.368244	1.69988	0.000110564	0.0101994	0.00910566	6117	tags=45%, list=33%, signal=30%	67959/28000/20638/27374/68184/229937/57905/57837/319586/67832/66211/20826/320632/276919/67332/12181/72831/56504/22258/66877/56505/269523/75619/75062/20174/75786/68193/68879/20817/27275/20901/192159/107686/53817/20595/67671/67994/235036/226419/214572/20815/67439/214498/68988/75617/55944/67025/68995/69902/13211/193116/69241/100019/50783/16785/67465/30946/22384/54127/69878/53890/231386/68219/13046/2…
GO:0098813	GO:0098813	nuclear chromosome segregation	266	0.334945	1.62273	0.000121824	0.0109433	0.00976972	5787	tags=40%, list=31%, signal=28%	108000/21974/108907/70681/75608/52563/30939/223970/208092/101994/208718/56739/105513/12447/51792/26554/18221/17535/268491/50754/30949/67177/26914/208628/209334/24010/66371/19384/103733/74117/68953/108989/68942/17350/71711/69737/17120/83560/52683/67028/17222/381318/79456/59002/211651/17687/224727/16211/18817/100155/56292/226151/19357/108911/67141/72124/72787/70218/71514/56317/54204/74335/52276/699…
GO:0003015	GO:0003015	heart process	244	0.340932	1.63669	0.000126924	0.0112409	0.0100354	5059	tags=41%, list=27%, signal=30%	11464/18125/30878/17906/13489/15464/74318/108058/238161/12291/11931/17868/93686/21954/21956/16511/17888/21924/22003/16480/20191/20112/12373/21393/12296/12289/12310/246133/20264/109676/67451/433809/13400/98660/13614/19735/13052/435766/18578/20928/18750/80297/21833/333433/229877/56543/16535/13009/20779/11957/15978/56188/29856/109620/14678/14463/22226/66240/56808/12391/11793/230709/22601/16373/20541…
GO:0097529	GO:0097529	myeloid leukocyte migration	216	-0.272253	-1.58938	0.000131332	0.0114697	0.0102397	3979	tags=34%, list=22%, signal=27%	20085/16854/20310/257632/83964/11501/68891/18613/17700/12775/75458/16423/56069/330122/66166/319430/26903/12527/22341/83433/17470/16803/68585/13618/21828/217835/20311/12273/20343/118453/20750/18711/20308/14825/70839/18795/13479/63873/266632/14131/20963/19218/17925/109700/19219/13616/19152/14254/26564/27226/227288/21943/240873/64095/21930/18605/20947/14205/20202/16409/12986/18081/58217/12765/18654/…
GO:0006418	GO:0006418	tRNA aminoacylation for protein translation	40	0.54159	1.97564	0.000147113	0.0126719	0.0113129	3655	tags=52%, list=20%, signal=42%	71984/102436/69955/69684/71807/105148/15115/107271/109093/224805/67417/226414/234734/381314/110960/66590/272396/353172/85305/71941/97541
GO:0072594	GO:0072594	establishment of protein localization to organelle	416	0.299276	1.49164	0.000155497	0.013213	0.0117961	5459	tags=37%, list=30%, signal=26%	238276/15525/208634/20335/66233/16648/15275/75608/30055/12550/68653/66865/11651/57743/22771/17713/66525/11426/240614/16480/20191/66914/52551/81896/21929/11983/230500/56428/50754/230673/320938/53333/67145/56488/26914/22084/70478/233726/73078/19384/110750/216190/245474/103213/16650/11865/269113/231103/101185/108989/19069/26416/16646/20423/19259/15978/227738/53600/107305/67067/75669/20174/28185/2236…
GO:0006099	GO:0006099	tricarboxylic acid cycle	32	0.575519	2.02406	0.000161894	0.0133946	0.0119582	2399	tags=53%, list=13%, signal=46%	235339/17993/17448/68263/56451/239017/20916/18293/14194/170718/15929/67680/66128/17449/269951/11429/11428
GO:1901342	GO:1901342	regulation of vasculature development	296	-0.247954	-1.49728	0.00016091	0.0133946	0.0119582	3597	tags=30%, list=19%, signal=24%	21826/53415/15402/16153/20356/11482/243362/15242/20692/17125/18751/69601/13179/12767/13805/243862/20698/242705/66549/22341/654812/23871/68585/20358/18132/329278/12394/12273/19303/58861/20866/12165/66214/13854/16923/28106/64103/277468/381290/15364/18811/20130/240185/18803/15901/21687/21846/19219/14254/12562/54409/30924/18024/13731/18054/12796/14461/21872/14205/26365/101540/19878/14824/23797/12654/…
GO:0051339	GO:0051339	regulation of lyase activity	59	0.477611	1.87534	0.000172816	0.0141126	0.0125992	2070	tags=32%, list=11%, signal=29%	18125/238276/15444/13489/238161/104111/99296/12331/67252/432530/110157/14708/12289/74023/12310/66383/57320/140498/14427
GO:0006753	GO:0006753	nucleoside phosphate metabolic process	431	0.296618	1.48016	0.000181991	0.0146713	0.013098	3522	tags=29%, list=19%, signal=24%	11564/18125/665563/17855/66592/15444/208715/319945/69719/110959/11545/12497/68106/78373/68603/15275/104111/56409/74080/216739/18746/13808/78038/100042427/633979/235339/23971/18642/11636/67414/68087/108156/234730/21991/432530/66454/14104/68263/110119/56451/214917/11946/13806/56428/74023/110074/108147/22247/67464/107476/56749/20916/18293/27369/11566/28080/71679/19384/66174/11666/54403/14381/60525/1…
GO:0042407	GO:0042407	cristae formation	16	0.694616	2.03275	0.000195096	0.0149605	0.0133562	3200	tags=62%, list=17%, signal=52%	67013/68653/56384/69597/107197/66075/76614/68117/72113/224904
GO:0055086	GO:0055086	nucleobase-containing small molecule metabolic process	482	0.292211	1.46747	0.000194431	0.0149605	0.0133562	3522	tags=28%, list=19%, signal=23%	11564/14431/18125/665563/17855/66592/15444/208715/319945/69719/110959/11545/12497/68106/78373/68603/15275/104111/56409/74080/216739/18746/13808/97884/78038/100042427/633979/235339/23971/18642/11636/67414/68087/108156/234730/21991/432530/66454/14104/68263/110119/56451/214917/11946/13806/56428/74023/110074/108147/22247/67464/107476/53618/56749/20916/18293/27369/11566/28080/71679/19384/66174/11666/5…
GO:0090407	GO:0090407	organophosphate biosynthetic process	465	0.292097	1.46373	0.000190509	0.0149605	0.0133562	4815	tags=35%, list=26%, signal=27%	11564/233575/271424/225049/18125/665563/17855/66592/15444/18719/208715/319945/69719/76500/14245/11545/18563/68603/104111/74080/216739/18746/633979/235339/23971/11636/68087/108156/234730/21991/432530/225845/66454/18041/74451/68263/214917/234729/11946/13806/12715/14712/74023/68680/68671/12709/110074/110196/108147/74596/18799/22247/56703/76303/56749/268656/27369/18784/11566/28080/12700/71679/108083/…
GO:0010876	GO:0010876	lipid localization	423	-0.223893	-1.38093	0.000194395	0.0149605	0.0133562	3664	tags=29%, list=20%, signal=24%	381072/66968/19300/79196/18442/18671/73658/18828/26971/27409/229791/20778/435927/52014/214601/170460/73389/16867/237636/227446/75302/13490/13884/14081/26903/68039/241633/18857/14419/271844/432995/83433/19299/384783/12752/16803/16891/56745/12394/239273/76184/71027/101488/67470/20750/211739/171504/11807/268379/67737/14566/16592/320571/11307/231999/12161/13167/106326/18669/20533/19156/319767/66853/1…
GO:0043162	GO:0043162	ubiquitin-dependent protein catabolic process via the multivesicular body sorting pathway	30	0.586613	2.04642	0.000201993	0.0151206	0.0134991	4488	tags=50%, list=24%, signal=38%	75608/208092/105513/66914/66371/68953/68942/18786/107305/67028/15185/330192/104831/70294/22088
GO:0048738	GO:0048738	cardiac muscle tissue development	251	0.333001	1.60646	0.000200107	0.0151206	0.0134991	3819	tags=31%, list=21%, signal=25%	21667/19084/11464/17906/108058/17168/112405/238161/59091/65256/23988/57246/225288/17868/21954/21956/22062/17888/21924/22003/13856/14534/20191/74103/21393/68927/15469/16468/110196/237560/11739/67451/13614/19735/13052/18712/24051/14381/17684/14183/74376/17268/17967/22418/12162/26398/26416/13009/11472/72900/109620/28185/14463/12391/211323/214384/14234/19130/11793/230709/22601/18996/15183/16373/20541…
GO:0043038	GO:0043038	amino acid activation	44	0.514656	1.92145	0.000209327	0.015322	0.0136789	3655	tags=48%, list=20%, signal=38%	71984/102436/69955/69684/71807/105148/15115/107271/109093/224805/67417/226414/234734/381314/110960/66590/272396/353172/85305/71941/97541
GO:0046390	GO:0046390	ribose phosphate biosynthetic process	161	0.363907	1.67597	0.000209557	0.015322	0.0136789	3580	tags=35%, list=19%, signal=29%	11564/66592/69719/11545/104111/216739/18746/633979/235339/23971/11636/68087/108156/432530/68263/214917/11946/13806/108147/22247/56749/27369/11566/28080/71679/14381/60525/107197/18102/269523/11951/269614/55951/11957/229363/11534/212627/11950/270076/224129/67054/11717/11949/11639/11947/11958/14450/68073/228033/98496/66043/57423/27402/67763/15452/56520/71743
GO:0000819	GO:0000819	sister chromatid segregation	186	0.353931	1.65763	0.00022304	0.0159373	0.0142282	5787	tags=42%, list=31%, signal=29%	21974/108907/75608/52563/30939/223970/208092/101994/208718/56739/105513/51792/26554/18221/17535/50754/30949/67177/26914/208628/209334/24010/66371/19384/103733/68953/108989/68942/17120/83560/52683/67028/17222/381318/79456/59002/16211/18817/56292/226151/19357/67141/72124/70218/71514/56317/74335/52276/69957/12237/229841/68298/226026/101706/68014/70099/103768/68142/67045/69654/16319/100710/107047/703…
GO:0006631	GO:0006631	fatty acid metabolic process	396	-0.229218	-1.41536	0.000222783	0.0159373	0.0142282	3167	tags=25%, list=17%, signal=21%	83603/239126/13849/230639/13884/14081/18023/20698/100066/271844/19299/384783/74559/16891/13177/230796/52430/17918/102570/74147/212980/16592/545123/12896/52023/54486/78245/13167/13076/52538/54140/226856/12894/217700/625249/11813/66841/74450/11363/56185/14080/15488/54325/23945/11690/22259/216136/30924/99035/11430/338521/18605/74156/97212/264895/72082/12012/26365/19215/272428/13088/67528/12895/64898…
GO:0043039	GO:0043039	tRNA aminoacylation	43	0.520068	1.93452	0.000253747	0.0176304	0.0157398	3655	tags=49%, list=20%, signal=39%	71984/102436/69955/69684/71807/105148/15115/107271/109093/224805/67417/226414/234734/381314/110960/66590/272396/353172/85305/71941/97541
GO:0050764	GO:0050764	regulation of phagocytosis	111	-0.325436	-1.67831	0.000257951	0.0176304	0.0157398	3877	tags=36%, list=21%, signal=29%	17174/257632/12775/19264/54198/16423/20778/26903/20698/83433/11625/16803/72836/69165/11807/110279/22141/17289/18752/751864/14131/21817/14191/20963/11891/19152/246746/14461/320832/20655/19128/71693/27403/19261/19016/100038947/16176/668101/19211/12491
GO:2001234	GO:2001234	negative regulation of apoptotic signaling pathway	238	0.329443	1.58166	0.000257869	0.0176304	0.0157398	6127	tags=47%, list=33%, signal=32%	107869/15194/105675/56295/11651/69635/106298/22393/13856/26409/110157/21672/21929/13806/74919/11739/68349/80751/99982/14050/11835/74126/19099/107449/20319/232679/14869/75736/110213/14051/12043/21926/68015/57320/13051/12913/17537/241656/20779/12824/16196/69169/53610/14678/14463/16149/13043/211323/234371/57741/329244/56321/22601/219158/15182/66725/19777/69260/22334/67211/15507/14870/20656/26427/173…
GO:0045765	GO:0045765	regulation of angiogenesis	292	-0.245083	-1.47695	0.000254573	0.0176304	0.0157398	3597	tags=29%, list=19%, signal=24%	21826/53415/15402/16153/20356/11482/243362/15242/20692/17125/18751/69601/13179/12767/13805/243862/20698/242705/66549/22341/23871/68585/20358/18132/329278/12394/12273/19303/58861/20866/12165/66214/13854/16923/28106/64103/277468/381290/15364/18811/20130/240185/18803/15901/21687/21846/14254/12562/54409/30924/18024/13731/18054/12796/14461/21872/14205/26365/101540/19878/14824/23797/12654/18081/14645/1…
GO:0003158	GO:0003158	endothelium development	127	-0.31212	-1.64476	0.000260846	0.0176365	0.0157452	3828	tags=34%, list=21%, signal=27%	18128/15894/18613/16150/15213/11482/243362/108655/216850/12767/50501/13618/18132/12165/18795/26433/12737/12161/64103/18669/13405/15901/22346/21846/12562/381823/21872/11481/26365/19878/11819/16449/20855/11606/22436/53945/16819/11852/15413/76089/16176/13388/20671
GO:0046761	GO:0046761	viral budding from plasma membrane	12	0.751964	2.02039	0.000277637	0.0179086	0.0159881	2371	tags=58%, list=13%, signal=51%	75608/208092/105513/66371/68953/68942/67028
GO:0009199	GO:0009199	ribonucleoside triphosphate metabolic process	81	0.431862	1.80649	0.000278638	0.0179086	0.0159881	3522	tags=41%, list=19%, signal=33%	66592/69719/11545/18746/633979/67414/214917/11946/13806/27369/28080/71679/19384/107197/18102/269523/11951/11957/317758/11950/11717/11949/11639/11947/66725/11958/68073/228033/98496/66043/57423/11848/56520
GO:0010565	GO:0010565	regulation of cellular ketone metabolic process	140	-0.306247	-1.62731	0.000270938	0.0179086	0.0159881	4335	tags=41%, list=23%, signal=32%	26367/104158/20682/20617/67800/102635496/22160/14933/100705/66968/226144/69183/11370/236900/16467/13884/18023/103142/384783/12752/12156/230796/20540/102570/212980/16592/52023/12161/13167/381290/54140/226856/12894/230027/107605/12724/11813/100198/74450/11363/14080/20186/22259/12160/19683/26365/244595/11606/56690/27273/98711/19016/14077/12389/320204/16176/228026/12846
GO:0006638	GO:0006638	neutral lipid metabolic process	132	-0.30366	-1.61417	0.000274633	0.0179086	0.0159881	2008	tags=24%, list=11%, signal=22%	13167/226856/12894/66853/11813/245532/74450/110197/20186/13139/68393/23945/22259/30924/433091/56636/231510/100102/64898/66082/26457/17257/11567/12359/17691/12389/16890/215456/68453/19247/14732/12491
GO:0106106	GO:0106106	cold-induced thermogenesis	147	-0.296761	-1.59508	0.00027911	0.0179086	0.0159881	1618	tags=22%, list=9%, signal=20%	15901/13819/21898/333050/209448/23882/20963/22368/11647/23794/11363/16163/11516/240028/22259/11481/11668/56636/104263/66082/16001/68465/664883/12683/16819/19016/67460/12389/18627/11770/22228/12491
GO:0043648	GO:0043648	dicarboxylic acid metabolic process	83	0.425937	1.78841	0.000289085	0.0181777	0.0162283	4412	tags=48%, list=24%, signal=37%	665563/15194/18563/18242/14719/70503/108156/214579/14661/17448/11898/56451/108147/239017/20916/18293/56454/11566/14194/170718/15929/107029/67680/66128/17449/14718/216188/109264/76187/229905/257633/108037/67618/52633/13382/14287/66945/212647/76238/71238
GO:0051304	GO:0051304	chromosome separation	99	0.41454	1.78703	0.000287264	0.0181777	0.0162283	6286	tags=52%, list=34%, signal=34%	21974/52563/30939/13990/208718/12995/51792/26554/30949/170472/67177/208628/13000/209334/24010/108989/17350/71711/17120/83560/52683/17222/18817/100155/19357/67141/56317/74335/69957/12237/229841/68298/101706/68014/330149/70099/193838/67045/107047/70385/11799/12235/59126/59008/68612/68501/21973/75178/56150/20962/20877
GO:0009144	GO:0009144	purine nucleoside triphosphate metabolic process	85	0.427457	1.79771	0.000293449	0.0182694	0.0163102	6332	tags=58%, list=34%, signal=38%	66592/11545/18746/633979/67414/214917/11946/13806/27369/28080/71679/19384/107197/18102/269523/11951/11957/317758/11534/11950/11717/11949/11639/11947/66725/11958/68073/228033/98496/66043/57423/11848/214254/56520/50799/54369/16189/75533/74143/433182/101592/19013/14904/68055/67942/11486/11674/67126/56045
GO:0061337	GO:0061337	cardiac conduction	66	0.454703	1.81969	0.000303308	0.0185761	0.016584	5010	tags=55%, list=27%, signal=40%	15464/12291/93686/16511/16480/20191/12296/12289/246133/20264/109676/67451/13052/435766/20928/80297/56543/16535/109620/66240/230709/16373/20541/18091/70008/20266/57785/12293/14609/140492/16518/20536/330953/17258/76365/235281
GO:0009451	GO:0009451	RNA modification	143	0.368124	1.66519	0.000304284	0.0185761	0.016584	6195	tags=45%, list=34%, signal=30%	106338/68017/11810/74195/77766/71989/78697/69113/210529/433813/271842/68291/56095/58523/26383/245474/56361/68916/224805/234728/98956/17299/67390/230233/116940/68205/83669/68147/74157/234734/66965/66246/72085/69606/68857/14113/106707/69185/15108/54351/229780/52575/69865/233189/229700/101122/240174/233802/67789/66138/54632/66966/245945/66185/67302/67667/231803/11811/224481/56417/98685/72133/67148/2…
GO:0006641	GO:0006641	triglyceride metabolic process	100	-0.338788	-1.73169	0.00032147	0.0193165	0.017245	2008	tags=26%, list=11%, signal=23%	13167/226856/12894/66853/11813/74450/20186/68393/22259/30924/433091/56636/231510/100102/64898/26457/17257/12359/17691/12389/16890/215456/68453/19247/14732/12491
GO:0060047	GO:0060047	heart contraction	232	0.337577	1.61693	0.000322556	0.0193165	0.017245	5059	tags=41%, list=27%, signal=30%	11464/18125/30878/17906/13489/15464/74318/108058/238161/12291/11931/17868/93686/21954/21956/16511/17888/21924/22003/16480/20191/20112/12373/21393/12296/12289/12310/246133/20264/109676/67451/433809/13400/98660/13614/19735/13052/435766/18578/20928/18750/80297/21833/333433/56543/16535/13009/11957/15978/56188/29856/109620/14463/22226/66240/56808/12391/11793/230709/16373/20541/12313/14168/12922/18126/…
GO:0051481	GO:0051481	negative regulation of cytosolic calcium ion concentration	37	0.53756	1.96093	0.000336822	0.0199805	0.0178378	3296	tags=46%, list=18%, signal=38%	18125/13489/15464/16527/17127/13856/20191/12373/12310/98660/110213/12043/14718/20541/18754/12313/67972
GO:0009205	GO:0009205	purine ribonucleoside triphosphate metabolic process	77	0.433998	1.79522	0.000368988	0.0215002	0.0191945	5841	tags=56%, list=32%, signal=38%	66592/11545/18746/633979/67414/214917/11946/13806/27369/28080/71679/19384/107197/18102/269523/11951/11957/317758/11950/11717/11949/11639/11947/66725/11958/68073/228033/98496/66043/57423/11848/56520/50799/54369/16189/75533/74143/433182/101592/19013/14904/68055/67942
GO:0006639	GO:0006639	acylglycerol metabolic process	130	-0.307577	-1.64774	0.000369278	0.0215002	0.0191945	2008	tags=25%, list=11%, signal=22%	13167/226856/12894/66853/11813/245532/74450/110197/20186/13139/68393/23945/22259/30924/433091/56636/231510/100102/64898/66082/26457/17257/11567/12359/17691/12389/16890/215456/68453/19247/14732/12491
GO:0019216	GO:0019216	regulation of lipid metabolic process	359	-0.228829	-1.40839	0.000382636	0.0220735	0.0197064	2337	tags=20%, list=13%, signal=18%	11807/212980/67737/243270/16592/52023/11307/76854/12161/13167/54140/226856/12894/22668/11541/107605/12724/19156/13869/381549/67815/66853/11815/11813/100198/21687/14191/74450/11682/11363/14080/20186/14254/22259/12160/19683/30924/11539/26365/56636/18048/20411/20655/12912/66082/244595/16001/26457/224792/11606/27403/56690/12683/27273/11567/18718/98711/17691/71597/19016/14184/14077/12389/320204/16176/…
GO:1903522	GO:1903522	regulation of blood circulation	254	0.329452	1.58997	0.000387627	0.0221581	0.0197819	5059	tags=39%, list=27%, signal=29%	18125/30878/17906/11607/13489/15464/74318/238161/12291/11931/17868/93686/21954/11651/21956/16511/17888/22003/15465/16480/20191/12373/12296/12289/12310/246133/20264/109676/67451/433809/11596/13400/98660/13614/19735/13052/435766/18578/20928/68268/18750/80297/21833/333433/74682/56543/16535/13009/11957/15978/56188/29856/109620/14463/14073/22226/66240/56808/12391/230709/16373/20541/12313/14168/12922/1…
GO:0000959	GO:0000959	mitochondrial RNA metabolic process	48	0.492784	1.87939	0.000396246	0.0224306	0.0200252	6837	tags=67%, list=37%, signal=42%	68626/71984/64384/21379/380601/71989/231413/208595/216151/68291/72416/224805/67417/75619/338359/353172/380773/15108/52575/70556/67851/68550/66132/226153/224481/71701/21780/226539/74238/66587/211948/56282
GO:0006941	GO:0006941	striated muscle contraction	169	0.360857	1.67346	0.000399527	0.0224306	0.0200252	4039	tags=35%, list=22%, signal=28%	21955/11464/18125/17906/320502/108058/238161/12291/11931/17868/21954/21956/16511/17888/21924/22003/16480/20191/12292/12373/21393/12296/12289/246133/20264/109676/67451/433809/13400/98660/19735/11449/18578/20928/333433/56012/56543/16535/13009/56188/29856/109620/14463/22226/66240/12391/20541/12313/14168/18091/333654/70008/20266/57785/110893/12293/140492/26397/16518
GO:0030301	GO:0030301	cholesterol transport	66	-0.386486	-1.81053	0.000408767	0.0226649	0.0202344	3436	tags=35%, list=19%, signal=28%	27409/20778/52014/237636/227446/13884/16891/67470/11807/268379/11307/11813/22259/228983/100102/18145/244595/18718/14792/11303/70026/77371/12491
GO:0009123	GO:0009123	nucleoside monophosphate metabolic process	66	0.448259	1.79391	0.000421575	0.0226649	0.0202344	3508	tags=36%, list=19%, signal=30%	11564/69719/633979/11636/110074/108147/22247/56749/27369/11566/18102/76952/229363/320685/11534/67054/13178/103149/11717/22262/11639/14450/381101/15452
GO:0009141	GO:0009141	nucleoside triphosphate metabolic process	105	0.39982	1.73694	0.000421723	0.0226649	0.0202344	3522	tags=37%, list=19%, signal=30%	66592/69719/11545/18746/633979/11636/67414/214917/11946/13806/110074/27369/28080/71679/19384/107197/18102/269523/11951/11957/317758/11534/11950/11717/11949/11639/229949/11947/66725/11958/68073/228033/98496/66043/57423/11848/214254/66422/56520
GO:0034754	GO:0034754	cellular hormone metabolic process	107	-0.322612	-1.65621	0.000421382	0.0226649	0.0202344	3370	tags=31%, list=18%, signal=25%	107626/20778/105387/546726/103142/77974/13618/12156/20887/20750/13079/15492/12161/13076/107605/12724/11576/15488/15485/12160/19683/72082/15493/11668/15483/17252/11522/11529/98711/241452/12846/67442/114664
GO:0009117	GO:0009117	nucleotide metabolic process	423	0.295853	1.47664	0.000411867	0.0226649	0.0202344	3522	tags=29%, list=19%, signal=24%	11564/18125/665563/17855/66592/15444/208715/319945/69719/110959/11545/68106/78373/68603/15275/104111/56409/74080/216739/18746/13808/78038/100042427/633979/235339/23971/18642/11636/67414/68087/108156/234730/21991/432530/66454/14104/68263/110119/56451/214917/11946/13806/56428/74023/110074/108147/22247/67464/107476/56749/20916/18293/27369/11566/28080/71679/19384/11666/54403/14381/60525/14635/107197/…
GO:1990845	GO:1990845	adaptive thermogenesis	162	-0.284024	-1.56716	0.000427371	0.0227738	0.0203316	1618	tags=21%, list=9%, signal=19%	15901/13819/21898/333050/209448/23882/20963/22368/11647/23794/11363/16163/11516/240028/22259/11481/11668/56636/193034/104263/66082/16001/68465/664883/12683/16819/19016/67460/12389/22229/18627/11770/22228/12491
GO:0009260	GO:0009260	ribonucleotide biosynthetic process	154	0.363586	1.66531	0.000435318	0.0230023	0.0205356	3580	tags=35%, list=19%, signal=29%	11564/66592/69719/11545/104111/216739/18746/633979/235339/23971/11636/68087/108156/432530/68263/214917/11946/13806/108147/22247/56749/27369/11566/28080/71679/60525/107197/18102/269523/11951/269614/55951/11957/229363/11534/11950/270076/224129/67054/11717/11949/11639/11947/11958/14450/68073/228033/98496/66043/57423/27402/15452/56520/71743
GO:0043619	GO:0043619	regulation of transcription from RNA polymerase II promoter in response to oxidative stress	12	-0.733049	-2.20725	0.00045333	0.0237545	0.0212071	1642	tags=50%, list=9%, signal=46%	11863/13819/18024/71389/15368/12491
GO:0045834	GO:0045834	positive regulation of lipid metabolic process	171	-0.280617	-1.56884	0.000471844	0.0245203	0.0218908	2337	tags=25%, list=13%, signal=22%	11807/212980/11307/12161/13167/54140/226856/12894/11541/107605/13869/67815/66853/11813/21687/14191/14080/20186/14254/22259/19683/30924/11539/56636/18048/20411/12912/66082/244595/16001/26457/224792/11606/56690/98711/19016/14184/14077/16176/14732/57875/12491
GO:0086001	GO:0086001	cardiac muscle cell action potential	56	0.467955	1.83032	0.000477079	0.0245891	0.0219522	5010	tags=55%, list=27%, signal=40%	108058/12291/16508/16511/16480/20191/12296/12289/246133/20264/109676/67451/433809/13052/333433/56543/16535/11735/109620/66240/12391/14168/20266/57785/12293/140492/16518/330953/11938/76365/235281
GO:0010212	GO:0010212	response to ionizing radiation	134	0.371981	1.66923	0.000532909	0.0272433	0.0243218	4980	tags=44%, list=27%, signal=32%	77065/71007/12444/18004/70681/20597/235323/11810/98415/446101/58230/12018/234736/13653/99982/68251/14050/14375/20319/13197/102639543/12043/16420/26416/21353/20869/17685/68048/106052/211651/109019/12955/230709/22601/15499/170770/55982/69917/85305/13712/18854/20656/68539/20184/244694/14784/66656/72931/68067/14725/68142/14775/12144/22040/17246/65964/15574/93759/116870
GO:0045446	GO:0045446	endothelial cell differentiation	111	-0.314952	-1.62424	0.000540165	0.0273916	0.0244542	3828	tags=34%, list=21%, signal=27%	18128/15894/18613/16150/15213/11482/216850/12767/50501/13618/18132/12165/18795/26433/12737/12161/64103/18669/13405/15901/22346/21846/12562/381823/21872/11481/26365/19878/11819/16449/20855/11606/22436/15413/76089/16176/13388/20671
GO:0009142	GO:0009142	nucleoside triphosphate biosynthetic process	73	0.430836	1.76402	0.000567246	0.0280854	0.0250735	3522	tags=41%, list=19%, signal=33%	66592/69719/11545/18746/633979/11636/214917/11946/13806/27369/28080/71679/107197/18102/269523/11951/11957/11534/11950/11949/11639/229949/11947/11958/68073/228033/98496/66043/57423/56520
GO:0015918	GO:0015918	sterol transport	72	-0.369207	-1.75735	0.000562579	0.0280854	0.0250735	3436	tags=33%, list=19%, signal=27%	27409/20778/52014/170460/237636/227446/13884/16891/67470/11807/268379/11307/11813/22259/228983/100102/18145/244595/18718/14792/11303/70026/77371/12491
GO:0061640	GO:0061640	cytoskeleton-dependent cytokinesis	93	0.408691	1.74443	0.000563681	0.0280854	0.0250735	5736	tags=47%, list=31%, signal=33%	108907/12615/75608/208092/105513/56526/68767/70527/18952/103080/66371/74117/56350/77407/68953/74405/68942/11853/216049/234857/11735/67028/22248/18817/18000/11848/18571/53860/54204/71836/216846/13163/77579/74369/18951/71089/16319/12631/234852/223593/11799/74107/75305/20166
GO:0042274	GO:0042274	ribosomal small subunit biogenesis	71	0.437579	1.77731	0.00058519	0.0287474	0.0256646	7652	tags=63%, list=41%, signal=37%	68966/57837/69499/73736/433864/20826/59028/72515/67222/20935/98956/53414/13871/57315/213895/353258/21771/67671/67994/68979/20068/223499/66878/67045/75617/20116/217431/16785/30946/54127/213773/52535/67619/22596/57294/68327/216987/104662/67842/208144/215194/20054/78394/20055/208366
GO:0000075	GO:0000075	cell cycle checkpoint signaling	170	0.351889	1.63349	0.000608033	0.0296381	0.0264597	5446	tags=42%, list=29%, signal=30%	77065/28000/71007/18004/70681/235323/226591/12443/71702/17535/26931/234736/234664/30949/67177/68251/208628/56371/209334/24010/66371/208266/108989/80280/216166/26416/71711/17120/20878/83560/17685/106052/68193/107829/12450/211651/109019/72772/19130/219158/15499/18817/12905/99375/53817/69917/18854/22591/74335/20184/27223/12237/229841/56190/68014/68067/193838/12144/22040/17246/65964/66131/11909/15574…
GO:0034982	GO:0034982	mitochondrial protein processing	13	0.712325	1.96547	0.000647979	0.0306353	0.02735	1370	tags=54%, list=7%, signal=50%	66592/67013/66865/234847/69597/70478/73078
GO:0050766	GO:0050766	positive regulation of phagocytosis	80	-0.342441	-1.65773	0.000635684	0.0306353	0.02735	2875	tags=30%, list=16%, signal=25%	83433/11625/16803/69165/11807/110279/22141/17289/751864/14131/11891/246746/14461/320832/20655/19128/71693/27403/19261/19016/100038947/16176/668101/12491
GO:0006839	GO:0006839	mitochondrial transport	150	0.354025	1.61203	0.000645563	0.0306353	0.02735	5410	tags=45%, list=29%, signal=32%	15525/15194/29816/105675/30055/68653/66865/234847/17713/66525/11983/12018/56428/50754/74919/53333/11739/67145/18164/70478/73078/12043/83408/19259/53600/67067/22227/28185/223696/21854/30954/66154/231430/66821/170770/66148/66725/69089/53375/22334/100040563/69773/67952/72320/67453/14049/26926/73689/381038/214952/317757/68943/56637/66437/27376/11909/27061/12799/59040/21856/11740/72170/75311/12125/699…
GO:0048872	GO:0048872	homeostasis of number of cells	351	-0.230563	-1.42129	0.000646542	0.0306353	0.02735	2795	tags=25%, list=15%, signal=21%	245607/12192/50875/18733/14462/20311/21399/237339/78926/83691/14766/110257/226844/17761/18795/110279/16923/27060/22764/15414/15377/14042/17289/20533/19746/12328/216781/53374/13819/72049/12053/320795/79201/22346/12151/223870/11479/16969/14605/17311/16453/332579/215653/83396/18477/238247/193740/54390/19824/71591/20482/18605/245944/14461/69188/16409/381560/26365/214162/20655/216892/21814/23797/22377…
GO:0045761	GO:0045761	regulation of adenylate cyclase activity	47	0.48914	1.8718	0.000653088	0.0306464	0.0273599	878	tags=28%, list=5%, signal=26%	238276/15444/13489/238161/104111/99296/12331/67252/432530/110157/14708/12289/12310
GO:0046755	GO:0046755	viral budding	21	0.624128	1.99013	0.00069	0.0316695	0.0282733	5170	tags=67%, list=28%, signal=48%	75608/208092/105513/66371/68953/68942/227738/67028/66201/72543/18571/330192/22088/234852
GO:0039702	GO:0039702	viral budding via host ESCRT complex	16	0.658744	1.92777	0.0006871	0.0316695	0.0282733	5170	tags=69%, list=28%, signal=50%	75608/208092/105513/66371/68953/68942/67028/18571/330192/22088/234852
GO:0046636	GO:0046636	negative regulation of alpha-beta T cell activation	41	-0.445662	-1.87376	0.000684023	0.0316695	0.0282733	2708	tags=34%, list=15%, signal=29%	22724/12394/22694/208650/12053/15284/16453/240873/208154/245126/12505/74048/381305/11540
GO:0086019	GO:0086019	cell-cell signaling involved in cardiac conduction	26	0.576382	1.94213	0.00071202	0.0324433	0.0289642	6000	tags=77%, list=32%, signal=52%	12291/20191/12296/12289/20264/109676/67451/13052/16535/66240/20266/57785/12293/140492/330953/76365/235281/170762/20271/68667
GO:0009636	GO:0009636	response to toxic substance	117	-0.305382	-1.58853	0.000739057	0.0331942	0.0296345	2054	tags=24%, list=11%, signal=21%	14917/13076/18669/320769/50873/11863/17748/232333/11977/18024/18477/11668/269823/14400/20655/11622/20269/17252/19765/14859/12359/16819/26357/17750/14102/26417/13850/12491
GO:0120161	GO:0120161	regulation of cold-induced thermogenesis	145	-0.288924	-1.5545	0.000736254	0.0331942	0.0296345	1618	tags=21%, list=9%, signal=20%	15901/13819/21898/333050/209448/23882/20963/22368/11647/23794/11363/16163/11516/240028/22259/11481/11668/56636/104263/66082/16001/68465/664883/12683/16819/67460/12389/18627/11770/22228/12491
GO:0009152	GO:0009152	purine ribonucleotide biosynthetic process	142	0.35987	1.62643	0.000744697	0.0332103	0.0296489	3580	tags=36%, list=19%, signal=29%	11564/66592/11545/104111/216739/18746/633979/235339/23971/11636/68087/108156/432530/68263/214917/11946/13806/108147/27369/11566/28080/71679/60525/107197/18102/269523/11951/269614/55951/11957/229363/11534/11950/270076/224129/67054/11717/11949/11639/11947/11958/14450/68073/228033/98496/66043/57423/27402/15452/56520/71743
GO:0017004	GO:0017004	cytochrome complex assembly	33	0.540828	1.92296	0.000764007	0.0333616	0.029784	6719	tags=73%, list=36%, signal=46%	107197/20930/52469/76178/226139/231430/66821/69089/70383/544717/68020/70207/52892/15159/66278/70556/67267/66359/72795/68185/100126824/12856/56046/13057
GO:0031279	GO:0031279	regulation of cyclase activity	57	0.4581	1.79143	0.000758864	0.0333616	0.029784	2070	tags=32%, list=11%, signal=28%	18125/238276/15444/13489/238161/104111/99296/12331/67252/432530/110157/14708/12289/74023/12310/140498/26416/14427
GO:0062012	GO:0062012	regulation of small molecule metabolic process	351	-0.228758	-1.41017	0.000762472	0.0333616	0.029784	3101	tags=25%, list=17%, signal=21%	16193/19883/13884/18023/14913/103142/83433/56490/384783/12752/56745/12156/18441/230796/20540/102570/212980/67737/319801/16592/52023/11307/76854/12161/13167/381290/56790/54140/226856/20533/12894/11541/230027/107605/12724/50873/67815/11813/17928/100198/244416/74450/227659/11363/14080/20186/16548/16969/22259/17869/12160/19683/18605/14121/320706/26365/20411/20655/66129/20848/244595/11606/56690/12952/…
GO:0031032	GO:0031032	actomyosin structure organization	212	0.327264	1.55199	0.000788367	0.034188	0.0305217	3690	tags=30%, list=20%, signal=24%	21955/19084/11464/17906/54132/320502/24131/399591/17127/12798/225288/17868/21916/21956/17888/22003/26554/12373/74103/21393/360013/235041/230837/13614/76707/319710/22388/72754/59011/77569/12335/21927/13823/93677/217866/11465/50874/13824/13009/17886/20779/11853/11472/114229/54357/228003/12391/19130/13717/15182/18596/18091/30794/226041/76499/18761/11848/17930/18571/68075/18645/102098/59006
GO:0051983	GO:0051983	regulation of chromosome segregation	91	0.391957	1.66341	0.000810661	0.0349139	0.0311698	5722	tags=45%, list=31%, signal=31%	52563/30939/223970/12995/26554/30949/67177/208628/13000/209334/24010/108989/17120/83560/52683/17222/18817/80912/19357/108911/67141/56317/74335/69957/12237/229841/68298/226026/101706/68014/70099/67045/17345/107047/70385/11799/12235/59126/59008/68612/68501
GO:1901673	GO:1901673	regulation of mitotic spindle assembly	21	0.617163	1.96792	0.000867618	0.0367347	0.0327953	2965	tags=48%, list=16%, signal=40%	75608/208092/105513/193385/66371/68953/108989/68942/67028/18817
GO:0006754	GO:0006754	ATP biosynthetic process	50	0.468346	1.79284	0.000870463	0.0367347	0.0327953	3368	tags=48%, list=18%, signal=39%	66592/11545/18746/633979/214917/11946/13806/27369/28080/71679/107197/269523/11951/11957/11950/11949/11639/11947/11958/68073/228033/98496/66043/57423
GO:0050728	GO:0050728	negative regulation of inflammatory response	134	-0.284145	-1.51316	0.000870421	0.0367347	0.0327953	1373	tags=19%, list=7%, signal=17%	19219/16163/11516/20186/12562/22259/54598/11539/21930/14824/574402/20655/14154/13024/101613/12505/378425/16365/19016/15937/57781/16184/14792/192195/11540
GO:0032456	GO:0032456	endocytic recycling	76	0.413738	1.70898	0.000935394	0.0392117	0.0350067	6413	tags=51%, list=35%, signal=34%	238276/380752/69150/234593/68767/54411/55988/56149/329502/19329/77407/54638/11472/320982/58244/20660/227801/98878/68505/231830/23828/231876/70829/104831/17919/100502841/215445/27008/216831/17846/67213/266781/70785/74053/269338/228359/73288/105782/54645
GO:0045324	GO:0045324	late endosome to vacuole transport	24	0.577649	1.87499	0.000953534	0.0392822	0.0350696	5268	tags=58%, list=29%, signal=42%	75608/208092/105513/66914/66371/68953/68942/75669/67028/66201/104831/66700/234852/77975
GO:0043628	GO:0043628	small regulatory ncRNA 3'-end processing	39	0.513324	1.86528	0.000955817	0.0392822	0.0350696	4798	tags=49%, list=26%, signal=36%	68626/77065/66362/109077/245474/68510/101985/68276/66446/14113/15108/50912/52575/140546/70044/18130/109075/114615/227715
GO:0051310	GO:0051310	metaphase plate congression	63	0.441755	1.75665	0.000954496	0.0392822	0.0350696	5170	tags=43%, list=28%, signal=31%	108000/75608/52563/208092/101994/105513/26554/18221/268491/67177/66371/68953/68942/17350/69737/17120/67028/16211/72124/54204/52276/229841/101706/69654/16319/70385/234852
GO:0046753	GO:0046753	non-lytic viral release	13	0.702517	1.93841	0.000963897	0.039357	0.0351364	2371	tags=54%, list=13%, signal=47%	75608/208092/105513/66371/68953/68942/67028
GO:0001776	GO:0001776	leukocyte homeostasis	117	-0.301065	-1.56608	0.00101838	0.0413134	0.036883	2182	tags=25%, list=12%, signal=22%	16923/27060/17289/12328/53374/72049/320795/79201/14605/17311/16453/54390/20482/18605/16409/381560/26365/216892/11622/12765/24099/12505/20662/53945/210293/381305/16184/14102/14732
GO:0009437	GO:0009437	carnitine metabolic process	12	-0.7055	-2.1243	0.00103881	0.0417959	0.0373137	2682	tags=58%, list=15%, signal=50%	56752/12896/12894/11363/12895/74114/20520
GO:0000460	GO:0000460	maturation of 5.8S rRNA	35	0.522444	1.89991	0.00104357	0.0417959	0.0373137	5210	tags=57%, list=28%, signal=41%	66362/73736/67223/12181/59028/56095/76130/68533/64934/207932/66446/70285/57316/50912/140546/72198/109075/67920/227715/30946
GO:0009201	GO:0009201	ribonucleoside triphosphate biosynthetic process	63	0.440434	1.7514	0.00108825	0.043037	0.0384218	3522	tags=43%, list=19%, signal=35%	66592/69719/11545/18746/633979/214917/11946/13806/27369/28080/71679/107197/18102/269523/11951/11957/11950/11949/11639/11947/11958/68073/228033/98496/66043/57423/56520
GO:0003012	GO:0003012	muscle system process	413	0.287388	1.432	0.00108789	0.043037	0.0384218	5376	tags=36%, list=29%, signal=26%	21955/11464/18125/17906/13489/15464/320502/108058/11545/238161/65256/23988/12291/11931/57246/17127/17868/21916/21954/21956/16511/242702/17888/21924/22003/17993/16480/20191/12292/12373/21393/13806/52690/30937/12296/12289/16468/12310/110196/246133/20264/11739/109676/20927/67451/433809/13400/98660/13614/19735/76469/11835/11449/18578/59011/20928/68268/14381/18750/17929/93677/333433/110834/56012/22987…
GO:0055013	GO:0055013	cardiac muscle cell development	99	0.395951	1.7069	0.0011027	0.0433362	0.0386889	4936	tags=45%, list=27%, signal=33%	11464/17906/108058/238161/65256/23988/225288/17888/74103/21393/110196/237560/11739/13614/19735/13052/24051/14381/74376/26398/13009/11472/28185/14463/12391/214384/19130/11793/230709/20541/15182/14200/18596/18091/53817/23828/18741/12818/77579/56637/11609/17258/11546/76365/93759
GO:0090316	GO:0090316	positive regulation of intracellular protein transport	143	0.348831	1.57792	0.00111845	0.0436822	0.0389978	5672	tags=41%, list=31%, signal=29%	12569/238276/15444/66233/57258/12550/22771/16480/52163/230500/50754/53814/76709/18247/19384/13726/74117/67628/108989/26416/20423/19259/15978/11735/20660/12326/65973/18747/13866/15183/74741/170770/66366/18761/22318/70261/218333/329506/52822/12520/17246/56637/99237/66437/18709/27061/18760/12009/14634/18753/18479/18536/16500/17846/14456/54673/15461/72727/19260
GO:0000387	GO:0000387	spliceosomal snRNP assembly	32	0.535884	1.88466	0.0011427	0.0441697	0.039433	5813	tags=56%, list=31%, signal=39%	28000/20638/27374/276919/67332/22258/68879/20901/192159/107686/20595/214572/68988/50783/69878/53890/210510/20641
GO:0000725	GO:0000725	recombinational repair	158	0.339417	1.56082	0.00114498	0.0441697	0.039433	6695	tags=47%, list=36%, signal=30%	69885/69596/66233/11545/77782/223970/56739/93765/98415/56420/17535/234736/170472/17215/68275/99982/233908/209334/56626/11461/74355/56505/56456/22594/15193/74264/71711/216049/94232/20174/109145/79456/109019/71890/66962/217216/67788/19357/69917/68240/71514/74335/27223/244694/231855/72931/226026/68067/68142/59029/12144/22592/64050/15574/19364/69747/240697/13831/102871/68501/19691/15270/27354/72749/7…
GO:0009145	GO:0009145	purine nucleoside triphosphate biosynthetic process	61	0.444998	1.75115	0.00118157	0.0453032	0.0404449	4632	tags=51%, list=25%, signal=38%	66592/11545/18746/633979/214917/11946/13806/27369/28080/71679/107197/18102/269523/11951/11957/11534/11950/11949/11639/11947/11958/68073/228033/98496/66043/57423/56520/50799/54369/16189/75533
GO:0006890	GO:0006890	retrograde vesicle-mediated transport, Golgi to endoplasmic reticulum	45	0.482644	1.82253	0.00123199	0.0459682	0.0410386	5349	tags=53%, list=29%, signal=38%	15194/50797/71169/233824/11844/107338/12847/66890/72772/59042/19338/19346/56447/56358/224630/66366/270192/105785/213827/50771/78891/67916/102339/11843
GO:0051306	GO:0051306	mitotic sister chromatid separation	64	0.430275	1.71791	0.00121876	0.0459682	0.0410386	5722	tags=52%, list=31%, signal=36%	52563/30939/208718/51792/26554/30949/67177/208628/209334/24010/108989/17120/83560/52683/17222/18817/19357/67141/56317/74335/69957/12237/229841/68014/67045/107047/70385/11799/12235/59126/59008/68612/68501
GO:0042632	GO:0042632	cholesterol homeostasis	91	-0.320587	-1.61054	0.00121429	0.0459682	0.0410386	3436	tags=33%, list=19%, signal=27%	27409/20778/52014/237636/223920/19883/13884/18023/16891/67470/11807/67737/11307/20186/22259/30924/11430/16973/100102/18145/244595/13660/14077/12389/68453/11303/11770/218203/77371/13850
GO:1905952	GO:1905952	regulation of lipid localization	155	-0.286452	-1.56241	0.00122999	0.0459682	0.0410386	3436	tags=32%, list=19%, signal=26%	27409/20778/52014/73389/75302/13884/14081/14419/83433/384783/16891/56745/12394/67470/20750/211739/11807/268379/67737/14566/11307/12161/13167/106326/66853/108138/11813/232286/20963/320560/21943/22259/18779/100102/244595/18035/13660/11606/27403/12683/12952/19016/14077/16176/14792/19247/11520/77371/12491
GO:0050808	GO:0050808	synapse organization	481	0.277995	1.39506	0.00123547	0.0459682	0.0410386	4914	tags=33%, list=27%, signal=25%	74762/12569/238988/13489/235611/112405/75608/23988/319613/67784/13838/12550/67414/16716/19280/230868/16400/270190/239250/13636/319387/12323/98733/239027/94245/12292/18027/52163/67943/18472/12296/69597/14712/227580/20616/13400/70530/83945/18164/12286/12032/22084/382864/13048/14658/21367/230775/67790/192198/58235/11461/14183/18750/12404/74117/18213/18191/80883/21926/70178/19329/269523/272381/15387/…
GO:0009156	GO:0009156	ribonucleoside monophosphate biosynthetic process	33	0.53108	1.88831	0.00126027	0.046349	0.0413786	5298	tags=48%, list=29%, signal=35%	11564/69719/108147/22247/56749/11566/229363/11534/67054/11717/14450/15452/22245/11565/19139/66355
GO:0007080	GO:0007080	mitotic metaphase plate congression	48	0.46832	1.78608	0.00126044	0.046349	0.0413786	5699	tags=46%, list=31%, signal=32%	75608/52563/208092/101994/105513/26554/18221/67177/66371/68953/68942/17120/67028/16211/72124/52276/229841/69654/70385/234852/56742/75305
GO:0002526	GO:0002526	acute inflammatory response	97	-0.322946	-1.64291	0.00127071	0.0464547	0.041473	2904	tags=28%, list=16%, signal=24%	14069/11625/16803/13618/14125/14825/16427/14042/14131/19218/11516/11690/21943/11539/93671/193034/18816/58217/20848/12765/101613/19016/16176/20210/20701/192195/20716
GO:0071474	GO:0071474	cellular hyperosmotic response	11	0.715995	1.86796	0.00130644	0.047485	0.0423928	980	tags=36%, list=5%, signal=34%	13856/56384/98363/11677
GO:0009127	GO:0009127	purine nucleoside monophosphate biosynthetic process	25	0.556018	1.83834	0.00137589	0.0497219	0.0443898	3508	tags=44%, list=19%, signal=36%	11564/108147/27369/11566/229363/11534/67054/13178/11717/14450/15452
