# Supplementary material for: Diagnostic potential of energy metabolism-related genes in heart failure with preserved ejection fraction
Source: Front Endocrinol (Lausanne). 2023 Nov 27;14:1296547. doi: 10.3389/fendo.2023.1296547 (PMC10711684; doi:10.3389/fendo.2023.1296547)
Supplement: Supplementary Table 7 — GSEA-GO analysis results for Gnb3. [file Table_7.xlsx]

## Sheet: Supplementary Table 7
	ID	Description	setSize	enrichmentScore	NES	pvalue	p.adjust	qvalue	rank	leading_edge	core_enrichment
GO:0006520	GO:0006520	cellular amino acid metabolic process	251	0.464467	1.63605	1e-10	6.268e-07	5.36632e-07	5348	tags=48%, list=29%, signal=35%	71776/69719/56357/107869/26912/15194/69219/22117/665563/108156/69955/107271/110960/257635/14711/14719/109079/20751/214579/18126/102436/208982/14661/242669/329470/105148/14450/229363/70266/212933/18263/224805/246221/18242/85305/12036/69684/30956/192166/12039/11898/20425/103149/109652/381314/229905/272396/11566/14194/58875/71984/67417/109093/107146/78038/11565/15115/15108/14431/13382/57320/71562/52…
GO:0042692	GO:0042692	muscle cell differentiation	413	0.420571	1.50232	4.63035e-10	1.45115e-06	1.2424e-06	5505	tags=44%, list=30%, signal=31%	99982/74318/211323/193385/18596/227721/13052/238161/23988/20926/107869/52163/320502/11464/70417/18807/68927/16373/71973/108058/225288/17888/21833/21667/17930/15193/66403/12292/17906/53321/50770/15185/21393/59006/109676/52690/17868/50874/24131/17306/241226/74103/19084/20541/22003/18205/11651/12373/13614/18007/12224/65256/17886/19130/57810/21955/11739/214384/21916/17130/12064/26416/20586/214585/134…
GO:0009060	GO:0009060	aerobic respiration	148	0.491271	1.69834	1.67442e-08	2.45702e-05	2.10356e-05	5406	tags=59%, list=29%, signal=42%	239017/66592/11564/15925/67273/68349/12862/11651/17685/66416/68263/105675/71679/12064/20917/11666/20916/214917/17448/17449/17995/269951/84682/64384/18293/22273/102060/14194/27369/67914/235339/66925/12857/226646/17993/76824/13382/67264/57320/11429/11428/170718/67472/56451/66445/56428/11946/67680/28080/12850/66072/209692/69702/15251/207728/14004/11957/22226/12858/11949/225887/15929/67530/66383/6669…
GO:0006941	GO:0006941	striated muscle contraction	169	0.477548	1.66278	1.57058e-08	2.45702e-05	2.10356e-05	4003	tags=41%, list=22%, signal=32%	333433/16480/238161/70008/320502/11464/20928/108058/17888/18578/12291/12292/17906/12296/21393/11931/109676/21924/17868/16511/20541/22003/98660/67451/12373/20264/12289/21955/333654/56012/13400/433809/29856/26397/140781/20266/21956/14168/140492/11449/13009/57785/19735/16518/68667/11443/21954/110880/14705/56188/18438/21957/56543/246133/22340/18125/22226/17897/18091/20191/109620/56717/12313/71912/144…
GO:0015980	GO:0015980	energy derivation by oxidation of organic compounds	290	0.428936	1.51842	1.95997e-08	2.45702e-05	2.10356e-05	5406	tags=48%, list=29%, signal=35%	239017/217166/66592/11564/15925/67273/68349/210582/18432/12862/14711/56412/13853/11651/17685/66416/16367/18642/68263/105675/71679/12064/20917/11666/20916/214917/17448/14683/17449/17995/170731/269951/84682/64384/18293/22273/102060/18682/14194/19062/27369/67914/235339/68961/242700/78830/66925/12857/226646/17993/76824/13382/67264/57320/11429/11428/170718/67472/56451/66445/110078/56428/14555/67885/11…
GO:0060048	GO:0060048	cardiac muscle contraction	129	0.498345	1.71061	3.20884e-08	2.51413e-05	2.15246e-05	3980	tags=43%, list=22%, signal=34%	333433/16480/238161/70008/11464/20928/108058/17888/18578/12291/17906/12296/21393/11931/109676/21924/17868/16511/20541/22003/98660/67451/12373/20264/12289/333654/433809/29856/26397/140781/20266/21956/14168/140492/13009/57785/19735/16518/68667/21954/56188/18438/56543/246133/22340/22226/17897/18091/20191/109620/56717/12313/14463/20271/12391/16535
GO:0046034	GO:0046034	ATP metabolic process	240	0.441743	1.55275	3.20884e-08	2.51413e-05	2.15246e-05	6279	tags=54%, list=34%, signal=36%	66592/15275/14635/17888/100042427/67273/68349/11931/12862/98660/11636/17685/11545/56421/66416/18642/105675/71679/12064/11666/56012/230163/214917/80752/18746/21991/11983/54403/17995/84682/140781/18293/22273/68055/13808/102060/72106/110119/27369/67914/66925/12857/226646/14430/13382/67264/57320/13806/66445/56428/14555/11946/28080/12850/66072/67059/52815/16828/209692/21803/16189/69702/15251/207728/14…
GO:0048193	GO:0048193	Golgi vesicle transport	269	0.429977	1.51956	3.10449e-08	2.51413e-05	2.15246e-05	7234	tags=59%, list=39%, signal=36%	71169/13430/74205/72772/20660/15194/16558/74105/11426/12847/11844/54160/69608/11735/107371/56041/218811/71648/360013/69162/66725/77254/320714/27096/100855/52639/16834/21766/226541/67542/76332/53612/338320/226744/55988/93739/75964/77038/54189/225651/338366/21787/107338/56418/22318/67804/70361/26554/67916/233824/57785/66251/223649/19159/78891/54638/98417/76895/227648/68090/58244/56358/67727/99683/6…
GO:0003231	GO:0003231	cardiac ventricle development	138	0.490784	1.69188	6.65911e-08	4.17393e-05	3.57349e-05	4594	tags=49%, list=25%, signal=37%	268977/211323/13430/68927/17888/17906/57246/21924/17868/22003/67451/63958/20319/19130/207304/333654/214384/17130/20586/20563/18996/23796/140781/21956/16007/17938/17168/15902/14180/22418/14725/66993/21954/229700/16911/17684/268902/14183/112405/12876/252973/230709/21803/71770/58198/15251/207728/17897/18091/381157/20191/109620/20348/12142/13617/12387/14463/20271/11477/20677/15110/19014/21808/93840/1…
GO:0010498	GO:0010498	proteasomal protein catabolic process	494	0.388737	1.39698	6.02991e-08	4.17393e-05	3.57349e-05	7169	tags=52%, list=39%, signal=33%	11865/52563/217166/59003/67903/72607/83814/56371/76594/75788/11836/56407/73677/19179/219158/66725/53312/22225/13853/11651/17222/28000/63958/94232/94090/226541/65256/207304/269016/50754/79043/14897/74126/66413/76375/93739/22393/30840/67490/52668/102122/52892/269514/19186/26965/30839/71999/68795/12449/72844/233900/19822/214931/224109/107568/239739/26554/106052/68098/74125/77987/19192/66498/104771/5…
GO:0055001	GO:0055001	muscle cell development	215	0.449061	1.57742	8.12723e-08	4.63104e-05	3.96484e-05	5505	tags=48%, list=30%, signal=34%	99982/193385/18596/13052/238161/23988/320502/11464/70417/68927/108058/225288/17888/17930/12292/17906/53321/21393/59006/109676/17868/50874/24131/17306/74103/19084/20541/22003/12373/13614/65256/19130/21955/11739/214384/21916/17130/214585/110196/56808/79221/69597/170731/71999/21956/17938/228003/74376/18019/13009/12043/19735/11443/24051/22388/64082/20481/237560/21957/23828/93677/230709/11472/14775/22…
GO:0032543	GO:0032543	mitochondrial translation	76	0.553786	1.83607	1.08874e-07	5.24941e-05	4.49425e-05	4920	tags=63%, list=27%, signal=47%	69163/79044/67840/66973/71989/56412/102436/66416/224805/66399/233870/69577/94063/234384/227682/106338/27398/381314/28030/66230/71984/75619/67417/109093/68572/94067/218506/15115/64658/94254/74600/19935/68565/226539/320806/72416/75593/70560/101122/108037/24030/66407/76366/353172/68836/69956/66493/212508
GO:0140694	GO:0140694	non-membrane-bounded organelle assembly	378	0.402167	1.43194	1.01197e-07	5.24941e-05	4.49425e-05	5511	tags=42%, list=30%, signal=30%	66296/71007/67028/66406/232933/193385/18596/208092/27041/320502/67832/74237/11464/22350/76709/20775/225288/17888/17930/76707/17906/12696/21393/59006/105513/17868/68767/50874/24131/74103/19084/68942/22003/227377/12615/12373/70681/13614/66371/217695/65256/73738/76499/19130/21955/57837/21916/233276/50883/68953/20935/75608/74383/72831/20873/208144/234384/101592/14534/170731/21841/13006/21956/109359/1…
GO:0003205	GO:0003205	cardiac chamber development	184	0.452729	1.58053	1.38055e-07	5.76886e-05	4.93898e-05	5702	tags=49%, list=31%, signal=35%	268977/211323/66513/67784/13430/68927/17888/17906/109676/57246/21924/17868/22003/67451/63958/20319/19130/207304/333654/214384/17130/20586/20563/18996/23796/140781/21956/16007/17938/18129/17168/15902/14180/22418/14725/12162/66993/21954/229700/16911/17684/268902/14183/13544/112405/12876/252973/215798/230709/21803/71770/15531/58198/15251/207728/17897/18091/381157/20191/109620/20348/12142/19401/13617…
GO:0051146	GO:0051146	striated muscle cell differentiation	310	0.410951	1.45784	1.3384e-07	5.76886e-05	4.93898e-05	5505	tags=42%, list=30%, signal=30%	74318/211323/193385/18596/227721/13052/238161/23988/320502/11464/18807/16373/108058/225288/17888/21833/21667/17930/12292/17906/53321/50770/15185/21393/59006/17868/50874/24131/74103/19084/20541/22003/11651/12373/13614/18007/12224/65256/17886/19130/57810/21955/11739/214384/21916/12064/26416/214585/13400/110196/79221/234839/14534/170731/71999/21956/17938/666794/228003/74376/18019/13009/12043/12558/1…
GO:0030239	GO:0030239	myofibril assembly	71	0.553149	1.82728	1.74408e-07	6.43054e-05	5.50547e-05	4186	tags=52%, list=23%, signal=40%	18596/320502/11464/225288/17888/17930/17906/21393/59006/17868/50874/24131/74103/19084/22003/12373/13614/19130/21955/21916/170731/21956/228003/13009/22388/21957/93677/11472/68760/13007/18091/226041/11465/12632/12391/17258/14248
GO:0055002	GO:0055002	striated muscle cell development	71	0.553149	1.82728	1.74408e-07	6.43054e-05	5.50547e-05	4186	tags=52%, list=23%, signal=40%	18596/320502/11464/225288/17888/17930/17906/21393/59006/17868/50874/24131/74103/19084/22003/12373/13614/19130/21955/21916/170731/21956/228003/13009/22388/21957/93677/11472/68760/13007/18091/226041/11465/12632/12391/17258/14248
GO:0043161	GO:0043161	proteasome-mediated ubiquitin-dependent protein catabolic process	412	0.394187	1.4085	2.90182e-07	9.57296e-05	8.19584e-05	7169	tags=53%, list=39%, signal=33%	11865/52563/59003/67903/83814/56371/76594/75788/11836/56407/19179/219158/66725/53312/22225/13853/11651/17222/63958/94232/94090/226541/65256/207304/269016/50754/79043/14897/74126/66413/76375/22393/30840/67490/52668/269514/26965/30839/71999/68795/12449/72844/19822/214931/224109/107568/26554/106052/68098/74125/77987/66498/104771/56424/20878/67586/224727/13194/56709/71745/20620/57320/64295/15216/7176…
GO:0006397	GO:0006397	mRNA processing	460	0.386195	1.3853	2.90182e-07	9.57296e-05	8.19584e-05	7848	tags=57%, list=43%, signal=34%	11810/77411/20926/24128/320632/68927/67471/66094/67959/20924/56504/70601/12696/72162/20639/20384/192170/53607/74157/242570/224344/234728/66585/19652/27374/219158/70470/70052/76936/66877/28000/74111/78372/22687/231413/67337/24010/21379/56541/276919/68278/22083/217827/20624/14300/227682/235497/106583/230596/214498/75062/21841/68879/67836/233900/52897/666794/268859/71702/68991/231889/380601/83703/15…
GO:0008016	GO:0008016	regulation of heart contraction	193	0.443293	1.54919	3.79142e-07	0.000118823	0.00010173	4816	tags=43%, list=26%, signal=32%	333433/74318/16480/13052/15464/238161/70008/20928/16373/30878/17888/21833/18578/12291/17906/12296/11931/109676/17868/16511/18126/20541/22003/80297/98660/67451/12373/13614/20264/12289/13489/13400/56808/433809/29856/140781/20266/21956/435766/14168/140492/13009/57785/19735/16518/54352/68667/21954/64082/56188/18438/23828/20536/56543/230709/246133/12922/11957/18125/22226/17897/18091/14609/20191/109620…
GO:0009063	GO:0009063	cellular amino acid catabolic process	90	0.519191	1.74347	4.08795e-07	0.000118883	0.000101781	5197	tags=52%, list=28%, signal=38%	71776/56357/26912/69219/257635/14719/214579/18126/208982/14661/18242/12036/30956/192166/12039/20425/58875/78038/15108/13382/71562/12040/104776/12041/11992/104184/70503/18125/12035/212647/12411/66514/14874/19193/108037/14660/18478/231327/68133/14718/110391/66885/76187/56720/13171/268860/15356
GO:0045333	GO:0045333	cellular respiration	201	0.441336	1.54566	4.17267e-07	0.000118883	0.000101781	5406	tags=52%, list=29%, signal=37%	239017/66592/11564/15925/67273/68349/210582/18432/12862/56412/11651/17685/66416/68263/105675/71679/12064/20917/11666/20916/214917/17448/17449/17995/170731/269951/84682/64384/18293/22273/102060/14194/27369/67914/235339/242700/78830/66925/12857/226646/17993/76824/13382/67264/57320/11429/11428/170718/67472/56451/66445/56428/14555/67885/11946/114643/67680/28080/12850/66072/209692/16189/69702/15251/20…
GO:0010927	GO:0010927	cellular component assembly involved in morphogenesis	122	0.483939	1.65346	4.81061e-07	0.000125637	0.000107563	5199	tags=49%, list=28%, signal=36%	18596/13823/320502/103199/11464/225288/17888/17930/76707/14712/17906/53321/16202/18472/21393/59006/17868/50874/24131/74103/19084/22003/12373/13614/76499/19130/21955/21916/170731/21956/13871/228003/13009/102693/75786/22388/21957/93677/11472/68760/230822/13007/18091/100317/226041/11465/12632/15463/69982/12391/19294/17258/14248/214105/15182/192119/19725/53604/77579/18595
GO:0003015	GO:0003015	heart process	244	0.422108	1.4845	4.81061e-07	0.000125637	0.000107563	4816	tags=41%, list=26%, signal=30%	333433/74318/16480/13052/15464/238161/70008/11464/20928/16373/30878/108058/17888/21833/18578/12291/17906/12296/21393/11931/109676/21924/20112/17868/229877/16511/18126/20541/22003/80297/98660/67451/12373/13614/20264/12289/333654/13489/13400/56808/433809/29856/26397/140781/20266/21956/435766/14168/140492/22601/13009/57785/19735/16518/54352/68667/21954/64082/56188/18438/23828/20536/56543/230709/1477…
GO:1901605	GO:1901605	alpha-amino acid metabolic process	176	0.453622	1.58312	6.17287e-07	0.000148814	0.000127406	5309	tags=45%, list=29%, signal=33%	71776/69719/56357/107869/26912/15194/69219/22117/665563/108156/257635/14711/14719/109079/20751/214579/18126/208982/14661/242669/14450/229363/70266/18263/246221/18242/12036/30956/192166/11898/20425/229905/11566/14194/58875/107146/78038/11565/15108/14431/57320/71562/52633/13180/14287/54375/70337/104776/12041/67873/104184/56454/70503/18125/12035/212647/12411/66514/14874/19193/227231/108037/14660/184…
GO:0060047	GO:0060047	heart contraction	232	0.429416	1.51059	6.17287e-07	0.000148814	0.000127406	4816	tags=41%, list=26%, signal=31%	333433/74318/16480/13052/15464/238161/70008/11464/20928/16373/30878/108058/17888/21833/18578/12291/17906/12296/21393/11931/109676/21924/20112/17868/16511/18126/20541/22003/80297/98660/67451/12373/13614/20264/12289/333654/13489/13400/56808/433809/29856/26397/140781/20266/21956/435766/14168/140492/13009/57785/19735/16518/54352/68667/21954/64082/56188/18438/23828/20536/56543/230709/14775/246133/2234…
GO:0140053	GO:0140053	mitochondrial gene expression	109	0.499297	1.69765	8.21627e-07	0.000190739	0.0001633	5299	tags=58%, list=29%, signal=41%	69163/79044/67840/68626/66973/71989/208595/56412/102436/216151/66416/224805/66399/233870/21379/69577/94063/234384/227682/64384/106338/27398/381314/28030/66230/380601/71984/75619/67417/109093/68572/94067/218506/15115/64658/15108/94254/74600/19935/338359/226153/68565/226539/320806/72416/75593/70560/101122/108037/24030/66407/76366/353172/68836/69956/68550/66493/68291/67851/212508/320720/105787/64659
GO:1901606	GO:1901606	alpha-amino acid catabolic process	73	0.536287	1.77361	9.68808e-07	0.000216875	0.000185676	4864	tags=52%, list=26%, signal=38%	71776/56357/26912/69219/257635/14719/18126/208982/14661/18242/12036/30956/192166/20425/58875/78038/15108/71562/104776/12041/104184/70503/18125/212647/12411/66514/14874/19193/108037/14660/18478/231327/68133/14718/110391/66885/76187/56720
GO:0034470	GO:0034470	ncRNA processing	391	0.387747	1.38235	1.138e-06	0.000245964	0.000210581	8439	tags=61%, list=46%, signal=34%	109075/80912/77065/68533/433813/83669/230594/67832/76850/94223/70885/68626/69499/109077/67667/27993/71989/77766/69955/66966/71990/68966/70683/216156/19652/101985/245474/230233/107328/229937/233189/66965/78697/66446/114615/230082/231413/70285/18114/214384/18150/68916/74195/224805/18130/217038/14300/215201/208144/67842/56095/227682/27966/58523/106338/73674/22099/13871/68276/140546/73736/12181/56361…
GO:0022613	GO:0022613	ribonucleoprotein complex biogenesis	397	0.387522	1.3825	1.34335e-06	0.00028067	0.000240294	8439	tags=63%, list=46%, signal=35%	109075/433864/68533/67832/320632/67959/69499/382038/27993/71989/56505/56504/18432/71990/68966/70683/216156/27374/245474/66877/229937/28000/66446/230082/70285/18114/57837/18150/67014/107732/230737/20935/276919/217038/106298/14300/72831/208144/67842/56095/234384/101592/214498/75062/27966/106338/68879/73674/13871/140546/73736/12181/75619/75273/77591/75751/52513/66211/213895/67045/225215/68184/68017/…
GO:0045214	GO:0045214	sarcomere organization	50	0.587362	1.87972	1.97086e-06	0.000388706	0.000332789	3949	tags=54%, list=21%, signal=43%	225288/17888/17930/21393/59006/17868/24131/19084/22003/12373/13614/19130/21955/170731/21956/228003/13009/22388/21957/93677/11472/68760/13007/18091/11465/12632/12391
GO:0031032	GO:0031032	actomyosin structure organization	212	0.424299	1.49051	2.04647e-06	0.000388706	0.000332789	5362	tags=42%, list=29%, signal=30%	13824/18596/217866/319710/13823/320502/17127/11464/225288/17888/17930/76707/17906/21393/59006/17868/50874/24131/74103/360013/19084/22003/72754/54132/12373/13614/12798/17886/18709/76499/19130/21955/21916/13717/230837/399591/54357/170731/18761/21956/77569/26554/228003/19062/16419/13009/20971/22388/102098/21957/93677/268970/11472/14787/69710/68760/21927/13007/18091/21809/20779/18571/226041/11465/186…
GO:0014706	GO:0014706	striated muscle tissue development	271	0.409156	1.44664	2.04647e-06	0.000388706	0.000332789	5505	tags=42%, list=30%, signal=30%	211323/18596/13052/238161/18712/23988/17127/11464/68927/16373/108058/225288/17888/21667/14049/108000/17906/21393/57246/21924/17868/74103/19084/20541/22003/67451/63958/13614/59091/65256/19130/57810/16468/11739/333654/214384/12064/26416/15469/110196/79221/18996/14534/140781/21956/22601/74376/17168/13009/15902/19735/17967/14048/14180/22418/14725/12162/24051/21954/64082/15183/17684/14183/237560/11240…
GO:0006399	GO:0006399	tRNA metabolic process	169	0.447729	1.55895	2.11526e-06	0.000389955	0.000333858	6925	tags=58%, list=38%, signal=37%	433813/83669/68626/67667/71989/77766/69955/107271/66966/110960/230233/102436/107328/233189/66965/78697/66446/114615/105148/231413/68916/74195/224805/85305/69684/215201/227682/58523/106338/381314/66044/272396/71984/56361/67417/109093/15115/15108/68045/67724/240174/104721/211006/381802/74097/67789/234734/226539/66637/68857/66590/76265/97541/67674/17299/98956/66161/70560/224907/66362/50912/102614/68…
GO:0071526	GO:0071526	semaphorin-plexin signaling pathway	45	0.588917	1.87011	2.39186e-06	0.000428348	0.000366728	4530	tags=58%, list=25%, signal=44%	20357/67784/140570/20401/235611/140571/227377/13614/20354/20349/243743/14573/20353/20360/17967/18844/26456/12933/18846/20351/20348/108151/13617/214968/20347/192662
GO:0016055	GO:0016055	Wnt signaling pathway	417	0.380425	1.35938	2.52799e-06	0.000440151	0.000376833	7168	tags=51%, list=39%, signal=32%	12614/11865/76246/17309/12447/27041/23988/13653/13607/17127/23805/66317/16400/71268/21833/21929/22419/67943/11426/56505/16202/72357/12054/232341/12443/329252/18099/219158/66725/67181/13853/13614/20319/59004/239405/12842/12995/26416/13489/20586/114606/21405/24117/22083/75607/22084/235497/214498/17191/93687/12550/22414/140577/629378/22601/24113/226778/26554/93897/67916/72043/229534/12558/21886/1319…
GO:0003208	GO:0003208	cardiac ventricle morphogenesis	76	0.525501	1.74229	2.74257e-06	0.00045807	0.000392174	4594	tags=51%, list=25%, signal=39%	211323/68927/17888/17906/57246/21924/17868/22003/67451/63958/20319/19130/333654/18996/140781/21956/14180/14725/66993/21954/14183/12876/252973/21803/15251/17897/18091/20191/109620/20348/13617/12387/14463/20677/15110/19014/21808/228788/15214
GO:0051149	GO:0051149	positive regulation of muscle cell differentiation	71	0.52739	1.74219	2.77707e-06	0.00045807	0.000392174	4409	tags=48%, list=24%, signal=37%	74318/211323/238161/23988/107869/52163/320502/21833/50770/52690/13614/19130/11739/214384/26416/110196/234839/14534/666794/13009/12043/17387/66993/74490/16590/21803/19241/56717/20656/12391/53817/232174/56637/69807
GO:0055086	GO:0055086	nucleobase-containing small molecule metabolic process	482	0.374776	1.34579	2.90632e-06	0.000467098	0.000399904	6788	tags=49%, list=37%, signal=32%	216739/69719/17855/66592/15275/12497/110959/109785/208715/74205/14635/100042427/75533/22247/665563/57813/11564/104111/108156/14711/432530/68603/68106/18126/66725/74080/110074/11636/11545/319945/66174/23971/56421/14450/68087/229363/18642/68263/71679/20917/11666/56012/20916/230163/85305/214917/67464/18746/21991/11534/67414/54403/15444/101592/269951/67763/20425/103149/11514/18293/60525/68055/13808/2…
GO:0010212	GO:0010212	response to ionizing radiation	134	0.463301	1.59443	3.07829e-06	0.000482368	0.000412977	5377	tags=49%, list=29%, signal=35%	71007/11810/99982/18004/77065/12444/13653/98415/234736/20597/14050/16420/109019/70681/20319/17685/13197/26416/50883/85305/12144/235323/12018/68048/14375/19822/22601/21353/106052/12043/14048/14725/68251/228140/58230/12190/60530/20869/14784/170770/74041/230709/14775/21803/55982/12753/68142/68539/210766/15499/446101/20656/66656/15574/69917/102639543/116870/211651/22596/12955/18854/319955/15461/72931…
GO:0003007	GO:0003007	heart morphogenesis	265	0.408578	1.44333	3.35344e-06	0.000512668	0.000438918	5566	tags=42%, list=30%, signal=29%	211323/19206/18712/66513/67784/17127/13636/11464/68927/228790/17888/17906/16202/21393/57246/12831/21924/17868/20541/22003/67451/63958/21418/13614/20319/65256/19130/333654/68018/17130/13717/20586/20563/18996/433809/23796/140781/21956/16007/17938/22601/16568/18129/15902/14048/67661/14180/22418/14725/12162/66993/21954/229700/17684/268902/14183/13544/112405/12876/99683/20613/252973/215798/230709/2180…
GO:0198738	GO:0198738	cell-cell signaling by wnt	419	0.38129	1.36263	4.32054e-06	0.00064479	0.000552033	7168	tags=51%, list=39%, signal=32%	12614/11865/76246/17309/12447/27041/23988/13653/13607/17127/23805/66317/16400/71268/21833/21929/22419/67943/11426/56505/16202/72357/12054/232341/12443/329252/18099/219158/66725/67181/13853/13614/20319/59004/239405/12842/12995/26416/13489/20586/114606/21405/24117/104831/22083/75607/22084/235497/214498/17191/93687/12550/22414/140577/629378/22601/24113/226778/26554/93897/67916/72043/229534/12558/218…
GO:0006119	GO:0006119	oxidative phosphorylation	100	0.491108	1.66062	5.08094e-06	0.000740636	0.000634092	7582	tags=72%, list=41%, signal=43%	66592/67273/68349/12862/17685/66416/105675/71679/12064/11666/214917/17995/84682/22273/102060/27369/67914/66925/12857/226646/13382/67264/57320/66445/56428/11946/28080/12850/66072/69702/207728/14004/11957/12858/11949/225887/67530/66383/66694/57423/108037/12865/11947/12859/58805/75406/269523/66152/68375/68550/227197/107197/66414/66218/66043/72900/66945/12866/66114/211948/11639/407785/11950/68943/783…
GO:0048738	GO:0048738	cardiac muscle tissue development	251	0.406578	1.43214	5.56484e-06	0.000792736	0.000678697	5505	tags=42%, list=30%, signal=30%	211323/18596/13052/238161/18712/23988/11464/68927/16373/108058/225288/17888/21667/17906/21393/57246/21924/17868/74103/19084/20541/22003/67451/63958/13614/59091/65256/19130/16468/11739/333654/214384/26416/15469/110196/18996/14534/140781/21956/22601/74376/17168/13009/15902/19735/17967/14180/22418/14725/12162/24051/21954/64082/15183/17684/14183/237560/112405/23828/17268/230709/11472/21803/22431/1789…
GO:0060537	GO:0060537	muscle tissue development	450	0.372576	1.33521	6.39437e-06	0.000890664	0.000762538	5611	tags=39%, list=30%, signal=28%	11865/211323/193385/18596/13052/238161/18712/23988/13653/22061/320502/17127/11464/70417/68927/270190/16373/108058/225288/17888/21667/14049/108000/56504/12292/17906/53321/15185/21393/59006/57246/21924/17868/241226/74103/225115/19084/20541/22003/67451/63958/21412/13614/12224/17907/59091/65256/19130/57810/16468/12825/11739/333654/214384/12064/26416/13717/214585/15469/110196/79221/18996/13654/14534/7…
GO:0006091	GO:0006091	generation of precursor metabolites and energy	405	0.379308	1.35404	7.01652e-06	0.000956076	0.00081854	5406	tags=43%, list=29%, signal=31%	239017/217166/66592/15275/14635/100042427/11564/15925/67273/68349/210582/18432/12862/14711/56412/208982/13853/11651/17685/56421/66416/16367/18642/68263/105675/71679/12064/20917/11666/56012/20916/230163/214917/18746/30956/17448/21991/14683/17449/54403/52892/17995/170731/269951/84682/64384/18293/22273/13808/102060/18682/14194/72106/110119/19062/27369/67914/235339/68961/242700/78830/66925/12857/2266…
GO:0016072	GO:0016072	rRNA metabolic process	241	0.410833	1.44397	7.43332e-06	0.000991321	0.000848714	8658	tags=67%, list=47%, signal=36%	109075/20019/64424/68533/233863/67832/105083/21453/69499/27993/71989/68544/71990/68966/70683/216156/245474/229937/66446/230082/70285/18114/18150/20586/217038/14300/208144/67842/56095/27966/106338/73674/13871/140546/73736/12181/20017/75273/77591/52513/213895/67045/68017/72515/19285/217431/74097/225348/54127/20587/14000/104662/228889/94061/18813/60321/26914/67674/107094/67755/56717/98956/66161/6990…
GO:0061337	GO:0061337	cardiac conduction	66	0.535606	1.75856	7.87373e-06	0.00102818	0.000880269	4367	tags=53%, list=24%, signal=41%	16480/13052/15464/70008/20928/16373/12291/12296/109676/16511/20541/80297/67451/20264/12289/20266/435766/140492/57785/16518/68667/20536/56543/230709/246133/18091/14609/20191/109620/76365/20271/16535/17258/57442/93686
GO:0003206	GO:0003206	cardiac chamber morphogenesis	138	0.455587	1.57055	8.40588e-06	0.0010331	0.000884483	5556	tags=49%, list=30%, signal=34%	211323/68927/17888/17906/57246/21924/17868/22003/67451/63958/20319/19130/333654/17130/20586/20563/18996/23796/140781/21956/16007/18129/15902/14180/22418/14725/12162/66993/21954/229700/17684/268902/14183/13544/112405/12876/252973/215798/21803/15251/17897/18091/20191/109620/20348/19401/13617/12387/14463/12391/11477/20677/15110/19014/380718/21808/93840/15205/228788/15214/18187/21385/20148/13856/1436…
GO:0010608	GO:0010608	post-transcriptional regulation of gene expression	481	0.370895	1.33154	8.40588e-06	0.0010331	0.000884483	7690	tags=53%, list=42%, signal=32%	11810/69635/230861/80912/238161/230594/26383/13866/17855/140570/105083/75420/76850/21453/94223/11991/71989/52874/12696/72162/192170/68966/112403/83456/66912/19652/245474/76014/53422/76936/11651/78697/66446/78893/103213/214384/233908/214048/66399/21379/224742/56541/226982/18746/217827/16201/69577/52892/234384/227682/70769/14573/22057/224045/21841/20425/67843/106338/67228/74112/108989/22099/666794/…
GO:0016570	GO:0016570	histone modification	482	0.369845	1.32808	8.26695e-06	0.0010331	0.000884483	5710	tags=40%, list=31%, signal=28%	13990/104383/99982/74318/216825/66617/76246/107932/20926/19763/214742/66317/245688/30951/228790/23808/71458/14049/56505/17977/15185/15460/56420/232232/14050/30841/27374/72195/66725/101568/66233/18753/14051/21412/11461/140858/93765/16468/213389/214384/319974/26409/75565/67014/15468/14897/20586/110948/21405/22083/67490/15469/79221/27878/21652/226830/70999/24116/235497/14534/214498/17191/23796/21466…
GO:0008380	GO:0008380	RNA splicing	392	0.379735	1.354	9.51738e-06	0.00114721	0.000982178	7848	tags=56%, list=43%, signal=33%	77411/20926/110213/432467/320632/66094/67959/56504/70601/12696/20639/20384/192170/53607/242570/224344/66585/19652/101985/27374/219158/70052/76936/66877/107328/28000/74111/78372/22687/231413/24010/233908/56541/276919/106347/68278/15469/217827/20624/14300/230596/75062/21841/68879/67836/20020/52897/666794/268859/71702/231889/83703/15382/54614/66704/20637/15387/68045/210529/71514/68955/75710/68183/76…
GO:0007409	GO:0007409	axonogenesis	467	0.368898	1.32336	9.93419e-06	0.00117486	0.00100585	5183	tags=38%, list=28%, signal=28%	270058/211323/14009/19206/20357/13866/12569/67784/140570/13636/13430/19283/270190/56386/239667/12286/19280/11426/12774/545428/239250/53321/16202/18472/15185/231876/235611/140571/13838/216344/320150/11735/16779/432530/21367/244058/18208/14587/107449/80297/18205/13614/11461/18007/20354/67299/20616/76499/237847/319974/12064/13489/17196/13043/214585/20349/13639/20563/56320/19699/13840/243743/22084/12…
GO:0031345	GO:0031345	negative regulation of cell projection organization	208	0.419684	1.47283	1.06289e-05	0.00123374	0.00105626	5175	tags=43%, list=28%, signal=31%	24064/20357/12569/74694/13636/22629/13430/19283/16400/239667/19280/12774/16332/18472/140571/13838/22240/244058/18208/66725/18753/18007/20354/237847/14972/17196/380711/20349/20563/22084/20353/270120/231532/216049/74498/21909/14168/20360/22601/27369/66610/12010/14964/107351/22418/19089/67046/26456/11491/22241/19122/12933/52822/18846/18189/20351/74117/19158/17758/229285/14025/84035/18645/20348/24005…
GO:0051054	GO:0051054	positive regulation of DNA metabolic process	293	0.394986	1.39875	1.10457e-05	0.00125881	0.00107772	7794	tags=56%, list=42%, signal=33%	16009/18596/66592/18143/30951/108058/11991/15193/14049/56505/72162/14050/245474/11651/66233/18753/14051/70681/17685/11545/11461/93765/72199/213389/26407/233908/56708/219150/12144/225280/64074/18761/56456/13871/14194/106052/22594/235587/14245/14048/56249/68251/58230/381678/252838/71890/15234/17535/108689/101185/103537/12462/11692/14165/252973/232811/234857/21803/16189/22431/234371/12922/55982/2322…
GO:0006936	GO:0006936	muscle contraction	303	0.394884	1.39937	1.18793e-05	0.00132964	0.00113836	5484	tags=40%, list=30%, signal=29%	333433/16480/238161/70008/320502/11464/20928/108058/17888/18578/17930/242702/12291/12292/17906/12296/21393/11931/109676/57246/52690/21924/17868/50874/16511/20541/22003/98660/67451/12373/13614/20264/17907/11749/12289/21955/333654/214384/68018/21916/68268/13489/13043/56012/13400/56320/433809/29856/15566/14573/26397/140781/20266/21956/14168/140492/110834/11449/72043/13009/57785/19735/16518/68667/114…
GO:0006418	GO:0006418	tRNA aminoacylation for protein translation	40	0.589784	1.85619	1.30606e-05	0.00143621	0.00122961	7023	tags=85%, list=38%, signal=53%	69955/107271/110960/102436/105148/224805/85305/69684/381314/272396/71984/67417/109093/15115/67789/234734/226539/66590/97541/70560/68915/71941/71807/27267/353172/20226/22321/107508/226414/216443/70120/70223/212679/23874
GO:0003012	GO:0003012	muscle system process	413	0.376181	1.34376	1.35466e-05	0.00146396	0.00125337	6736	tags=46%, list=36%, signal=30%	333433/16480/15464/238161/70008/23988/22065/320502/17127/20927/11464/20928/108058/17888/18578/17930/242702/12291/12292/76469/17906/12296/21393/11931/59006/109676/57246/52690/21924/17868/229877/50874/16511/11629/20541/22003/98660/67451/12373/13614/11545/20264/17907/11749/65256/12289/16468/30937/21955/11739/333654/214384/68018/21916/68268/13489/13043/56012/13400/56320/11534/110196/433809/29856/1556…
GO:0042773	GO:0042773	ATP synthesis coupled electron transport	56	0.536694	1.73926	1.50756e-05	0.0015241	0.00130485	5406	tags=64%, list=29%, signal=46%	67273/68349/12862/66416/12064/17995/84682/22273/27369/67914/66925/12857/226646/13382/67264/57320/66445/56428/12850/66072/69702/14004/12858/225887/67530/66383/66694/12859/75406/66152/68375/227197/107197/66414/66218/72900
GO:0042775	GO:0042775	mitochondrial ATP synthesis coupled electron transport	56	0.536694	1.73926	1.50756e-05	0.0015241	0.00130485	5406	tags=64%, list=29%, signal=46%	67273/68349/12862/66416/12064/17995/84682/22273/27369/67914/66925/12857/226646/13382/67264/57320/66445/56428/12850/66072/69702/14004/12858/225887/67530/66383/66694/12859/75406/66152/68375/227197/107197/66414/66218/72900
GO:0050905	GO:0050905	neuromuscular process	188	0.418001	1.46043	1.46608e-05	0.0015241	0.00130485	5775	tags=43%, list=31%, signal=30%	16438/12323/211323/208117/12286/74653/12140/239250/53321/18472/21393/21924/72088/20751/11545/21955/22295/13489/13400/56320/18996/140781/268859/11449/100072/20239/22594/16518/11994/11443/15212/21954/212937/110880/14705/11941/21407/11352/21957/242443/14658/12386/18189/234734/230709/229285/22226/56717/13191/218461/66663/71912/19712/13617/12391/19289/16535/226594/11804/14813/18039/93686/14667/231503/…
GO:0007517	GO:0007517	muscle organ development	333	0.386652	1.37515	1.46608e-05	0.0015241	0.00130485	5631	tags=41%, list=31%, signal=29%	11865/211323/193385/14009/211401/13653/320502/17127/11464/70417/68927/270190/83962/17888/108000/56504/12292/17906/53321/15185/21393/59006/57246/21924/17868/225115/22003/16716/67451/63958/244059/21412/12224/17907/59091/65256/19130/57810/12825/214384/12064/26416/13717/214585/79221/14300/18996/13654/71999/140781/21956/17938/666794/268859/228003/13009/12043/22418/14725/24051/21954/212937/71371/64082/…
GO:0070252	GO:0070252	actin-mediated cell contraction	97	0.477861	1.61294	1.77325e-05	0.00173668	0.00148685	4176	tags=43%, list=23%, signal=34%	333433/16480/319710/238161/11464/20928/108058/17888/18578/12291/12296/109676/21924/16511/22003/98660/67451/12373/93742/12289/56320/433809/140781/20266/21956/14168/140492/77569/57785/16518/68667/56188/56543/246133/18125/20191/109620/14463/20271/12391/16535/57442
GO:0042254	GO:0042254	ribosome biogenesis	293	0.391918	1.38789	1.77325e-05	0.00173668	0.00148685	8994	tags=68%, list=49%, signal=35%	109075/433864/68533/67832/69499/382038/27993/71989/18432/71990/68966/70683/216156/245474/229937/66446/230082/70285/18114/57837/18150/67014/107732/230737/20935/217038/106298/14300/72831/208144/67842/56095/234384/101592/27966/106338/73674/13871/140546/73736/12181/75619/75273/77591/75751/52513/66211/213895/67045/225215/68017/50529/224092/72515/217431/74097/225348/19069/54127/66164/14000/104662/22888…
GO:0060606	GO:0060606	tube closure	113	0.459789	1.567	1.80118e-05	0.00173689	0.00148703	5938	tags=52%, list=32%, signal=36%	12614/20733/19206/140570/108156/30841/244058/21418/20319/231214/207304/81896/22084/12808/14534/20353/67661/22418/14725/20971/16911/20481/17684/74143/11352/235626/13544/14368/99683/330409/14365/14165/252973/21803/58198/76779/22323/19401/170823/232906/234366/27428/380718/21808/13543/93840/225876/102774/13542/79464/73916/18643/24069/14362/19335/11535/22158/22772/18747
GO:0006417	GO:0006417	regulation of translation	358	0.380346	1.35363	1.85703e-05	0.00176361	0.00150991	7688	tags=55%, list=42%, signal=33%	69635/230861/80912/238161/230594/26383/13866/17855/140570/105083/75420/76850/21453/11991/71989/52874/12696/72162/192170/68966/66912/19652/53422/11651/78697/66446/78893/214048/66399/224742/56541/226982/18746/16201/69577/234384/227682/70769/22057/224045/21841/20425/67843/106338/67228/74112/108989/666794/140488/69674/75619/56422/217331/66704/225929/19735/218506/210529/94254/14151/11428/52846/211006/…
GO:0014020	GO:0014020	primary neural tube formation	118	0.457261	1.5611	1.9408e-05	0.00181566	0.00155447	5938	tags=52%, list=32%, signal=35%	12614/20733/19206/140570/108156/30841/244058/21418/20319/231214/207304/81896/22084/12808/14534/20353/67661/22418/14725/12162/20971/16911/20481/17684/74143/11352/235626/13544/14368/99683/330409/14365/252973/21803/58198/15251/76779/22323/18119/19401/170823/232906/234366/27428/380718/21808/13543/93840/225876/102774/13542/79464/73916/18643/24069/14362/19335/11535/22158/22772/18747
GO:0086001	GO:0086001	cardiac muscle cell action potential	56	0.530887	1.72044	2.86011e-05	0.00263635	0.00225709	4393	tags=54%, list=24%, signal=41%	333433/16480/13052/16508/108058/12291/12296/109676/11735/16511/67451/20264/12289/433809/20266/14168/140492/57785/16518/68667/56543/246133/20191/109620/76365/20271/12391/16535/57442/11938
GO:0019646	GO:0019646	aerobic electron transport chain	45	0.559918	1.77802	2.93449e-05	0.00266571	0.00228223	5406	tags=69%, list=29%, signal=49%	67273/68349/12862/66416/12064/17995/84682/22273/67914/66925/12857/226646/13382/67264/57320/66445/66072/69702/12858/225887/67530/66383/66694/12859/75406/66152/68375/227197/107197/66218/72900
GO:0051155	GO:0051155	positive regulation of striated muscle cell differentiation	55	0.540405	1.74932	3.14328e-05	0.00281458	0.00240969	4409	tags=49%, list=24%, signal=37%	74318/211323/238161/23988/320502/21833/50770/13614/19130/11739/214384/26416/110196/234839/14534/666794/13009/12043/17387/74490/21803/56717/12391/53817/232174/56637/69807
GO:0001843	GO:0001843	neural tube closure	112	0.456903	1.55572	3.50789e-05	0.00309683	0.00265133	5938	tags=52%, list=32%, signal=35%	12614/20733/19206/140570/108156/30841/244058/21418/20319/231214/207304/81896/22084/12808/14534/20353/67661/22418/14725/20971/16911/20481/17684/74143/11352/235626/13544/14368/99683/330409/14365/252973/21803/58198/76779/22323/19401/170823/232906/234366/27428/380718/21808/13543/93840/225876/102774/13542/79464/73916/18643/24069/14362/19335/11535/22158/22772/18747
GO:0033275	GO:0033275	actin-myosin filament sliding	12	0.770339	1.96136	3.93655e-05	0.00316337	0.0027083	1725	tags=58%, list=9%, signal=53%	11464/17888/21924/22003/56320/140781/21956
GO:0043038	GO:0043038	amino acid activation	44	0.564106	1.78721	3.83837e-05	0.00316337	0.0027083	7023	tags=80%, list=38%, signal=49%	69955/107271/110960/102436/105148/224805/85305/69684/381314/272396/71984/67417/109093/15115/67789/234734/226539/66590/97541/70560/68915/71941/71807/27267/353172/20226/22321/107508/226414/216443/70120/70223/212679/231326/23874
GO:0010830	GO:0010830	regulation of myotube differentiation	45	0.556982	1.7687	3.78917e-05	0.00316337	0.0027083	4234	tags=51%, list=23%, signal=39%	227721/320502/21833/50770/214384/12064/26416/13400/79221/234839/71999/17938/666794/13009/12043/17387/74490/15184/56190/18091/56717/12391/232174
GO:0003229	GO:0003229	ventricular cardiac muscle tissue development	64	0.513847	1.68449	3.80372e-05	0.00316337	0.0027083	4594	tags=52%, list=25%, signal=39%	211323/68927/16373/17888/17906/21924/17868/22003/67451/63958/19130/333654/18996/140781/21956/15902/14725/21954/14183/230709/21803/17897/18091/20191/109620/13617/12387/14463/15110/19014/21808/228788/15214
GO:2001234	GO:2001234	negative regulation of apoptotic signaling pathway	238	0.397853	1.39774	3.90077e-05	0.00316337	0.0027083	7936	tags=60%, list=43%, signal=35%	13051/69635/99982/211323/110213/107869/75736/15194/21929/75533/74919/14049/68349/19697/14050/23939/110157/219158/66725/107449/11651/19777/14051/20319/11739/105675/12064/414801/26409/13043/74126/67211/22393/106298/18518/21672/14573/170731/16149/17537/22601/20312/19192/12043/14048/56295/57320/54673/13806/69169/15234/60530/74143/12581/74041/228355/14869/20613/12062/14165/14775/67338/16189/15251/2343…
GO:0006914	GO:0006914	autophagy	456	0.362537	1.29974	3.84464e-05	0.00316337	0.0027083	7932	tags=54%, list=43%, signal=31%	71742/67028/69635/667823/277854/208092/83669/110213/22333/15194/21929/20924/67474/107173/252972/72607/15185/75788/105513/68767/16145/71648/73297/66725/68942/13853/11651/100855/52639/94232/66371/217695/245670/18709/53612/12125/11596/226407/11739/77040/100502841/50754/26409/13489/218460/70381/64704/52187/13043/214585/233204/68953/217893/93739/75964/75608/67490/11983/22084/80877/71732/75669/235040/1…
GO:0061919	GO:0061919	process utilizing autophagic mechanism	456	0.362537	1.29974	3.84464e-05	0.00316337	0.0027083	7932	tags=54%, list=43%, signal=31%	71742/67028/69635/667823/277854/208092/83669/110213/22333/15194/21929/20924/67474/107173/252972/72607/15185/75788/105513/68767/16145/71648/73297/66725/68942/13853/11651/100855/52639/94232/66371/217695/245670/18709/53612/12125/11596/226407/11739/77040/100502841/50754/26409/13489/218460/70381/64704/52187/13043/214585/233204/68953/217893/93739/75964/75608/67490/11983/22084/80877/71732/75669/235040/1…
GO:0006753	GO:0006753	nucleoside phosphate metabolic process	431	0.367512	1.31518	4.01302e-05	0.003184	0.00272597	6788	tags=48%, list=37%, signal=31%	216739/69719/17855/66592/15275/12497/110959/208715/74205/14635/100042427/75533/22247/665563/57813/11564/104111/108156/432530/68603/68106/18126/66725/74080/110074/11636/11545/319945/66174/23971/56421/14450/68087/229363/18642/68263/71679/20917/11666/56012/20916/230163/85305/214917/67464/18746/21991/11534/67414/54403/15444/101592/269951/67763/20425/103149/11514/18293/60525/68055/13808/21915/11566/56…
GO:0016197	GO:0016197	endosomal transport	228	0.403479	1.41927	4.6304e-05	0.00362792	0.00310602	4826	tags=41%, list=26%, signal=31%	100503185/67028/208092/98878/20660/15194/238276/73296/280408/231855/66943/231876/23790/19707/105513/68767/66725/68942/100855/66371/329502/54411/53612/66914/227801/69178/100502841/231830/233204/68953/104831/55988/75608/99696/69596/68449/80877/107338/114128/234593/380752/76742/56418/67804/28006/229227/218441/69150/14725/54638/70785/17919/66201/58244/217342/27008/225861/77407/23828/19329/22319/11472…
GO:0006302	GO:0006302	double-strand break repair	264	0.394646	1.39397	4.74265e-05	0.00366814	0.00314046	7102	tags=51%, list=38%, signal=32%	13990/99982/98415/234736/66911/15193/231855/56505/79456/56420/14050/18968/109019/66233/28000/70681/54380/94232/17685/11545/11461/93765/72199/213389/77782/233908/50883/14897/74335/12144/69596/14375/216049/56456/14194/22594/104884/235587/56626/19357/14048/223970/56249/68251/228140/71514/58230/381678/545085/71890/104721/72612/12190/60530/17535/56045/101185/56515/17215/103537/69885/235626/66962/68275…
GO:1903522	GO:1903522	regulation of blood circulation	254	0.394866	1.39125	4.79877e-05	0.00366814	0.00314046	4393	tags=37%, list=24%, signal=28%	333433/74318/16480/13052/15464/238161/70008/20928/16373/30878/17888/21833/18578/11607/12291/17906/12296/11931/109676/17868/16511/18126/20541/22003/80297/98660/67451/11651/12373/13614/20264/12289/11596/17130/68268/13489/13400/56808/433809/29856/140781/20266/21956/435766/14168/140492/15465/20312/13009/57785/19735/16518/54352/68667/21954/64082/56188/18438/21390/238130/23828/20536/56543/230709/246133…
GO:0009117	GO:0009117	nucleotide metabolic process	423	0.367051	1.31257	5.0794e-05	0.00383587	0.00328406	6788	tags=48%, list=37%, signal=31%	216739/69719/17855/66592/15275/110959/208715/74205/14635/100042427/75533/22247/665563/57813/11564/104111/108156/432530/68603/68106/18126/66725/74080/110074/11636/11545/319945/23971/56421/14450/68087/229363/18642/68263/71679/20917/11666/56012/20916/230163/85305/214917/67464/18746/21991/11534/67414/54403/15444/101592/269951/67763/20425/103149/11514/18293/60525/68055/13808/21915/11566/56409/72106/11…
GO:0051293	GO:0051293	establishment of spindle localization	49	0.543386	1.74052	5.14623e-05	0.00384007	0.00328766	3523	tags=47%, list=19%, signal=38%	24064/15194/76707/18472/233752/12615/217325/17886/76499/114606/108907/72080/13424/14048/16211/101706/103583/18817/244329/14165/234857/17758/13191
GO:0050767	GO:0050767	regulation of neurogenesis	436	0.364024	1.30262	5.64065e-05	0.00415948	0.00356112	5137	tags=39%, list=28%, signal=29%	13051/11865/99982/12323/211323/20357/217166/12569/67784/140570/22629/16835/20927/19283/20660/239667/238276/19280/11426/12774/16202/18472/235611/140571/13838/72162/216344/216190/19697/13048/27374/244058/13631/18208/18205/28000/20354/67299/20616/15904/18109/98733/12064/56708/13489/17196/114606/20349/20563/56320/67490/19699/67414/243743/234219/18996/22084/67095/14375/13654/20353/170731/269951/216049…
GO:0043039	GO:0043039	tRNA aminoacylation	43	0.563098	1.78132	6.01248e-05	0.00437905	0.0037491	7023	tags=79%, list=38%, signal=49%	69955/107271/110960/102436/105148/224805/85305/69684/381314/272396/71984/67417/109093/15115/67789/234734/226539/66590/97541/70560/68915/71941/71807/27267/353172/20226/22321/107508/226414/216443/70120/70223/212679/23874
GO:0032388	GO:0032388	positive regulation of intracellular transport	184	0.410269	1.4323	6.148e-05	0.00437905	0.0037491	6339	tags=50%, list=34%, signal=33%	16480/57258/13866/52163/12569/22350/76709/20660/238276/216344/11735/66233/18753/22687/329502/18709/218333/26416/50754/104831/217827/71732/15444/18761/380752/12550/108989/22318/18247/13424/12326/16568/12009/67045/101706/230500/54673/67774/29810/22771/67628/19122/20869/15183/19260/52822/17698/170770/12795/13726/11472/21803/74117/18760/27061/15482/21849/65973/21416/19384/18479/192197/108687/241062/1…
GO:0060562	GO:0060562	epithelial tube morphogenesis	381	0.368432	1.31262	6.148e-05	0.00437905	0.0037491	5550	tags=39%, list=30%, signal=28%	12614/77411/20733/19206/211401/24064/239337/67784/17127/140570/269152/16373/11607/16202/108156/21393/13838/57246/30841/244058/18208/100503085/216527/21412/21418/13614/20319/239405/231214/65256/207304/18109/81896/26409/20349/12977/20563/22084/12808/433809/14573/14534/20353/22337/94275/23796/22414/22601/16568/18129/12043/14048/67661/17387/22418/14725/12162/20971/75605/229700/16911/20481/20681/17684…
GO:0055117	GO:0055117	regulation of cardiac muscle contraction	71	0.496227	1.63925	6.39276e-05	0.0044522	0.00381173	3980	tags=42%, list=22%, signal=33%	16480/238161/70008/18578/11931/109676/20541/98660/67451/12373/20264/433809/29856/14168/57785/19735/16518/68667/21954/56188/18438/22226/18091/20191/109620/12313/14463/20271/12391/16535
GO:0016331	GO:0016331	morphogenesis of embryonic epithelium	180	0.42048	1.46747	6.3736e-05	0.0044522	0.00381173	5480	tags=44%, list=30%, signal=32%	12614/20733/19206/22061/140570/16373/15194/108156/30841/244058/21418/20319/217325/231214/231413/207304/81896/26409/22084/12808/14573/14534/20353/22414/67661/22418/14725/12162/20971/16911/20481/20681/17684/12850/14183/74143/11352/235626/13544/14368/99683/330409/14365/14165/252973/21803/58198/15251/76779/58231/22323/18119/19401/21804/12387/170823/76365/232906/234366/20677/27428/15110/380718/21808/1…
GO:0090169	GO:0090169	regulation of spindle assembly	28	0.612919	1.83898	6.5011e-05	0.0044779	0.00383373	2805	tags=50%, list=15%, signal=42%	67028/193385/208092/105513/68942/66371/68953/75608/108989/19822/13424/101706/73420/18817
GO:0022411	GO:0022411	cellular component disassembly	413	0.367802	1.31383	6.71202e-05	0.00457293	0.00391509	5147	tags=38%, list=28%, signal=28%	13051/67028/270058/216166/211323/16009/208092/234695/208158/320502/22333/105083/20927/23805/76709/15194/238276/20401/67474/76707/18472/15185/13838/75788/105513/83797/16145/71648/73297/50874/225115/20259/68942/22003/225845/52639/94232/66371/76499/11739/21916/100502841/18008/50754/70381/64704/13043/20586/68953/93739/75608/11518/57376/67490/11983/80877/75669/235040/106583/107338/226519/170731/69697/…
GO:0006942	GO:0006942	regulation of striated muscle contraction	88	0.481113	1.61217	6.83848e-05	0.00460899	0.00394596	3980	tags=41%, list=22%, signal=32%	16480/238161/70008/18578/11931/109676/20541/98660/67451/12373/20264/13400/433809/29856/140781/14168/57785/19735/16518/68667/21954/110880/14705/56188/18438/21957/22226/17897/18091/20191/109620/12313/14463/20271/12391/16535
GO:0061136	GO:0061136	regulation of proteasomal protein catabolic process	182	0.4182	1.46004	7.16323e-05	0.00477651	0.00408938	6438	tags=50%, list=35%, signal=33%	67903/72607/56371/11836/219158/66725/53312/22225/13853/11651/94232/269016/50754/76375/93739/67490/102122/52892/19186/71999/233900/239739/68098/19192/66498/56424/20878/224727/20620/57320/15216/75234/71816/20588/214254/18817/12795/14775/246133/22410/66245/23806/17025/27061/76892/227693/56736/71492/228769/74374/108155/56085/170823/56438/70797/268291/269523/52551/72293/17846/56637/59029/14265/225896/…
GO:0055010	GO:0055010	ventricular cardiac muscle tissue morphogenesis	54	0.531734	1.72101	7.56208e-05	0.00498938	0.00427164	4594	tags=52%, list=25%, signal=39%	211323/68927/17888/17906/21924/17868/22003/67451/63958/19130/18996/140781/21956/14725/21954/14183/21803/17897/18091/20191/109620/13617/12387/15110/19014/21808/228788/15214
GO:0001841	GO:0001841	neural tube formation	133	0.437273	1.50495	7.95287e-05	0.00508659	0.00435486	5480	tags=47%, list=30%, signal=33%	12614/20733/19206/140570/108156/30841/244058/21418/20319/231214/207304/81896/26409/22084/12808/14534/20353/67661/22418/14725/12162/20971/16911/20481/17684/12850/74143/11352/235626/13544/14368/99683/330409/14365/252973/21803/58198/15251/76779/58231/22323/18119/19401/170823/232906/234366/20677/27428/380718/21808/13543/93840/225876/102774/13542/79464/73916/18643/24069/14362/19335/11535
GO:0006364	GO:0006364	rRNA processing	212	0.398508	1.39991	7.84006e-05	0.00508659	0.00435486	8658	tags=66%, list=47%, signal=35%	109075/68533/67832/69499/27993/71989/71990/68966/70683/216156/245474/229937/66446/230082/70285/18114/18150/217038/14300/208144/67842/56095/27966/106338/73674/13871/140546/73736/12181/75273/77591/52513/213895/67045/68017/72515/217431/74097/225348/54127/104662/228889/94061/18813/60321/67674/107094/67755/98956/66161/69902/66362/101122/50912/66878/102614/235036/68147/18519/56200/69663/67390/16418/671…
GO:0034248	GO:0034248	regulation of cellular amide metabolic process	414	0.367862	1.31407	7.95287e-05	0.00508659	0.00435486	7688	tags=53%, list=42%, signal=32%	69635/230861/80912/238161/230594/23988/26383/13866/17855/140570/13636/105083/75420/76850/21453/20660/11991/71989/52874/12696/13838/72162/192170/19697/68966/66912/19652/53422/11651/18753/78697/66446/78893/214048/66399/224742/56541/226982/18746/16201/69577/20167/234384/227682/70769/22057/224045/21841/20425/64384/67843/106338/67228/74112/16007/108989/666794/140488/69674/75619/56422/217331/66704/2259…
GO:0035148	GO:0035148	tube formation	176	0.416586	1.45387	8.29128e-05	0.00524947	0.00449431	5480	tags=44%, list=30%, signal=31%	12614/20733/19206/13607/140570/16373/108156/21393/30841/244058/21418/20319/231214/12125/207304/81896/26409/22084/12808/14573/14534/20353/12550/67661/22418/14725/12162/20971/16911/20481/20681/17684/12850/14183/74143/11352/235626/13544/14368/99683/330409/14365/14165/252973/21803/58198/15251/76779/58231/22323/18119/19401/192197/15209/12387/170823/71093/232906/234366/20677/27428/15110/380718/21808/13…
GO:0040001	GO:0040001	establishment of mitotic spindle localization	35	0.58162	1.80319	8.74401e-05	0.00548074	0.00469231	3523	tags=49%, list=19%, signal=39%	24064/15194/76707/18472/233752/12615/76499/108907/72080/14048/16211/101706/103583/18817/244329/14165/13191
GO:0016236	GO:0016236	macroautophagy	242	0.393956	1.3848	8.96811e-05	0.00556556	0.00476492	8021	tags=59%, list=43%, signal=34%	71742/67028/208092/22333/15194/20924/67474/15185/75788/105513/16145/71648/66725/68942/13853/100855/52639/94232/66371/217695/53612/226407/11739/77040/100502841/26409/70381/64704/214585/68953/217893/93739/75964/75608/67490/22084/80877/75669/235040/227738/67839/170731/76308/17281/18715/69150/223649/66643/15944/54673/29810/22241/268656/329015/108083/67727/211134/21767/271221/80888/16189/192652/15251/…
GO:0055008	GO:0055008	cardiac muscle tissue morphogenesis	71	0.491762	1.6245	9.67393e-05	0.00594473	0.00508955	4594	tags=46%, list=25%, signal=35%	211323/11464/68927/17888/17906/21393/57246/21924/17868/22003/67451/63958/19130/18996/140781/21956/22418/14725/21954/14183/112405/21803/17897/18091/20191/109620/13617/12387/15110/19014/21808/228788/15214
GO:0045995	GO:0045995	regulation of embryonic development	85	0.475914	1.59395	9.88042e-05	0.00601267	0.00514771	6258	tags=55%, list=34%, signal=37%	27494/76707/56505/18472/72162/20319/74111/140858/76499/75565/14897/114606/225280/14534/16773/56456/16774/22414/224727/56249/102693/217031/208146/13486/101206/217588/68142/20174/18119/233875/15209/12387/76365/72114/56336/241324/15205/16776/51812/14828/16775/13138/109275/23968/18424/235134/21665
GO:0000375	GO:0000375	RNA splicing, via transesterification reactions	272	0.382424	1.35225	0.000106602	0.00630359	0.00539679	7837	tags=58%, list=42%, signal=34%	77411/320632/66094/67959/56504/12696/20639/20384/192170/53607/242570/224344/19652/27374/70052/76936/66877/28000/74111/78372/24010/276919/68278/20624/230596/75062/21841/68879/67836/52897/666794/268859/71702/231889/83703/15382/54614/66704/20637/15387/210529/71514/68955/68183/76938/20817/229700/319322/67229/22380/68035/67332/68981/330361/14359/14007/66441/19826/192159/233073/60321/210510/102902673/5…
GO:0000377	GO:0000377	RNA splicing, via transesterification reactions with bulged adenosine as nucleophile	272	0.382424	1.35225	0.000106602	0.00630359	0.00539679	7837	tags=58%, list=42%, signal=34%	77411/320632/66094/67959/56504/12696/20639/20384/192170/53607/242570/224344/19652/27374/70052/76936/66877/28000/74111/78372/24010/276919/68278/20624/230596/75062/21841/68879/67836/52897/666794/268859/71702/231889/83703/15382/54614/66704/20637/15387/210529/71514/68955/68183/76938/20817/229700/319322/67229/22380/68035/67332/68981/330361/14359/14007/66441/19826/192159/233073/60321/210510/102902673/5…
GO:0000398	GO:0000398	mRNA splicing, via spliceosome	272	0.382424	1.35225	0.000106602	0.00630359	0.00539679	7837	tags=58%, list=42%, signal=34%	77411/320632/66094/67959/56504/12696/20639/20384/192170/53607/242570/224344/19652/27374/70052/76936/66877/28000/74111/78372/24010/276919/68278/20624/230596/75062/21841/68879/67836/52897/666794/268859/71702/231889/83703/15382/54614/66704/20637/15387/210529/71514/68955/68183/76938/20817/229700/319322/67229/22380/68035/67332/68981/330361/14359/14007/66441/19826/192159/233073/60321/210510/102902673/5…
GO:0032386	GO:0032386	regulation of intracellular transport	331	0.37279	1.32593	0.00010773	0.00631076	0.00540292	6900	tags=48%, list=37%, signal=31%	16480/15464/57258/20926/13866/52163/12569/22350/76709/72772/20660/238276/235567/216344/11735/21924/66725/13853/66233/18753/22687/329502/18709/218333/26416/50754/218210/104831/55988/56320/52668/217827/11983/217378/71732/15444/70769/18761/234593/21956/380752/12550/108989/11640/22318/18247/19062/13424/12326/16568/12009/67045/18220/101706/230500/57320/54673/67774/29810/22771/67628/19122/20869/15183/1…
GO:0006888	GO:0006888	endoplasmic reticulum to Golgi vesicle-mediated transport	114	0.443791	1.51409	0.000116765	0.00671455	0.00574863	6929	tags=61%, list=38%, signal=38%	72772/20660/15194/12847/54160/69608/56041/218811/69162/66725/77254/320714/27096/21766/338320/75964/225651/338366/21787/56418/70361/26554/57785/223649/98417/227648/68090/67727/99683/67091/99412/208647/67511/66890/27054/27061/66682/105785/11733/50797/56491/67898/67023/269523/59005/20334/241062/338337/214895/240667/217449/60409/76983/17083/192292/50850/67231/30960/71116/240756/66676/68581/213827/245…
GO:0010721	GO:0010721	negative regulation of cell development	198	0.402363	1.4079	0.000116765	0.00671455	0.00574863	5013	tags=40%, list=27%, signal=29%	99982/20357/217166/12569/22629/16835/20927/20660/239667/50915/19280/12774/23790/216190/244058/18208/14118/13610/20354/50500/15904/18109/12064/50754/17196/20349/20563/22084/20353/170731/269951/63953/74498/21909/230126/14168/20360/94091/18213/15902/12010/107351/22418/22129/12162/26456/22241/20481/52822/18015/18846/20351/21803/74117/229285/21873/14025/20348/18119/240057/19712/108151/12387/12391/1238…
GO:0072521	GO:0072521	purine-containing compound metabolic process	367	0.368519	1.31179	0.0001213	0.00691189	0.00591758	6433	tags=47%, list=35%, signal=31%	216739/17855/66592/15275/110959/208715/74205/14635/100042427/75533/665563/11564/104111/108156/14711/432530/68603/18126/66725/11636/11545/23971/56421/14450/68087/229363/18642/68263/71679/20917/11666/56012/20916/230163/214917/18746/21991/11534/67414/54403/15444/101592/67763/20425/11514/18293/60525/68055/13808/11566/56409/72106/110119/74023/27369/235339/107146/78038/11565/14430/55951/14431/13382/138…
GO:0071711	GO:0071711	basement membrane organization	30	0.593103	1.80811	0.000122458	0.00691502	0.00592026	3694	tags=50%, list=20%, signal=40%	20733/76707/57764/16779/545370/21418/76499/16780/17385/101489/16777/102693/15451/171171/12826
GO:2001237	GO:2001237	negative regulation of extrinsic apoptotic signaling pathway	100	0.458573	1.55061	0.000128102	0.00716911	0.0061378	4999	tags=49%, list=27%, signal=36%	13051/69635/211323/15194/21929/14049/19697/14050/23939/110157/107449/14051/20319/414801/13043/21672/14573/22601/20312/19192/12043/14048/57320/69169/15234/14869/14165/14775/67338/16189/78688/20779/240518/21926/232679/241656/16410/12385/11477/18611/12211/97165/56637/16000/16403/11835/22163/14360/14870
GO:1901673	GO:1901673	regulation of mitotic spindle assembly	21	0.653648	1.872	0.000132869	0.00717953	0.00614672	2805	tags=52%, list=15%, signal=44%	67028/193385/208092/105513/68942/66371/68953/75608/108989/73420/18817
GO:0006099	GO:0006099	tricarboxylic acid cycle	32	0.580291	1.77769	0.000131924	0.00717953	0.00614672	3381	tags=62%, list=18%, signal=51%	239017/68263/20917/20916/17448/17449/269951/18293/14194/235339/66925/17993/11429/11428/170718/56451/67680/66072/209692/15929
GO:0086065	GO:0086065	cell communication involved in cardiac conduction	40	0.552702	1.73949	0.000132486	0.00717953	0.00614672	3980	tags=52%, list=22%, signal=41%	16480/13052/15464/16373/12291/12296/109676/20541/67451/20264/12289/20266/140492/57785/68667/56543/20191/109620/76365/20271/16535
GO:0010256	GO:0010256	endomembrane system organization	493	0.354124	1.27264	0.000130369	0.00717953	0.00614672	7055	tags=47%, list=38%, signal=30%	67028/216166/77963/76303/211401/208092/13823/13430/15194/67474/280408/76707/233405/12292/19275/69190/18472/235567/109676/23790/20597/11735/12831/56041/105513/68767/71648/17306/27374/360013/69162/66725/68942/67181/71617/11651/18753/320714/66371/16834/67542/76332/11749/17886/14339/76499/68159/53612/80708/226407/77626/68018/98733/232946/320091/69683/11666/114606/68953/75964/75608/13400/23970/66898/7…
GO:2000112	GO:2000112	regulation of cellular macromolecule biosynthetic process	444	0.360459	1.29064	0.000143972	0.00771297	0.00660342	5788	tags=42%, list=31%, signal=29%	69635/230861/80912/238161/230594/26383/13866/17855/140570/105083/75420/76850/21453/11991/71989/52874/67657/12696/72162/192170/56175/68966/66912/19652/53422/11651/78697/66446/51801/78893/74770/16367/226407/214048/66399/224742/56541/226982/18746/15469/16201/69577/234384/227682/70769/22057/224045/21841/20425/67843/106338/67228/74112/16431/108989/67712/666794/140488/69674/75619/19062/56422/217331/667…
GO:0051147	GO:0051147	regulation of muscle cell differentiation	143	0.424145	1.46473	0.000146239	0.00776804	0.00665057	4409	tags=39%, list=24%, signal=30%	74318/211323/227721/238161/23988/20926/107869/52163/320502/70417/71973/21833/50770/52690/13614/19130/11739/214384/12064/26416/13400/110196/79221/234839/14534/71999/17938/666794/18019/13009/12043/15902/19735/14180/17387/66993/74490/16590/15183/14183/21803/15184/212999/14056/56190/18091/72949/19241/56717/18479/20656/12391/53817/232174/56637/69807
GO:2000649	GO:2000649	regulation of sodium ion transmembrane transporter activity	55	0.51778	1.67608	0.000147566	0.00777264	0.00665451	2984	tags=38%, list=16%, signal=32%	333433/22629/13430/108058/83814/11931/11735/232341/98660/75607/93692/53416/20266/17178/14168/14166/57785/108017/56188/26941/59095
GO:0048312	GO:0048312	intracellular distribution of mitochondria	12	0.743082	1.89196	0.000161565	0.00839757	0.00718953	4599	tags=83%, list=25%, signal=63%	20975/74148/66725/67414/14534/170731/74252/74143/108155/74006
GO:0072659	GO:0072659	protein localization to plasma membrane	297	0.377105	1.33624	0.00016211	0.00839757	0.00718953	5499	tags=39%, list=30%, signal=28%	12323/74488/233575/16480/19206/225049/13823/98878/22350/74205/16400/108058/238276/74105/11426/70423/12296/11931/109676/11735/68767/71648/11773/14252/80297/67451/13853/11651/51801/11461/18709/76499/12995/54411/53612/207304/226744/78473/217893/104718/241263/52892/170761/74498/12550/232670/76742/14168/22318/65106/19062/66610/13009/57785/53331/12558/17387/12325/227648/66053/17919/19122/18189/26941/23…
GO:0002138	GO:0002138	retinoic acid biosynthetic process	14	-0.599414	-2.29896	0.000169823	0.00865282	0.00740807	2026	tags=57%, list=11%, signal=51%	107605/216453/98711/11668/216454/13076/241452/237320
GO:0016102	GO:0016102	diterpenoid biosynthetic process	14	-0.599414	-2.29896	0.000169823	0.00865282	0.00740807	2026	tags=57%, list=11%, signal=51%	107605/216453/98711/11668/216454/13076/241452/237320
GO:0007163	GO:0007163	establishment or maintenance of cell polarity	223	0.387407	1.36157	0.000171179	0.00865282	0.00740807	4358	tags=36%, list=24%, signal=28%	193385/20733/24064/234695/269152/22350/270190/15194/73296/20401/11426/27494/76707/16202/18472/223601/223881/360013/14252/233752/12615/54132/11461/217325/67299/20616/17886/93742/76499/103213/79264/22084/107338/69697/14168/72080/16568/14048/107351/19159/22418/59041/101706/78757/75786/103583/22388/170736/54698/74734/20869/21407/52822/17698/18817/26941/244329/14165/74117/17758/22342/14609/18571/23912…
GO:0032970	GO:0032970	regulation of actin filament-based process	407	0.360838	1.28856	0.000173446	0.00869729	0.00744614	5362	tags=38%, list=29%, signal=28%	12614/18596/16480/211401/319710/234695/238161/320502/12569/17127/76709/225288/73296/18578/20401/76707/26401/16202/109676/14758/21924/68767/50874/223601/223881/225115/29816/20259/22003/58804/98660/213649/67451/18205/18753/72042/72754/12373/13614/12798/17886/93742/18709/76499/19130/21916/13717/13043/20349/230837/399591/20563/11518/56320/66898/170731/18761/21956/14168/77569/18693/20312/93897/19062/1…
GO:0043543	GO:0043543	protein acylation	258	0.38596	1.36074	0.000177981	0.00885383	0.00758016	6490	tags=48%, list=35%, signal=32%	11865/216825/208158/52163/239667/226861/56505/17977/68917/320150/72195/66233/11461/66176/140858/72881/74770/214384/319974/26409/68268/75565/20586/21405/243983/27878/70999/14534/64384/214669/56456/78689/18293/73242/229534/319944/224727/13382/57320/18046/217031/12190/73390/71146/20587/103537/239510/66980/230709/21803/208146/53627/13486/64144/101206/55982/216965/12753/17192/18125/66262/26992/217588/…
GO:0006744	GO:0006744	ubiquinone biosynthetic process	17	0.685515	1.87945	0.000193021	0.00927527	0.00794097	2773	tags=59%, list=15%, signal=50%	210582/76889/67426/52064/66108/67914/227683/217707/14149/12850
GO:0048644	GO:0048644	muscle organ morphogenesis	90	0.462922	1.55452	0.000193851	0.00927527	0.00794097	5505	tags=48%, list=30%, signal=34%	211323/11464/68927/17888/17906/21393/57246/21924/17868/22003/67451/63958/19130/12825/18996/140781/21956/22418/14725/21954/71371/21407/14183/112405/21803/17897/18091/20191/109620/13617/12387/14463/15110/19014/21808/93840/16878/228788/15214/13856/50721/14362/18741
GO:0090316	GO:0090316	positive regulation of intracellular protein transport	143	0.420455	1.45199	0.000191584	0.00927527	0.00794097	5627	tags=47%, list=30%, signal=33%	16480/57258/13866/52163/12569/76709/20660/238276/11735/66233/18753/22687/18709/218333/26416/50754/15444/18761/12550/108989/22318/18247/12326/16568/12009/230500/54673/29810/22771/67628/19122/15183/19260/52822/170770/12795/13726/21803/74117/18760/27061/15482/21849/65973/21416/19384/18479/192197/108687/17846/56637/70261/99237/14456/238257/66437/14360/66810/22433/15461/16500/223864/105787/26413/19225…
GO:1902850	GO:1902850	microtubule cytoskeleton organization involved in mitosis	147	0.419662	1.45024	0.000191584	0.00927527	0.00794097	3719	tags=35%, list=20%, signal=28%	67028/232933/193385/208092/24064/15194/76707/18472/105513/68942/233752/12615/70681/66371/76499/68519/50883/68953/74405/75608/234915/108907/13006/18221/69654/66679/109359/108989/103733/72080/13424/235587/20878/14048/16211/101706/20620/75786/103583/70235/103768/73420/18817/235626/244329/14165/99412/17758/213582/13191/59002/233406
GO:0072175	GO:0072175	epithelial tube formation	162	0.416641	1.44688	0.000191584	0.00927527	0.00794097	5480	tags=44%, list=30%, signal=31%	12614/20733/19206/140570/16373/108156/21393/30841/244058/21418/20319/231214/207304/81896/26409/22084/12808/14573/14534/20353/67661/22418/14725/12162/20971/16911/20481/20681/17684/12850/14183/74143/11352/235626/13544/14368/99683/330409/14365/14165/252973/21803/58198/15251/76779/58231/22323/18119/19401/15209/12387/170823/232906/234366/20677/27428/15110/380718/21808/13543/93840/225876/102774/13542/7…
GO:0051961	GO:0051961	negative regulation of nervous system development	163	0.410758	1.42679	0.000211989	0.0100663	0.00861819	5013	tags=40%, list=27%, signal=30%	99982/74762/20357/217166/12569/22629/16835/20927/20660/239667/19280/12774/216190/244058/18208/20354/15904/18109/12064/17196/20349/20563/22084/20353/170731/269951/63953/74498/21909/14168/20360/94091/18213/15902/12010/22418/12162/26456/22241/20481/52822/18015/18846/20351/21803/74117/229285/14025/20348/240057/19712/108151/12387/12385/17751/214968/15205/56637/20347/14083/107503/12257/230674/192119/12…
GO:1990778	GO:1990778	protein localization to cell periphery	361	0.36662	1.30458	0.000218791	0.0103111	0.00882783	5499	tags=38%, list=30%, signal=27%	12323/74488/233575/16480/19206/225049/13823/98878/22350/74205/16400/108058/238276/74105/11426/70423/12296/11931/109676/56508/11735/68767/71648/11773/14252/80297/67451/13853/11651/51801/11461/18709/76499/12995/54411/53612/207304/226744/78473/217893/104718/54189/241263/17153/22084/52892/170761/74498/12550/232670/76742/14168/72080/22318/65106/19062/66610/13009/57785/53331/12558/17387/101706/230500/1…
GO:0034655	GO:0034655	nucleobase-containing compound catabolic process	377	0.359175	1.27875	0.000230127	0.0107645	0.00921594	7923	tags=53%, list=43%, signal=31%	11810/109075/16009/80912/19819/230594/26383/24128/105083/71169/75420/76850/12497/110959/66094/11991/71723/68544/12696/72162/192170/112403/245474/76014/53422/76936/110074/66446/22687/231413/78893/103213/233908/21379/11666/67464/217827/69577/14573/22057/103149/666794/208718/68195/56409/380601/75619/56463/226517/225929/14430/78373/234699/67440/210529/67724/338359/268721/52846/67229/56045/213988/7432…
GO:0002028	GO:0002028	regulation of sodium ion transport	94	0.4519	1.52382	0.000239241	0.0111079	0.00950994	3980	tags=37%, list=22%, signal=29%	333433/22629/13430/108058/83814/11931/11735/232341/20541/80297/98660/11651/13489/13400/75607/14683/93692/53416/20266/17178/14168/105243/14166/57785/108017/56188/18438/26941/59095/21803/18125/18091/20271/12391/16535
GO:1901663	GO:1901663	quinone biosynthetic process	18	0.664614	1.85383	0.000248498	0.0113692	0.0097337	2773	tags=56%, list=15%, signal=47%	210582/76889/67426/52064/66108/67914/227683/217707/14149/12850
GO:0051099	GO:0051099	positive regulation of binding	185	0.403154	1.40764	0.000248355	0.0113692	0.0097337	6641	tags=51%, list=36%, signal=33%	193385/23988/67784/15925/13838/66725/29816/51801/11545/14339/214384/12064/15525/219150/20586/79264/11518/67490/18996/67839/170731/13017/227120/13871/72701/13589/12010/22418/20620/57320/13806/15216/13667/20481/232560/11352/54126/21803/209354/74117/208643/13848/18102/224860/58231/67238/21849/12313/21416/19384/19401/15499/12985/19719/12387/17169/14251/97165/75613/21808/15205/56637/14265/497652/97112…
GO:0048742	GO:0048742	regulation of skeletal muscle fiber development	13	0.732675	1.90019	0.000252589	0.0114727	0.00982226	3067	tags=46%, list=17%, signal=39%	320502/79221/71999/17938/12043/15184
GO:0006913	GO:0006913	nucleocytoplasmic transport	320	0.371264	1.318	0.000262025	0.0117312	0.0100436	6257	tags=44%, list=34%, signal=29%	11865/16480/57258/20926/52163/230673/238276/75788/216190/16650/234733/66725/13853/11651/66233/18753/22687/16648/230082/223332/18709/103213/26416/71810/218210/214585/68278/52668/217827/54387/22084/217378/67842/13654/70769/56488/18761/71999/12705/12550/66679/108989/231103/11640/59015/12326/75751/76582/57785/67045/320938/56417/14180/16211/65246/230500/57320/224092/29810/22771/67628/15183/19069/19260…
GO:0051169	GO:0051169	nuclear transport	320	0.371264	1.318	0.000262025	0.0117312	0.0100436	6257	tags=44%, list=34%, signal=29%	11865/16480/57258/20926/52163/230673/238276/75788/216190/16650/234733/66725/13853/11651/66233/18753/22687/16648/230082/223332/18709/103213/26416/71810/218210/214585/68278/52668/217827/54387/22084/217378/67842/13654/70769/56488/18761/71999/12705/12550/66679/108989/231103/11640/59015/12326/75751/76582/57785/67045/320938/56417/14180/16211/65246/230500/57320/224092/29810/22771/67628/15183/19069/19260…
GO:0086003	GO:0086003	cardiac muscle cell contraction	69	0.483996	1.59658	0.000267652	0.0118982	0.0101865	4393	tags=46%, list=24%, signal=35%	333433/16480/238161/20928/108058/18578/12291/12296/109676/16511/98660/67451/12373/12289/433809/20266/14168/140492/57785/16518/68667/56188/56543/246133/20191/109620/14463/20271/12391/16535/57442/11938
GO:0055119	GO:0055119	relaxation of cardiac muscle	16	0.676075	1.83441	0.000275778	0.0121731	0.0104219	2751	tags=56%, list=15%, signal=48%	15464/238161/108058/18578/11931/19735/16518/12325/18438
GO:0009083	GO:0009083	branched-chain amino acid catabolic process	20	0.655344	1.85615	0.000283279	0.0123305	0.0105567	5197	tags=80%, list=28%, signal=58%	56357/208982/12036/12039/58875/78038/15108/13382/12040/104776/12041/11992/12035/66885/13171/15356
GO:0050771	GO:0050771	negative regulation of axonogenesis	68	0.488571	1.60824	0.000281659	0.0123305	0.0105567	4526	tags=46%, list=25%, signal=35%	20357/12569/239667/19280/12774/244058/18208/20354/17196/20349/20563/22084/20353/14168/20360/22418/26456/22241/52822/18846/20351/74117/229285/14025/20348/240057/108151/17751/214968/20347/14083
GO:0034394	GO:0034394	protein localization to cell surface	73	0.475499	1.57258	0.000289946	0.0124478	0.0106571	5120	tags=47%, list=28%, signal=34%	333433/211323/74105/67943/83814/109676/75788/14758/52055/68767/11651/228812/56079/22084/107338/12550/23876/269346/57785/15387/15216/14165/11472/19273/22258/21926/12387/381417/22330/24071/17846/99237/67564/14178
GO:0031331	GO:0031331	positive regulation of cellular catabolic process	444	0.355415	1.27258	0.000289366	0.0124478	0.0106571	7216	tags=48%, list=39%, signal=30%	69635/667823/16009/277854/80912/230594/26383/22333/16835/22350/15194/11991/21929/20924/252972/72607/56371/72162/75788/112403/16145/71648/244058/76014/66725/53312/22225/13853/11651/18753/66446/52639/231413/80708/12125/16367/11596/226407/11739/269016/77040/50754/26409/11666/76375/67490/11983/22084/71732/54403/22057/227738/67839/71999/233900/17281/666794/68098/18715/17168/66498/225929/93679/56424/20…
GO:0097485	GO:0097485	neuron projection guidance	240	0.384991	1.35326	0.000293923	0.012448	0.0106573	4824	tags=38%, list=26%, signal=28%	14009/26757/19206/20357/13866/12569/67784/140570/13636/270190/545428/231876/235611/140571/13838/11735/16779/21367/18208/14587/107449/18205/13614/18007/20354/237847/12064/20349/13639/20563/19699/13840/243743/13654/14573/20353/13845/20266/16773/16774/20360/30957/19274/17967/22418/14725/12162/58208/230735/18844/26456/74734/268902/12933/18846/56839/228994/14365/20351/108699/13836/12167/13637/13848/13…
GO:0010506	GO:0010506	regulation of autophagy	279	0.3733	1.31952	0.000293923	0.012448	0.0106573	7219	tags=51%, list=39%, signal=31%	69635/667823/277854/83669/22333/15194/21929/20924/107173/252972/72607/15185/68767/16145/71648/66725/13853/11651/100855/52639/94232/245670/18709/12125/11596/226407/11739/77040/50754/26409/218460/70381/52187/13043/75608/67490/22084/75669/79554/227738/67839/223453/17281/239739/18715/17168/67006/12043/93679/69150/223649/54170/22224/15944/20620/54673/56458/29810/60440/22241/20869/268656/329015/19260/1…
GO:0009081	GO:0009081	branched-chain amino acid metabolic process	24	0.615729	1.81	0.000308081	0.0129601	0.0110957	5197	tags=71%, list=28%, signal=51%	56357/257635/208982/12036/12039/58875/78038/15108/13382/12040/104776/12041/11992/12035/66885/13171/15356
GO:0060415	GO:0060415	muscle tissue morphogenesis	82	0.466409	1.55725	0.000317341	0.0132606	0.011353	5505	tags=48%, list=30%, signal=34%	211323/11464/68927/17888/17906/21393/57246/21924/17868/22003/67451/63958/19130/12825/18996/140781/21956/22418/14725/21954/14183/112405/21803/17897/18091/20191/109620/13617/12387/15110/19014/21808/93840/228788/15214/13856/50721/14362/18741
GO:0042573	GO:0042573	retinoic acid metabolic process	27	-0.415693	-2.0597	0.000326299	0.0135446	0.0115962	2320	tags=44%, list=13%, signal=39%	69117/72082/107605/216453/98711/11522/11529/11668/216454/13076/241452/237320
GO:0001838	GO:0001838	embryonic epithelial tube formation	153	0.41145	1.4246	0.000330378	0.0136237	0.0116639	5480	tags=44%, list=30%, signal=31%	12614/20733/19206/140570/16373/108156/30841/244058/21418/20319/231214/207304/81896/26409/22084/12808/14573/14534/20353/67661/22418/14725/12162/20971/16911/20481/20681/17684/12850/74143/11352/235626/13544/14368/99683/330409/14365/252973/21803/58198/15251/76779/58231/22323/18119/19401/12387/170823/232906/234366/20677/27428/15110/380718/21808/13543/93840/225876/102774/13542/79464/73916/18643/24069/1…
GO:0006900	GO:0006900	vesicle budding from membrane	59	0.488368	1.58785	0.000332705	0.01363	0.0116693	6955	tags=63%, list=38%, signal=39%	100503185/208092/280408/69608/105513/218811/360013/69162/11773/66371/20528/20616/75608/77038/338366/107338/26554/66251/227648/99683/67511/27054/56491/67898/20334/116733/240667/108012/11776/67231/30960/240756/68581/11774/332110/18570/434246
GO:0051385	GO:0051385	response to mineralocorticoid	11	-0.661861	-2.26429	0.00034308	0.0139129	0.0119114	6251	tags=100%, list=34%, signal=66%	15495/225872/15493/70315/15494/20277/76854/15497/20393/15492
GO:0006163	GO:0006163	purine nucleotide metabolic process	345	0.364349	1.29562	0.000344049	0.0139129	0.0119114	7068	tags=51%, list=38%, signal=32%	216739/17855/66592/15275/110959/208715/74205/14635/100042427/75533/665563/11564/104111/108156/432530/68603/18126/66725/11636/11545/23971/56421/14450/68087/229363/18642/68263/71679/20917/11666/56012/20916/230163/214917/18746/21991/11534/67414/54403/15444/101592/67763/11514/18293/60525/68055/13808/11566/56409/72106/110119/74023/27369/235339/107146/78038/11565/14430/55951/13382/13806/14104/56451/274…
GO:0042176	GO:0042176	regulation of protein catabolic process	389	0.357522	1.27457	0.000353162	0.0141899	0.0121486	6694	tags=46%, list=36%, signal=30%	11865/211323/17309/208092/23988/17127/13636/16835/23805/22350/67903/20660/21929/280408/72607/83814/56371/13838/75788/11836/19697/76294/244058/219158/18126/66725/242669/53312/22225/13853/11651/94232/12995/80708/66914/269016/18263/50754/50883/55988/76375/93739/67490/102122/11983/71732/52892/195359/19186/114128/71999/12550/233900/13121/107568/239739/68098/18247/210992/19192/66498/56424/20878/224727/…
GO:0050768	GO:0050768	negative regulation of neurogenesis	159	0.407641	1.41493	0.000362276	0.0144634	0.0123827	5013	tags=40%, list=27%, signal=30%	99982/20357/217166/12569/22629/16835/20927/20660/239667/19280/12774/216190/244058/18208/20354/15904/18109/12064/17196/20349/20563/22084/20353/170731/269951/63953/74498/21909/14168/20360/94091/18213/15902/12010/22418/12162/26456/22241/20481/52822/18015/18846/20351/21803/74117/229285/14025/20348/240057/19712/108151/12387/12385/17751/214968/15205/56637/20347/14083/107503/12257/230674/192119/235402
GO:0010831	GO:0010831	positive regulation of myotube differentiation	16	0.67065	1.81969	0.000365218	0.0144885	0.0124043	4234	tags=69%, list=23%, signal=53%	21833/50770/26416/234839/666794/13009/17387/74490/56717/12391/232174
GO:0033108	GO:0033108	mitochondrial respiratory chain complex assembly	85	0.459091	1.53761	0.000376323	0.0148352	0.012701	8979	tags=81%, list=49%, signal=42%	67273/68349/66916/68653/69577/73694/52892/66108/67013/226646/17993/67264/544717/66072/235169/68332/20930/69702/595136/225887/229211/69089/75406/66690/17991/66821/68342/72170/68375/227197/76826/107197/66414/26926/66218/68020/76178/66359/66278/66928/21780/52469/407785/54405/67105/76947/66046/66271/100126824/69875/68002/70316/68202/66495/208501/66377/67267/68472/104130/68185/70207/68194/68198/67130/…
GO:0048311	GO:0048311	mitochondrion distribution	20	0.647905	1.83508	0.000384966	0.0150811	0.0129116	4599	tags=65%, list=25%, signal=49%	20975/229524/74148/66725/67414/67095/14534/170731/74252/74143/108155/17258/74006
GO:0043648	GO:0043648	dicarboxylic acid metabolic process	83	0.458205	1.53214	0.000390007	0.0151836	0.0129994	4919	tags=51%, list=27%, signal=37%	239017/15194/665563/108156/14719/214579/14661/18563/20916/18242/17448/17449/11898/20425/229905/18293/11566/14194/257633/11565/13382/52633/170718/56451/14287/107029/109264/67680/56454/107747/70503/15929/212647/108147/108037/14660/216188/14718/76187/66128/16922/76238
GO:0051153	GO:0051153	regulation of striated muscle cell differentiation	98	0.449803	1.51863	0.000394174	0.0152511	0.0130572	4409	tags=41%, list=24%, signal=31%	74318/211323/227721/238161/23988/320502/21833/50770/13614/19130/11739/214384/12064/26416/13400/110196/79221/234839/14534/71999/17938/666794/13009/12043/19735/17387/74490/15183/21803/15184/14056/56190/18091/56717/18479/12391/53817/232174/56637/69807
GO:0000018	GO:0000018	regulation of DNA recombination	125	0.422868	1.44723	0.000407845	0.0156833	0.0134271	7708	tags=60%, list=42%, signal=35%	13990/99982/20926/15193/56505/56420/66233/94232/17685/11545/11461/72199/213389/77782/233908/56708/12144/216049/56456/13871/235587/223970/381678/71890/60530/103537/235626/232811/21803/16189/234396/55982/232210/27223/20174/12487/73247/74355/66362/17350/225182/56009/225888/70088/19360/21750/319955/22042/50721/13831/170472/20371/15978/237877/50931/78656/72103/75698/12649/64050/66713/81601/50755/21427…
GO:0042572	GO:0042572	retinol metabolic process	27	-0.408203	-2.02259	0.000412131	0.0157514	0.0134855	2320	tags=44%, list=13%, signal=39%	69117/19662/107605/216453/98711/11522/77974/11529/11668/216454/13076/67442
GO:0046755	GO:0046755	viral budding	21	0.627003	1.79569	0.000416211	0.015811	0.0135365	4397	tags=67%, list=24%, signal=51%	67028/208092/105513/68942/66371/68953/75608/227738/72543/66201/22088/18571/330192/116733
GO:0006743	GO:0006743	ubiquinone metabolic process	19	0.631004	1.77065	0.000418912	0.0158177	0.0135422	2773	tags=53%, list=15%, signal=45%	210582/76889/67426/52064/66108/67914/227683/217707/14149/12850
GO:0030111	GO:0030111	regulation of Wnt signaling pathway	307	0.371128	1.3156	0.000426072	0.0159917	0.0136912	7168	tags=50%, list=39%, signal=31%	11865/27041/23988/13653/13607/17127/23805/16400/21833/21929/22419/11426/56505/16202/72357/232341/329252/18099/219158/66725/67181/20319/239405/12842/12995/26416/20586/114606/21405/24117/75607/22084/214498/17191/93687/12550/140577/629378/22601/67916/72043/229534/12558/21886/107351/14180/22418/68667/56458/71890/93960/50722/78560/20869/74499/232560/14183/11352/66072/14368/80707/26941/14165/13726/2241…
GO:0032092	GO:0032092	positive regulation of protein binding	97	0.440953	1.48836	0.000439743	0.0164066	0.0140464	6875	tags=56%, list=37%, signal=35%	23988/67784/15925/66725/29816/51801/14339/12064/15525/79264/11518/67490/227120/13589/12010/22418/20620/15216/232560/11352/54126/74117/13848/224860/58231/67238/21416/19384/15499/12985/19719/17169/14251/56637/97112/21844/74025/67819/11816/12143/100732/11519/433700/17305/11421/22370/67025/74585/20739/23802/18049/233744/16848/16971
GO:0018105	GO:0018105	peptidyl-serine phosphorylation	314	0.36563	1.29768	0.000448857	0.0165496	0.0141689	5722	tags=40%, list=31%, signal=28%	71742/333433/12323/24064/15464/52163/12569/15275/108058/26401/16202/93843/15185/231876/11836/232341/20112/23939/16145/18099/110157/66725/101568/80297/18205/13853/11651/18753/20319/67299/12995/13197/12064/26416/71099/50883/13400/12018/18761/53416/93687/227120/19062/12326/18213/12043/29857/20878/13000/22418/228140/20111/15944/78757/20620/57320/20817/71890/15234/22241/104175/16156/13549/232560/18817…
GO:0048638	GO:0048638	regulation of developmental growth	377	0.354664	1.26269	0.000448857	0.0165496	0.0141689	7246	tags=48%, list=39%, signal=30%	382864/74318/211323/20850/19206/217340/13052/238161/18712/20357/23988/26383/12569/13430/22350/239667/17888/19280/11426/12774/83814/16202/18472/75788/216344/57246/20751/14600/244058/18208/80297/20981/11651/13614/20354/76499/19130/12125/16468/11739/12064/26416/13489/64704/13043/20349/12977/20563/56320/110196/56808/20851/14683/243743/69597/20353/63953/17938/14168/20360/65086/22601/20239/18213/22778/…
GO:0050770	GO:0050770	regulation of axonogenesis	180	0.399693	1.39493	0.000471686	0.0172896	0.0148024	4734	tags=40%, list=26%, signal=30%	211323/20357/12569/67784/140570/13636/239667/12286/19280/11426/12774/16202/18472/235611/140571/13838/21367/244058/18208/20354/20616/12064/17196/20349/20563/56320/243743/22084/67095/20353/13845/14168/20360/65086/18213/70083/12558/22418/59041/18844/26456/17919/22241/20869/268902/52822/18846/20351/99412/108699/74117/17760/229285/24001/14025/20348/240057/18479/108151/217715/99152/232906/17751/214968/…
GO:0009068	GO:0009068	aspartate family amino acid catabolic process	11	0.744746	1.85536	0.000479474	0.0173696	0.0148709	4389	tags=82%, list=24%, signal=62%	71776/26912/257635/14719/30956/70503/66514/19193/14718
GO:0030049	GO:0030049	muscle filament sliding	10	0.754559	1.8373	0.000485543	0.0173696	0.0148709	1725	tags=60%, list=9%, signal=54%	17888/21924/22003/56320/140781/21956
GO:2000651	GO:2000651	positive regulation of sodium ion transmembrane transporter activity	16	0.664196	1.80218	0.00048944	0.0173696	0.0148709	1530	tags=38%, list=8%, signal=34%	13430/11931/11735/232341/75607/93692
GO:0050919	GO:0050919	negative chemotaxis	44	0.526973	1.66956	0.000487172	0.0173696	0.0148709	4353	tags=50%, list=24%, signal=38%	211323/18208/20354/237847/20349/20563/243743/20353/20360/18590/22418/26456/268902/18846/20351/20348/16410/108151/22253/214968/107515/20347
GO:0022904	GO:0022904	respiratory electron transport chain	78	0.463631	1.5423	0.000490493	0.0173696	0.0148709	5406	tags=55%, list=29%, signal=39%	67273/68349/18432/12862/66416/12064/17995/84682/22273/27369/67914/78830/66925/12857/226646/17993/13382/67264/57320/66445/56428/14555/67680/12850/66072/69702/14004/12858/225887/67530/66383/66694/50799/20656/12859/75406/66152/68375/227197/107197/66414/66218/72900
GO:0022604	GO:0022604	regulation of cell morphogenesis	329	0.362748	1.29012	0.000490003	0.0173696	0.0148709	7011	tags=48%, list=38%, signal=31%	12323/67785/217340/13823/67784/140570/13430/76850/22350/76709/238276/73296/11426/27418/83814/16202/18472/56364/235611/140571/13838/72162/23790/74202/75788/216344/277360/70573/13048/21367/223881/13631/22003/58804/20981/29873/20354/17886/229707/98733/20349/56320/19699/67414/243743/11750/170731/224014/14163/320609/16568/107351/22418/22129/15387/93871/101543/54673/16590/15212/18844/260409/100177/2238…
GO:0051656	GO:0051656	establishment of organelle localization	409	0.354485	1.2661	0.000499162	0.0175772	0.0150487	5235	tags=37%, list=28%, signal=27%	100503185/17828/67028/52563/208092/230872/24064/22350/319613/15194/76707/108000/18472/15185/54160/105513/18208/66725/68942/233752/94040/12615/52639/66371/20528/217325/67299/20616/17886/93742/76499/226407/232946/214585/114606/68953/75608/77038/108907/67095/67842/107338/77053/72124/18221/69654/380752/68428/17281/56418/72080/226778/26554/13424/18457/67045/207425/54204/14048/66251/69150/16211/26754/5…
GO:1903008	GO:1903008	organelle disassembly	110	0.436432	1.48436	0.000508321	0.0177009	0.0151545	5284	tags=47%, list=29%, signal=34%	216166/22333/105083/15194/15185/75788/71648/73297/225845/52639/11739/50754/64704/13043/93739/67490/11983/80877/235040/107338/170731/67006/68184/73472/22241/329015/21767/286942/12795/99412/15251/320806/213948/68995/66663/74374/269523/320528/67871/11793/76366/76559/74006/12257/67998/66437/381038/100756/74781/12539/226419/228361
GO:0044270	GO:0044270	cellular nitrogen compound catabolic process	405	0.356778	1.27361	0.000508321	0.0177009	0.0151545	7923	tags=52%, list=43%, signal=31%	11810/109075/16009/80912/19819/230594/26383/24128/105083/71169/75420/76850/12497/110959/66094/11991/71723/68544/12696/72162/192170/112403/245474/76014/53422/76936/27045/110074/66446/22687/231413/78893/103213/233908/212933/21379/11666/67464/217827/69577/14573/22057/103149/666794/208718/68195/56409/380601/75619/56463/226517/225929/14430/78373/234699/67440/210529/67724/71562/338359/268721/52846/1047…
GO:0045911	GO:0045911	positive regulation of DNA recombination	70	0.473545	1.5625	0.000519035	0.0177777	0.0152202	7708	tags=69%, list=42%, signal=40%	15193/56505/66233/17685/11545/11461/72199/213389/233908/56708/12144/56456/13871/381678/71890/103537/232811/21803/16189/55982/232210/27223/20174/12487/73247/66362/17350/225182/225888/70088/319955/22042/13831/15978/237877/78656/75698/64050/66713/81601/21427/237211/68067/18861/67278/21761/20852/22376
GO:1903050	GO:1903050	regulation of proteolysis involved in protein catabolic process	215	0.391116	1.37388	0.000517479	0.0177777	0.0152202	6438	tags=47%, list=35%, signal=31%	13636/67903/72607/56371/13838/75788/11836/219158/66725/53312/22225/13853/11651/94232/12995/269016/50754/76375/93739/67490/102122/11983/52892/19186/71999/233900/239739/68098/19192/66498/56424/20878/224727/13000/54638/20620/57320/15216/75234/71816/20588/214254/18817/12795/14775/246133/22410/66245/23806/17025/27061/76892/227693/56736/71492/228769/74374/108155/56085/170823/56438/70797/268291/269523/5…
GO:0007411	GO:0007411	axon guidance	239	0.381395	1.34025	0.000517479	0.0177777	0.0152202	4824	tags=38%, list=26%, signal=28%	14009/19206/20357/13866/12569/67784/140570/13636/270190/545428/231876/235611/140571/13838/11735/16779/21367/18208/14587/107449/18205/13614/18007/20354/237847/12064/20349/13639/20563/19699/13840/243743/13654/14573/20353/13845/20266/16773/16774/20360/30957/19274/17967/22418/14725/12162/58208/230735/18844/26456/74734/268902/12933/18846/56839/228994/14365/20351/108699/13836/12167/13637/13848/13842/20…
GO:0000209	GO:0000209	protein polyubiquitination	240	0.378999	1.3322	0.000526638	0.01794	0.0153593	4695	tags=35%, list=25%, signal=27%	71007/140629/52563/667823/22031/76980/21929/78889/26401/83814/64685/15185/75788/72296/100503085/71956/17222/28000/63958/226541/65256/14339/93765/103213/207304/100763/14897/74126/52668/227738/26965/71999/67196/233900/19822/107568/26554/106052/66498/12043/56424/22129/58230/212123/17237/103583/12400/671535/66053/75234/70348/217342/22195/19260/71816/67338/101700/23806/105193/117146/106025/223455/6871…
GO:0031468	GO:0031468	nuclear membrane reassembly	18	0.646924	1.80449	0.000548899	0.0184878	0.0158283	1391	tags=39%, list=8%, signal=36%	67028/208092/105513/68942/66371/68953/75608
GO:0051571	GO:0051571	positive regulation of histone H3-K4 methylation	27	0.585061	1.74898	0.000547419	0.0184878	0.0158283	5280	tags=59%, list=29%, signal=42%	76246/66317/140858/213389/319974/22083/24116/55982/76719/15161/108155/12387/27632/13433/69612/51812
GO:0097352	GO:0097352	autophagosome maturation	51	0.507092	1.62659	0.000551568	0.0184878	0.0158283	4393	tags=47%, list=24%, signal=36%	67028/208092/67474/105513/16145/68942/94232/66371/100502841/70381/68953/75608/75669/17281/66643/15944/67727/271221/225326/74374/56085/269523/11793/11938
GO:0051653	GO:0051653	spindle localization	54	0.504355	1.6324	0.000567811	0.0189311	0.0162077	3523	tags=44%, list=19%, signal=36%	24064/15194/76707/18472/233752/12615/217325/17886/76499/114606/108907/72080/13424/14048/16211/101706/103583/18817/244329/14165/234857/74117/17758/13191
GO:0090075	GO:0090075	relaxation of muscle	36	0.542265	1.68549	0.000578293	0.0191327	0.0163804	2751	tags=33%, list=15%, signal=28%	15464/238161/20927/108058/18578/11931/20541/19735/16518/12325/212937/18438
GO:0006414	GO:0006414	translational elongation	49	0.509469	1.63188	0.000579964	0.0191327	0.0163804	4839	tags=55%, list=26%, signal=41%	69163/75420/192170/13631/66399/233870/101592/67228/74112/28030/77987/56422/13628/211006/234734/214580/66244/213753/66632/65967/66656/78913/116905/56055/80283/67851/14904
GO:0001558	GO:0001558	regulation of cell growth	434	0.352724	1.26179	0.000590749	0.0193865	0.0165976	7164	tags=49%, list=39%, signal=30%	71007/109075/211323/16009/217340/238161/13823/20357/23988/13866/107869/12569/17127/75296/13430/245688/76500/239667/15193/19280/11426/12774/68349/17906/83814/16202/18472/12696/56437/75788/216344/14257/30841/244058/219158/18208/13853/20981/11651/19777/13614/20319/30939/20354/76499/12995/11739/214384/54616/12064/13043/20586/20349/20563/56320/110196/243743/195359/20353/214498/407786/14168/20360/65086…
GO:0006354	GO:0006354	DNA-templated transcription elongation	71	0.465445	1.53756	0.00062927	0.020543	0.0175878	6869	tags=62%, list=37%, signal=39%	76246/64424/20926/66317/20924/219158/22083/24116/235497/106583/214498/13871/98053/67673/22778/58230/72515/58202/235626/52609/107829/57314/14056/56436/72949/13872/16825/12387/53817/27632/56009/68705/68550/54624/319955/21429/170472/107951/67923/13132/26395/114741/217127/20665
GO:0046761	GO:0046761	viral budding from plasma membrane	12	0.716012	1.82304	0.000642381	0.0208621	0.017861	1391	tags=58%, list=8%, signal=54%	67028/208092/105513/68942/66371/68953/75608
GO:0008033	GO:0008033	tRNA processing	118	0.422181	1.44133	0.000645701	0.0208621	0.017861	6925	tags=54%, list=38%, signal=34%	433813/83669/68626/67667/71989/77766/69955/66966/230233/107328/233189/66965/78697/114615/231413/68916/74195/224805/215201/227682/58523/106338/56361/15108/68045/67724/240174/104721/381802/74097/67789/234734/66637/68857/76265/67674/17299/98956/66161/224907/102614/54632/68205/98685/52686/233802/66192/68291/66369/69185/28088/67676/72085/319582/212728/117109/72167/76357/66246/54351/66078/69606/212528/…
GO:0086002	GO:0086002	cardiac muscle cell action potential involved in contraction	42	0.527085	1.66539	0.000655524	0.0210709	0.0180397	4176	tags=50%, list=23%, signal=39%	333433/16480/12291/12296/109676/16511/67451/12289/433809/20266/140492/16518/68667/56543/246133/20191/109620/20271/12391/16535/57442
GO:0007051	GO:0007051	spindle organization	185	0.394884	1.37876	0.000664019	0.0212351	0.0181803	5497	tags=43%, list=30%, signal=31%	66296/67028/66406/232933/193385/66617/208092/74237/22350/76707/105513/68767/51792/68942/19385/70681/66371/17886/73738/76499/68519/233276/50883/68953/74405/75608/234915/13006/18221/69654/66679/109359/108989/19822/103733/13424/235587/13589/20878/54204/16211/101706/20620/75786/70235/103768/73420/15183/328580/18817/69885/12442/99412/17758/213582/68142/13191/59002/20185/67141/233406/16563/17350/269523…
GO:2001233	GO:2001233	regulation of apoptotic signaling pathway	394	0.348033	1.24095	0.000682336	0.0217101	0.018587	5048	tags=37%, list=27%, signal=28%	13051/69635/99982/12323/211323/21987/18952/110213/22061/107869/75736/15194/21929/75533/74919/14049/68349/12905/19697/54722/14050/23939/51792/110157/219158/66725/107449/19255/11651/18753/19777/14051/20319/59004/11545/12125/11739/105675/12064/414801/50754/26409/64704/13043/74126/67211/22393/106298/17153/18518/21672/14573/170731/16149/94275/68428/17537/22601/20312/19192/12043/14048/56295/15387/71514…
GO:0030517	GO:0030517	negative regulation of axon extension	46	0.518862	1.65077	0.000692015	0.0217967	0.0186612	4353	tags=46%, list=24%, signal=35%	20357/12569/239667/19280/12774/18208/20354/20349/20563/20353/20360/22418/26456/18846/20351/74117/20348/108151/17751/214968/20347
GO:0051170	GO:0051170	import into nucleus	178	0.393401	1.37297	0.000691495	0.0217967	0.0186612	6247	tags=47%, list=34%, signal=31%	11865/16480/230673/238276/216190/16650/66725/13853/11651/66233/18753/22687/16648/18709/103213/26416/218210/214585/22084/70769/56488/18761/12550/108989/231103/11640/75751/76582/57785/320938/56417/14180/16211/230500/29810/22771/15183/19069/19260/233726/18015/21803/212999/18760/58231/71805/21849/269966/238799/19384/66069/13557/16646/269113/227720/19014/18769/70261/227699/110750/74504/19082/13207/668…
GO:0050808	GO:0050808	synapse organization	481	0.347884	1.24892	0.000700654	0.0219585	0.0187996	5395	tags=37%, list=29%, signal=27%	13051/19024/382864/12323/211323/107932/74762/23988/13866/52163/12569/67784/140570/13636/319613/270190/16400/12295/12286/18027/67943/19280/12292/14712/239250/53321/18472/15185/235611/12296/13838/72162/241770/56508/11735/16779/13048/21367/13631/18208/66725/68942/16716/235086/12564/11461/239027/20354/20616/227580/93707/98733/12064/26416/26364/13489/70178/230775/13043/214585/20349/75608/13400/56320/1…
GO:0030177	GO:0030177	positive regulation of Wnt signaling pathway	135	0.412287	1.4191	0.000709813	0.0221349	0.0189506	6662	tags=50%, list=36%, signal=32%	11865/23988/13607/17127/21833/21929/11426/56505/16202/232341/329252/219158/66725/67181/20319/239405/12842/12995/20586/75607/214498/17191/140577/22601/72043/229534/107351/14180/22418/68667/93960/78560/232560/14183/11352/14165/22410/73668/21803/58198/20779/103236/70425/72114/235542/20677/269523/19043/107515/66743/72345/53614/240725/66241/330938/12316/13649/217011/13132/81004/232941/12560/104318/147…
GO:1902115	GO:1902115	regulation of organelle assembly	211	0.3848	1.3518	0.000718971	0.0223095	0.0191001	6926	tags=50%, list=38%, signal=32%	71007/67028/193385/208092/230872/27041/74694/13430/22350/76709/15194/19280/105513/66725/68942/100855/52639/66371/226407/68953/75608/272381/20873/71732/14534/227738/170731/72844/76568/108989/19822/22601/13424/18213/69150/101706/20971/20620/54673/67046/22241/73420/329015/17698/18817/108083/66061/18189/17758/22088/73205/20779/18571/231464/59002/21926/23881/22335/74342/66573/53860/12391/18519/232906/…
GO:0051052	GO:0051052	regulation of DNA metabolic process	486	0.345545	1.24157	0.00072813	0.0224824	0.0192482	7708	tags=50%, list=42%, signal=30%	13990/99982/16009/18596/20926/98415/66592/18143/30951/108058/11991/328417/66911/15193/16332/14049/56505/72162/56420/14050/27374/245474/11651/66233/18753/14051/70681/54380/94232/17685/11545/11461/93765/72199/213389/77782/26407/233908/56708/219150/14897/12144/225280/239789/216049/64074/13006/18761/56456/13871/14194/106052/22594/235587/14245/14048/223970/56249/68251/58230/381678/545085/52808/408068/…
GO:0006953	GO:0006953	acute-phase response	36	-0.326597	-1.81357	0.000740239	0.0227442	0.0194723	1185	tags=28%, list=6%, signal=26%	18816/14061/15439/19695/20701/193034/21943/20210/16176/20716
GO:0046824	GO:0046824	positive regulation of nucleocytoplasmic transport	72	0.461585	1.52519	0.000757878	0.0231726	0.0198391	8168	tags=72%, list=44%, signal=40%	16480/57258/52163/238276/66233/18753/22687/18709/26416/217827/18761/12550/108989/12326/67045/230500/29810/22771/67628/15183/19260/13726/21803/18760/21849/21416/19384/56637/70261/14456/66810/22433/223864/26413/19225/15978/72565/18747/17999/20218/230738/329506/228607/13605/12189/14634/70572/13211/230908/17246/319757/15516
GO:0035521	GO:0035521	monoubiquitinated histone deubiquitination	28	0.565765	1.6975	0.000765587	0.0231821	0.0198473	3938	tags=46%, list=21%, signal=37%	216825/228790/72195/75565/27878/14534/74112/319944/104416/101206/101943/109115/228980
GO:0035522	GO:0035522	monoubiquitinated histone H2A deubiquitination	28	0.565765	1.6975	0.000765587	0.0231821	0.0198473	3938	tags=46%, list=21%, signal=37%	216825/228790/72195/75565/27878/14534/74112/319944/104416/101206/101943/109115/228980
GO:0032469	GO:0032469	endoplasmic reticulum calcium ion homeostasis	28	0.565472	1.69662	0.000794118	0.0237893	0.0203671	5305	tags=61%, list=29%, signal=43%	16438/110213/108058/229877/217893/22393/12018/72844/12043/240174/170770/27061/66168/11938/66437/18854/67163
GO:0120033	GO:0120033	negative regulation of plasma membrane bounded cell projection assembly	35	0.546895	1.69553	0.000794562	0.0237893	0.0203671	5175	tags=60%, list=28%, signal=43%	74694/13430/140571/18753/20563/231532/22601/66610/107351/67046/18189/74117/17758/18645/56792/110351/17152/12345/234854/18829/213027
GO:1901661	GO:1901661	quinone metabolic process	36	0.536978	1.66906	0.000803965	0.0237893	0.0203671	2773	tags=42%, list=15%, signal=35%	210582/76889/234309/67426/52064/66108/67914/11677/227683/72054/64385/18105/217707/14149/12850
GO:1902305	GO:1902305	regulation of sodium ion transmembrane transport	64	0.473444	1.55204	0.000804615	0.0237893	0.0203671	4298	tags=41%, list=23%, signal=31%	333433/22629/13430/108058/83814/11931/11735/232341/98660/75607/93692/53416/20266/17178/14168/14166/57785/108017/56188/26941/59095/18125/20271/12391/16535/17846
GO:0034249	GO:0034249	negative regulation of cellular amide metabolic process	187	0.393526	1.37488	0.0008014	0.0237893	0.0203671	8103	tags=60%, list=44%, signal=34%	69635/80912/230594/23988/26383/17855/76850/20660/11991/72162/192170/53422/78697/66446/78893/16201/20167/22057/21841/20425/108989/666794/217331/225929/19735/210529/19122/52846/213988/74326/232560/68537/228866/19106/228994/69125/14359/218693/22431/213236/19317/74108/14786/231464/67710/16011/75593/66362/19401/13684/232791/18750/17350/16418/234594/73158/236511/229663/14265/210106/16000/64602/12759/58…
GO:0018205	GO:0018205	peptidyl-lysine modification	379	0.355109	1.26481	0.000810559	0.0238525	0.0204212	6306	tags=42%, list=34%, signal=29%	99982/216825/76246/13653/20926/11624/107869/66317/239667/23808/71458/233405/56505/18822/17977/15185/68917/19697/52690/72195/66233/68346/59004/11461/140858/75141/16468/213389/214384/319974/26409/75565/20586/21405/66315/214917/22083/79221/27878/21652/226830/70999/24116/13654/14534/64384/214669/56456/14194/73242/229534/319944/224727/14048/208266/68667/94352/57320/56459/18046/217031/12190/73390/50995…
GO:0009165	GO:0009165	nucleotide biosynthetic process	205	0.386724	1.35556	0.000819718	0.0240093	0.0205554	6987	tags=52%, list=38%, signal=32%	216739/69719/66592/75533/22247/665563/11564/104111/108156/432530/18126/74080/110074/11636/11545/319945/23971/14450/68087/229363/68263/71679/85305/214917/18746/11534/15444/269951/67763/20425/11514/60525/68055/21915/11566/74023/27369/235339/11565/68352/55951/13382/13806/320685/27402/11946/28080/66355/56749/52815/234730/21803/16189/223646/11957/18125/66454/15452/11949/18102/108147/270076/50799/57423…
GO:0010977	GO:0010977	negative regulation of neuron projection development	157	0.401185	1.3918	0.000856353	0.0249657	0.0213742	4593	tags=38%, list=25%, signal=29%	20357/12569/13636/19283/239667/19280/12774/16332/18472/13838/22240/244058/18208/66725/18007/20354/237847/14972/17196/380711/20349/20563/22084/20353/270120/216049/14168/20360/27369/12010/14964/107351/22418/19089/26456/11491/22241/12933/52822/18846/20351/74117/19158/229285/14025/84035/20348/240057/209743/64294/108151/94245/16852/17751/214968/15205/56637/20347/14083/15182
GO:0006606	GO:0006606	protein import into nucleus	174	0.392757	1.37004	0.000920464	0.0267105	0.0228681	6247	tags=47%, list=34%, signal=31%	11865/16480/230673/238276/216190/16650/66725/13853/11651/66233/18753/22687/16648/18709/103213/26416/218210/214585/22084/70769/56488/18761/12550/108989/231103/11640/75751/76582/57785/320938/56417/14180/16211/230500/29810/22771/15183/19069/19260/233726/18015/21803/212999/18760/58231/71805/21849/269966/238799/19384/66069/13557/16646/269113/227720/19014/18769/70261/227699/110750/74504/13207/66810/226…
GO:0010172	GO:0010172	embryonic body morphogenesis	15	0.655864	1.75505	0.000966899	0.0278006	0.0238013	2258	tags=53%, list=12%, signal=47%	226442/76707/237222/21418/76499/57810/81896/102693
GO:0046700	GO:0046700	heterocycle catabolic process	406	0.350813	1.25244	0.000966438	0.0278006	0.0238013	7923	tags=52%, list=43%, signal=30%	11810/109075/16009/80912/19819/230594/26383/24128/105083/71169/75420/76850/12497/110959/66094/11991/71723/68544/12696/72162/192170/112403/245474/76014/53422/76936/110074/66446/22687/231413/78893/103213/233908/21379/11666/67464/217827/69577/14573/22057/103149/666794/208718/68195/56409/380601/75619/56463/226517/225929/14430/78373/234699/67440/210529/67724/71562/338359/268721/52846/104776/67229/5604…
GO:0001892	GO:0001892	embryonic placenta development	109	0.425335	1.44618	0.00100325	0.0287141	0.0245835	5557	tags=43%, list=30%, signal=30%	72469/14388/20733/18799/17977/20541/11651/217325/50500/207304/20873/12705/16007/18194/12162/226841/23950/14784/17684/14183/235626/112405/20613/252973/15251/217039/380993/58231/21849/53601/12142/18119/15499/16410/15110/12211/19014/16878/15205/16401/26380/15214/14622/26413/13649/11535/231672
GO:1900182	GO:1900182	positive regulation of protein localization to nucleus	91	0.438732	1.47468	0.00102166	0.0291081	0.0249207	7673	tags=65%, list=42%, signal=38%	16480/238276/76936/11651/66233/18753/11545/22687/18709/26416/18761/12550/108989/22601/93679/230500/57320/29810/22771/20869/15183/19260/80280/21803/18760/20779/21849/19384/108155/21808/16878/70261/105844/97112/14360/66810/22433/22042/51812/26413/80285/218952/231803/19225/15978/72565/230738/16886/217127/230784/97064/228607/13605/12578/18053/12189/66612/14634/70572
GO:0006515	GO:0006515	protein quality control for misfolded or incompletely synthesized proteins	27	0.571351	1.708	0.00104284	0.0293118	0.0250952	5334	tags=59%, list=29%, signal=42%	66887/15185/26554/67013/56424/224727/59007/53895/227693/269523/66435/64136/70294/74142/67819/22230
GO:0045732	GO:0045732	positive regulation of protein catabolic process	222	0.37583	1.32067	0.00104007	0.0293118	0.0250952	7153	tags=50%, list=39%, signal=31%	16835/23805/22350/20660/21929/280408/72607/83814/56371/75788/76294/244058/66725/53312/22225/11651/12995/80708/66914/269016/50754/76375/11983/71732/71999/233900/107568/68098/18247/210992/66498/56424/20878/224727/13194/22418/54638/20620/56458/93960/14756/75234/71816/17698/18817/12795/246133/66245/23806/12269/14609/27061/76892/227693/56736/21926/16396/71492/56085/56438/70797/235542/268291/269523/525…
GO:0050769	GO:0050769	positive regulation of neurogenesis	281	0.365105	1.2912	0.00104007	0.0293118	0.0250952	6875	tags=50%, list=37%, signal=32%	13051/99982/12323/211323/67784/140570/19283/238276/11426/16202/18472/235611/140571/13838/72162/216344/19697/13048/27374/13631/18208/18205/28000/20354/20616/98733/12064/56708/13489/114606/56320/67490/19699/67414/243743/67095/14375/13654/170731/216049/65086/20312/18213/70083/15902/14725/59041/66993/54673/16590/18844/17919/20869/56711/20681/232560/268902/52822/74143/18846/14365/99412/21803/13047/152…
GO:0001667	GO:0001667	ameboidal-type cell migration	435	0.346655	1.24016	0.00105848	0.0296185	0.0253577	5217	tags=35%, list=28%, signal=26%	16480/20850/20357/74030/80903/67784/13636/67903/16400/12554/20401/11426/27494/76707/12339/16202/18472/14119/15185/23790/216190/14257/20541/11651/54132/245827/13614/20354/11749/17886/18709/76499/19130/13197/11596/68992/50754/69683/20349/104831/79264/20563/79221/22084/54357/338366/14573/20353/26397/64074/63953/73230/20360/11881/101489/67916/19274/12558/107351/22418/26921/12162/94352/20971/20620/142…
GO:1990138	GO:1990138	neuron projection extension	197	0.383872	1.34322	0.00109529	0.0303774	0.0260075	5137	tags=41%, list=28%, signal=30%	99982/211323/217340/20357/12569/13430/239667/19280/11426/12774/83814/16202/18472/75788/216344/16779/18208/20981/13614/20354/76499/319974/12064/13043/214585/20349/20563/56320/243743/20353/20360/18213/12032/20878/22418/15387/54673/18844/26456/17919/22241/20869/54338/225348/52822/18846/382018/20351/74117/73205/14025/76884/20348/22284/18479/69737/108151/66225/13617/217715/12387/99152/214230/22330/819…
GO:0051258	GO:0051258	protein polymerization	269	0.367799	1.29982	0.00109529	0.0303774	0.0260075	6448	tags=44%, list=35%, signal=29%	66296/211401/234695/320502/74237/76709/225288/76707/26401/74569/68767/50874/223601/225115/11629/29816/20259/22003/58804/27361/71956/18753/72042/12373/18709/76499/21916/233276/231830/13717/13043/68953/22153/399591/20563/75608/11518/14228/56320/108903/66898/12808/18000/69697/14168/103733/72205/57785/13589/107351/101706/78757/75786/260409/68089/103768/14784/328580/76467/54126/56221/56716/93677/26897…
GO:0039702	GO:0039702	viral budding via host ESCRT complex	16	0.641997	1.74194	0.00111403	0.0305138	0.0261242	4397	tags=69%, list=24%, signal=52%	67028/208092/105513/68942/66371/68953/75608/22088/18571/330192/116733
GO:0002088	GO:0002088	lens development in camera-type eye	80	0.451981	1.50798	0.00111481	0.0305138	0.0261242	4263	tags=38%, list=23%, signal=29%	24064/114716/17127/239250/56371/225845/21418/19130/57810/20475/21916/20586/195727/17132/12970/18213/12959/20481/17684/14183/17268/21803/544696/13836/100710/14609/114715/12387/12075/19014
GO:0006401	GO:0006401	RNA catabolic process	267	0.371367	1.3119	0.0011137	0.0305138	0.0261242	7923	tags=54%, list=43%, signal=31%	11810/109075/80912/19819/230594/26383/24128/105083/71169/75420/76850/66094/11991/71723/68544/12696/72162/192170/112403/245474/76014/53422/76936/66446/22687/231413/78893/103213/233908/21379/217827/69577/14573/22057/666794/208718/68195/380601/75619/56463/226517/225929/234699/67440/210529/67724/338359/268721/52846/67229/213988/74326/14000/228994/78428/69125/14359/100037283/218693/66441/19826/213236/…
GO:0014902	GO:0014902	myotube differentiation	132	0.409198	1.40698	0.00113211	0.0307189	0.0262998	5610	tags=41%, list=30%, signal=29%	193385/227721/320502/18807/21833/12292/53321/50770/15185/18007/12224/17886/57810/214384/12064/26416/214585/13400/79221/234839/71999/17938/666794/228003/18019/13009/12043/17387/74490/13549/20481/17329/14775/22410/15184/16189/56190/18091/56717/12391/14251/232174/56637/100534273/16000/69726/227325/66797/22433/14256/13163/77578/18741/75805
GO:0072594	GO:0072594	establishment of protein localization to organelle	416	0.349324	1.2482	0.00113211	0.0307189	0.0262998	7021	tags=47%, list=38%, signal=30%	11865/67145/16480/15275/20660/230673/238276/21929/11426/66887/17713/75788/216190/66865/16650/245474/107305/66725/13853/11651/66233/18753/68653/22687/16648/18709/103213/66914/226407/53600/81896/26416/15525/50754/218210/214585/104831/75608/11983/22084/75669/70769/227738/170731/56488/18761/12550/108989/231103/11640/239739/75751/76582/57785/320938/56417/218441/224727/14180/16211/14725/66525/230500/54…
GO:1904424	GO:1904424	regulation of GTP binding	18	0.632425	1.76405	0.00114297	0.03088	0.0264377	5267	tags=72%, list=29%, signal=52%	193385/13838/67839/229534/13667/54126/268970/209354/73205/110351/21808/211286/223864
GO:0006120	GO:0006120	mitochondrial electron transport, NADH to ubiquinone	23	0.59591	1.73719	0.00115167	0.0309814	0.0265245	5406	tags=78%, list=29%, signal=55%	67273/68349/66416/12064/17995/67914/226646/13382/67264/57320/69702/225887/66383/75406/68375/227197/66218/72900
GO:0016050	GO:0016050	vesicle organization	283	0.365393	1.29321	0.00116892	0.031178	0.0266928	5203	tags=37%, list=28%, signal=27%	100503185/216238/77963/76303/208092/67474/280408/233405/18784/19275/18472/192232/235567/23790/69608/56041/105513/68767/218811/360013/69162/11773/68942/20981/66371/94090/20528/20616/14339/68159/53612/232946/214585/75608/77038/71732/338366/107338/114128/22318/26554/18457/12043/53331/66251/20971/14809/227648/54525/229521/58244/11767/108083/67727/382018/271221/99683/67091/22319/67511/102607/27054/127…
GO:0019693	GO:0019693	ribose phosphate metabolic process	351	0.355149	1.26322	0.00116892	0.031178	0.0266928	6433	tags=46%, list=35%, signal=30%	216739/69719/17855/66592/15275/110959/208715/74205/14635/100042427/75533/22247/11564/104111/108156/432530/68603/66725/11636/11545/66174/23971/56421/14450/68087/229363/18642/68263/71679/20917/11666/56012/20916/230163/214917/67464/18746/21991/11534/67414/54403/101592/67763/103149/11514/18293/60525/68055/13808/11566/56409/72106/110119/27369/235339/107146/78038/11565/14430/55951/13382/13806/14104/564…
GO:0046822	GO:0046822	regulation of nucleocytoplasmic transport	127	0.408815	1.40084	0.00124256	0.0330014	0.028254	6257	tags=50%, list=34%, signal=33%	16480/57258/20926/52163/238276/13853/66233/18753/22687/18709/26416/218210/52668/217827/217378/70769/18761/12550/108989/11640/12326/67045/230500/57320/29810/22771/67628/15183/19260/18015/235626/107829/13726/21803/19250/18760/21849/21416/19384/269113/227720/54194/18769/56637/70261/72170/14456/66810/22433/223864/26413/19335/19225/15978/73473/72565/241639/18747/17999/20218/230738/18767/329506
GO:0007638	GO:0007638	mechanosensory behavior	15	0.651582	1.74359	0.00127879	0.0338205	0.0289553	5090	tags=73%, list=28%, signal=53%	14009/15194/239250/13489/212937/11352/18189/114142/18190/14581/66797
GO:0070831	GO:0070831	basement membrane assembly	13	0.690917	1.79189	0.0013366	0.0346189	0.0296388	3409	tags=62%, list=18%, signal=50%	76707/57764/16779/76499/16780/16777/102693/171171
GO:0051294	GO:0051294	establishment of spindle orientation	37	0.525391	1.64144	0.00132966	0.0346189	0.0296388	3523	tags=43%, list=19%, signal=35%	24064/15194/76707/18472/233752/12615/217325/72080/14048/101706/103583/18817/244329/14165/17758/13191
GO:0010664	GO:0010664	negative regulation of striated muscle cell apoptotic process	36	0.526417	1.63623	0.00133239	0.0346189	0.0296388	5284	tags=50%, list=29%, signal=36%	211323/16202/68346/20319/11739/214384/170731/17938/12043/29810/19317/78688/18091/15499/14463/15214/223864/228361
GO:0032200	GO:0032200	telomere organization	143	0.398011	1.37448	0.00131619	0.0346189	0.0296388	6356	tags=47%, list=34%, signal=31%	12447/71718/11991/56505/79456/72162/245474/11545/26407/219150/74335/12144/225280/14375/216049/18761/56456/106052/22594/235587/56249/12190/17535/108689/101185/12462/68275/53379/14056/15081/68142/20174/74108/20779/98956/68964/233875/50912/12387/68147/69535/12468/15574/237107/69917/497652/19360/21750/208084/22596/18854/19704/51812/26413/50721/17165/21745/234344/100090/12469/24127/109275/327762/28113…
GO:2001020	GO:2001020	regulation of response to DNA damage stimulus	260	0.370966	1.30863	0.0013346	0.0346189	0.0296388	7708	tags=55%, list=42%, signal=32%	12371/99982/18004/114716/18143/75736/30951/234736/66911/15193/14049/56505/56420/14050/219158/66233/18753/14051/70681/59004/94232/11545/11461/93765/72199/77782/233908/50883/14897/12144/226830/225280/216049/16149/56456/68428/14194/106052/22594/235587/14048/223970/56249/68251/15387/58230/381678/71890/26572/60530/56428/101185/103537/69885/235626/12581/74041/107829/14359/20613/14165/230709/232811/2348…
GO:0006303	GO:0006303	double-strand break repair via nonhomologous end joining	64	0.465675	1.52658	0.00135843	0.0350397	0.0299991	6411	tags=52%, list=35%, signal=34%	66911/18968/28000/54380/77782/14375/14194/22594/235587/56626/58230/71890/17535/101185/69885/232811/232210/27223/74355/15499/18970/17350/225876/59029/225888/22596/319955/80285/21673/54125/72103/75698/320678
GO:0045324	GO:0045324	late endosome to vacuole transport	24	0.584453	1.71807	0.00139888	0.0351664	0.0301075	3186	tags=50%, list=17%, signal=41%	67028/208092/105513/68942/66371/66914/68953/104831/75608/75669/66201/71817
GO:0001778	GO:0001778	plasma membrane repair	25	0.577443	1.70681	0.00137383	0.0351664	0.0301075	4374	tags=64%, list=24%, signal=49%	67028/208092/20597/105513/68942/66371/11749/17886/68953/75608/54525/229521/27359/19339/12391/100534273
GO:0007006	GO:0007006	mitochondrial membrane organization	106	0.418111	1.4202	0.00140823	0.0351664	0.0301075	5766	tags=51%, list=31%, signal=35%	67900/74919/14049/66075/83408/234847/29816/68653/12125/11739/105675/15525/380705/12018/67414/11983/69597/170731/67013/224904/12043/66525/94254/54673/317757/53333/56428/74143/170770/30055/78688/72113/76614/56384/67067/73689/69089/56637/66821/69773/64113/107197/230935/71254/100040563/214952/78617/22334/30056/68099/11909/66098/30954/12177
GO:0006476	GO:0006476	protein deacetylation	122	0.407759	1.39318	0.00140823	0.0351664	0.0301075	6177	tags=51%, list=33%, signal=34%	13990/104383/74318/107932/114716/214742/245688/15185/232232/219158/406217/66725/21412/140858/75565/79221/14534/17191/64384/23796/13714/14245/71514/217031/73390/15183/23942/116871/21803/15184/208146/15531/13486/101206/18760/17192/217588/20185/19712/114715/234366/70103/238317/54194/14272/15182/116870/70427/18854/13016/19646/105787/50721/21372/80748/17692/20371/15978/57230/108079/81004/433759
GO:0072522	GO:0072522	purine-containing compound biosynthetic process	165	0.397182	1.38132	0.00138982	0.0351664	0.0301075	6987	tags=54%, list=38%, signal=34%	216739/66592/75533/665563/11564/104111/108156/432530/18126/11636/11545/23971/14450/68087/229363/68263/71679/214917/18746/11534/15444/67763/20425/11514/60525/68055/11566/74023/27369/235339/11565/55951/13382/13806/27402/11946/28080/66355/66681/52815/21803/16189/11957/18125/15452/11949/23959/18102/108147/270076/50799/57423/212627/108037/11947/269523/231327/11951/11486/98496/11637/50790/107197/11717/…
GO:0006282	GO:0006282	regulation of DNA repair	163	0.392765	1.36429	0.00140823	0.0351664	0.0301075	7708	tags=55%, list=42%, signal=32%	99982/18143/30951/66911/15193/14049/56505/56420/14050/66233/14051/70681/94232/11545/11461/93765/72199/77782/233908/14897/12144/225280/216049/56456/14194/22594/235587/14048/223970/56249/68251/58230/381678/71890/60530/101185/103537/69885/235626/14165/232811/234857/234371/27223/68142/20174/73247/21849/74355/210766/107260/233875/15499/17314/14235/225182/225888/70088/226151/18854/319955/51812/50721/80…
GO:1901293	GO:1901293	nucleoside phosphate biosynthetic process	210	0.380077	1.33498	0.00140823	0.0351664	0.0301075	6987	tags=50%, list=38%, signal=32%	216739/69719/66592/75533/22247/665563/11564/104111/108156/432530/18126/74080/110074/11636/11545/319945/23971/14450/68087/229363/68263/71679/85305/214917/18746/11534/15444/269951/67763/20425/11514/60525/68055/21915/11566/74023/27369/235339/11565/68352/55951/13382/13806/320685/27402/11946/28080/66355/56749/52815/234730/21803/16189/223646/11957/18125/66454/15452/11949/18102/108147/270076/50799/57423…
GO:0090257	GO:0090257	regulation of muscle system process	248	0.369307	1.29922	0.00138982	0.0351664	0.0301075	4393	tags=33%, list=24%, signal=26%	16480/15464/238161/70008/23988/22065/17127/20927/108058/18578/76469/11931/109676/52690/21924/11629/20541/98660/67451/12373/13614/11545/20264/11749/16468/30937/21955/11739/214384/68268/13043/13400/56320/11534/110196/433809/29856/140781/21956/14168/110834/11640/57785/19735/16518/17993/68667/56458/13806/16590/12325/21954/212937/110880/14705/56188/18438/21390/21957/238130/114249/22226/17897/78688/180…
GO:0033135	GO:0033135	regulation of peptidyl-serine phosphorylation	144	0.403027	1.3924	0.00142664	0.0353445	0.03026	5589	tags=45%, list=30%, signal=32%	333433/24064/15464/52163/15185/11836/16145/110157/80297/18205/13853/11651/20319/67299/13197/12064/12018/227120/19062/18213/12043/22418/228140/15944/78757/57320/71890/15234/16156/232560/18386/18189/12062/21803/208643/217039/18760/18125/22226/224860/58231/18645/21926/18479/12985/108155/58805/14586/16878/15874/545649/15970/14456/67384/58184/69726/231474/319955/223864/22042/74370/105787/13649/19225/1…
GO:0006937	GO:0006937	regulation of muscle contraction	160	0.395901	1.37456	0.00142664	0.0353445	0.03026	4393	tags=35%, list=24%, signal=27%	16480/238161/70008/18578/11931/109676/52690/21924/20541/98660/67451/12373/13614/20264/11749/21955/214384/68268/13043/13400/56320/433809/29856/140781/21956/14168/110834/57785/19735/16518/68667/13806/16590/21954/110880/14705/56188/18438/21390/21957/238130/114249/22226/17897/18091/20191/109620/12313/18750/14463/20271/12391/16535/67972/20416/11938
GO:2001252	GO:2001252	positive regulation of chromosome organization	102	0.429594	1.45323	0.00144504	0.0356596	0.0305298	6256	tags=53%, list=34%, signal=35%	11991/56505/72162/245474/54343/26407/219150/225280/18761/56456/108989/106052/19357/56249/71514/101706/17535/101185/12462/53379/26914/68142/20174/74108/75339/21849/233875/68298/17120/12387/12468/69917/497652/13433/19360/21750/22596/226151/18854/74522/51812/26413/50721/17165/105377/234344/223828/70099/12469/109275/67177/235134/226026/67246
GO:2001022	GO:2001022	positive regulation of response to DNA damage stimulus	148	0.400334	1.38397	0.00148186	0.0362824	0.031063	7708	tags=58%, list=42%, signal=34%	114716/18143/30951/15193/14049/56505/14050/219158/66233/18753/14051/70681/59004/11545/11461/93765/72199/233908/12144/225280/56456/68428/14194/22594/235587/14048/56249/68251/58230/381678/71890/56428/103537/14359/14165/232811/234857/234396/234371/55982/66143/68142/20174/73247/22062/21849/74355/210766/233875/17314/14235/114715/28019/225182/14265/225888/70088/13207/226151/319955/51812/80285/13831/136…
GO:0051648	GO:0051648	vesicle localization	189	0.387116	1.35249	0.00148186	0.0362824	0.031063	7234	tags=52%, list=39%, signal=32%	100503185/17828/319613/15194/76707/233405/18472/56041/66725/52639/20528/20616/76499/226407/232946/214585/68953/77038/67095/107338/69654/380752/68428/17281/56418/26554/13424/18457/12558/207425/66251/26754/20971/59045/67774/103583/227648/17919/229521/20869/20965/14183/228355/18189/19329/67511/26875/22088/70612/70591/110012/19339/18571/13191/75665/16574/21416/67898/73689/12387/20336/17920/94245/1640…
GO:0009612	GO:0009612	response to mechanical stimulus	146	0.401431	1.38739	0.00153708	0.0371986	0.0318474	5090	tags=40%, list=28%, signal=29%	193385/14009/16480/230085/15194/239250/21393/12905/19697/110157/20541/98660/11651/12842/12798/26416/13489/56541/234839/53871/73750/13009/11994/16590/29810/212937/329064/11941/15451/11352/18189/207728/18125/22226/100317/504186/20191/328789/19712/13617/12387/14463/12391/16535/99526/17390/114142/56637/14281/14718/192662/18190/231503/16000/14581/14360/16456/66797
GO:0032984	GO:0032984	protein-containing complex disassembly	233	0.371886	1.30832	0.00153708	0.0371986	0.0318474	4397	tags=34%, list=24%, signal=26%	67028/270058/211323/208092/234695/208158/320502/23805/76709/238276/20401/67474/76707/15185/105513/83797/16145/50874/225115/20259/68942/22003/94232/66371/76499/21916/100502841/18008/70381/20586/68953/75608/11518/57376/75669/106583/69697/17281/14168/68572/66643/15944/66993/171580/22388/73420/270086/20587/68094/20588/108124/67727/20833/78428/271221/286942/380969/93677/230709/11472/22351/216965/75339…
GO:0016311	GO:0016311	dephosphorylation	330	0.357554	1.27169	0.00153708	0.0371986	0.0318474	5284	tags=38%, list=29%, signal=28%	105663/18596/23988/20975/17127/103199/240892/19283/15194/71887/226591/19280/24000/16332/14049/76469/19275/382051/59046/20597/56420/14050/231571/51792/70470/194126/67181/101568/13853/19255/18753/19777/14051/68440/20354/70567/13489/71474/67857/66659/104831/272031/18518/52036/71978/243819/63953/381511/100072/11640/242083/68991/19062/67916/19274/19249/14245/12043/74521/81535/14048/320634/66525/212111…
GO:0051225	GO:0051225	spindle assembly	117	0.412969	1.40896	0.00155549	0.0374993	0.0321048	6136	tags=50%, list=33%, signal=34%	66296/67028/66406/232933/193385/208092/74237/76707/105513/68767/68942/70681/66371/73738/76499/233276/50883/68953/75608/13006/109359/108989/19822/13424/13589/20878/54204/16211/101706/73420/15183/328580/18817/12442/99412/213582/68142/59002/20185/67141/233406/16563/17350/219072/22154/100088/223593/76478/225745/192119/100732/67300/12316/52570/234094/20842/259279/212307/229841
GO:0006473	GO:0006473	protein acetylation	218	0.372932	1.31008	0.0015739	0.0377977	0.0323603	6490	tags=46%, list=35%, signal=30%	11865/216825/52163/239667/56505/17977/68917/72195/66233/11461/66176/140858/214384/319974/26409/75565/20586/21405/27878/70999/14534/64384/214669/56456/78689/73242/229534/319944/224727/57320/18046/217031/12190/73390/20587/103537/239510/230709/21803/208146/13486/64144/101206/55982/216965/12753/17192/18125/66262/26992/217588/20174/76719/56292/109115/73247/98956/15161/16825/108155/28019/228980/18519/2…
GO:0007528	GO:0007528	neuromuscular junction development	59	0.463584	1.50727	0.00158498	0.0379186	0.0324638	5308	tags=47%, list=29%, signal=34%	19024/382864/13866/12295/67943/12292/53321/12296/16779/66725/16716/214585/56808/69597/268566/83945/14183/382018/104156/13191/12830/12826/18479/56637/13542/67830/66797/230157
GO:0060560	GO:0060560	developmental growth involved in morphogenesis	273	0.366248	1.29494	0.00164753	0.0392651	0.0336166	5137	tags=38%, list=28%, signal=28%	99982/211323/217340/24064/20357/12569/13430/269152/239667/19280/11426/12774/83814/16202/18472/15185/75788/216344/16779/244058/18208/20981/13614/20319/20354/76499/319974/12064/13043/214585/20349/12977/20563/56320/243743/12808/20353/14168/20360/65086/22601/18213/12032/20878/22418/15387/54673/18844/26456/75605/93960/17919/22241/20869/54338/225348/52822/14183/18846/382018/14165/20351/21803/58198/7411…
GO:0001656	GO:0001656	metanephros development	84	0.438888	1.47062	0.00168435	0.0398396	0.0341084	4378	tags=42%, list=24%, signal=32%	18596/19206/211401/13653/269152/16373/16779/241226/14118/21412/21418/20563/14573/12705/22601/18590/11677/12043/15902/14048/12162/20681/268902/18015/14165/58198/22431/231470/226548/381157/12387/16878/15205/107515/15903
GO:0006260	GO:0006260	DNA replication	270	0.362727	1.28193	0.00168435	0.0398396	0.0341084	7092	tags=46%, list=38%, signal=28%	12447/19819/98415/66592/21376/245688/234736/18027/57813/16332/56505/79456/72960/216156/18968/54380/22687/77782/12144/225280/239789/18972/216049/13006/56456/19290/56878/66044/56626/14245/223970/56249/71643/52808/20817/12190/17535/18032/108689/83945/226153/56045/18971/17215/20833/68275/230709/22226/27221/21927/71711/66262/68142/20174/68964/67141/233875/50793/67236/69263/68379/28019/56200/12545/1897…
GO:0086010	GO:0086010	membrane depolarization during action potential	31	0.550323	1.68576	0.00172572	0.0402389	0.0344503	3949	tags=45%, list=21%, signal=36%	22629/12291/12296/11735/16511/20264/12289/20266/239556/57785/68667/110880/20271/12391
GO:0010257	GO:0010257	NADH dehydrogenase complex assembly	50	0.495393	1.58539	0.00172691	0.0402389	0.0344503	8528	tags=84%, list=46%, signal=45%	67273/68349/66916/73694/66108/226646/17993/67264/235169/69702/595136/225887/229211/69089/75406/66690/17991/66821/68342/68375/227197/76826/66414/66218/66928/407785/54405/67105/76947/66046/66271/69875/70316/68202/66495/208501/66377/68472/104130/68194/68198/67130
GO:0032981	GO:0032981	mitochondrial respiratory chain complex I assembly	50	0.495393	1.58539	0.00172691	0.0402389	0.0344503	8528	tags=84%, list=46%, signal=45%	67273/68349/66916/73694/66108/226646/17993/67264/235169/69702/595136/225887/229211/69089/75406/66690/17991/66821/68342/68375/227197/76826/66414/66218/66928/407785/54405/67105/76947/66046/66271/69875/70316/68202/66495/208501/66377/68472/104130/68194/68198/67130
GO:0099173	GO:0099173	postsynapse organization	203	0.37813	1.32469	0.00172116	0.0402389	0.0344503	5385	tags=42%, list=29%, signal=30%	382864/12323/12569/13636/270190/16400/67943/19280/53321/18472/15185/13838/72162/56508/13048/13631/66725/68942/11461/239027/70178/13043/75608/56320/19699/67414/272381/22084/14573/170731/216049/13845/76742/18693/18213/12558/22418/15387/11443/75786/17919/19122/268566/83945/232560/70530/74143/11352/54126/112405/14658/18189/56013/223666/74117/104156/171171/240057/74342/94245/29819/81907/243725/104418/…
GO:0010649	GO:0010649	regulation of cell communication by electrical coupling	12	0.690972	1.75928	0.00174557	0.0403901	0.0345797	950	tags=42%, list=5%, signal=40%	15464/16373/108058/11735/12373
GO:0010644	GO:0010644	cell communication by electrical coupling	18	0.621896	1.73468	0.00175917	0.0403901	0.0345797	1441	tags=39%, list=8%, signal=36%	15464/16373/108058/11735/20541/12373/56320
GO:0043162	GO:0043162	ubiquitin-dependent protein catabolic process via the multivesicular body sorting pathway	30	0.541475	1.65072	0.00175175	0.0403901	0.0345797	1391	tags=37%, list=8%, signal=34%	67028/208092/15185/105513/107305/68942/66371/66914/68953/104831/75608
GO:0098876	GO:0098876	vesicle-mediated transport to the plasma membrane	139	0.410612	1.41644	0.00175798	0.0403901	0.0345797	5696	tags=47%, list=31%, signal=33%	13430/98878/74205/20660/238276/74105/11426/231876/11735/107371/68767/71648/329502/54411/227801/226744/100502841/231830/104831/55988/99696/54189/234593/380752/76742/22318/229227/69150/54638/70785/227648/17919/58244/27008/77407/23828/74051/235574/19329/22319/11472/74277/54645/71517/215445/12889/20336/66482/20619/18195/17846/16553/93835/18777/69940/68299/56350/243547/99371/16897/67378/106039/106572/…
GO:0031223	GO:0031223	auditory behavior	12	0.690647	1.75846	0.00176623	0.040404	0.0345917	5090	tags=75%, list=28%, signal=54%	15194/239250/13489/212937/11352/18189/114142/18190/66797
GO:0030010	GO:0030010	establishment of cell polarity	152	0.392895	1.36036	0.00177639	0.0404887	0.0346642	4358	tags=37%, list=24%, signal=28%	193385/24064/269152/270190/15194/20401/27494/76707/18472/223601/360013/14252/233752/12615/217325/67299/17886/93742/103213/79264/22084/107338/69697/14168/72080/14048/107351/19159/22418/101706/78757/103583/54698/20869/21407/52822/17698/18817/26941/244329/14165/17758/14609/13191/18479/192197/56332/20336/241324/232174/14086/270163/93840/15205/56637/24047
GO:0051569	GO:0051569	regulation of histone H3-K4 methylation	41	0.514119	1.62035	0.00179017	0.0406129	0.0347705	5280	tags=49%, list=29%, signal=35%	99982/76246/66317/71458/140858/213389/319974/22083/24116/55982/26914/76719/15161/108155/12387/27632/13433/69612/14581/51812
GO:0032434	GO:0032434	regulation of proteasomal ubiquitin-dependent protein catabolic process	134	0.40649	1.39892	0.00179479	0.0406129	0.0347705	6407	tags=49%, list=35%, signal=32%	67903/56371/11836/219158/66725/53312/22225/11651/94232/269016/76375/67490/71999/68098/66498/56424/20878/224727/20620/57320/15216/75234/71816/20588/18817/12795/22410/66245/23806/27061/227693/56736/71492/74374/108155/56085/170823/56438/70797/268291/269523/52551/72293/17846/56637/225896/56469/19359/13542/12759/68135/56812/50721/24086/231672/59025/12398/52033/14198/170930/13132/23807/252870/67025/104…
GO:0006611	GO:0006611	protein export from nucleus	65	0.457905	1.50081	0.0018038	0.04067	0.0348194	5539	tags=51%, list=30%, signal=36%	57258/52163/75788/223332/71810/52668/217378/13654/56488/108989/12326/56417/65246/57320/29810/67628/15183/74204/13726/21803/234396/19250/21416/19384/227720/56637/72170/110750/14456/66810/223864/15526/12317
GO:0022612	GO:0022612	gland morphogenesis	147	0.3941	1.3619	0.00183161	0.0411489	0.0352294	5631	tags=44%, list=31%, signal=31%	16438/77411/20850/19206/22061/13607/67784/21929/57764/18208/18792/19130/15904/12977/20563/214593/22337/12550/18590/26554/18129/72043/12043/22418/20111/12162/18844/75605/15234/56711/14183/17698/15451/26941/14165/21803/13836/104156/20779/20348/16011/14164/21926/21802/12391/18970/17390/19014/12305/12234/16000/16776/11835/18028/18854/66042/21385/14178/240725/22433/13649/14595/15978/13138
GO:0001763	GO:0001763	morphogenesis of a branching structure	237	0.373444	1.31168	0.00185002	0.0412666	0.0353302	5631	tags=40%, list=31%, signal=28%	12614/77411/20733/19206/24064/22061/67784/21667/11607/16202/57764/57246/66725/21412/12817/13614/20319/239405/217325/19130/18109/13489/20349/12977/20563/14573/22337/94275/12550/22414/22601/18590/12043/14048/17387/22418/12162/15387/18844/75605/229700/15234/14784/20681/14183/235626/12876/14165/252973/21803/58198/22431/114249/13836/104156/19045/58231/381157/14025/20779/20348/12142/14164/21926/12826/2…
GO:0031647	GO:0031647	regulation of protein stability	306	0.36038	1.27752	0.00185002	0.0412666	0.0353302	8621	tags=59%, list=47%, signal=32%	71007/18712/23988/217166/17127/13636/21376/67903/71718/15194/72607/67657/83814/15185/192232/13838/11931/109676/216344/16145/18099/219158/66725/29816/14252/233752/54343/16987/226407/50754/50883/74126/22393/235323/14534/214498/16149/407786/76568/30957/26554/106052/18715/67916/233824/12043/56424/20878/224727/15944/57320/103583/227648/29810/19122/217031/83945/15183/67955/18817/12462/50789/67693/13544…
GO:0090150	GO:0090150	establishment of protein localization to membrane	249	0.364172	1.28152	0.00186843	0.0415294	0.0355552	5528	tags=41%, list=30%, signal=29%	382864/13866/12569/74205/76709/12295/238276/74105/11426/11735/68767/71648/107305/77254/68653/72881/93742/54411/226407/226744/15525/68268/69683/75608/17153/22084/15444/74498/17938/76742/22318/18117/19062/224727/76438/54673/73024/57743/227648/414077/53333/17919/19122/56428/71146/27008/170770/66980/27643/235574/30055/22319/74117/54645/20335/67604/56297/67067/18479/12889/170829/70231/108155/66661/756…
GO:0046753	GO:0046753	non-lytic viral release	13	0.68237	1.76972	0.00188755	0.0418062	0.0357922	1391	tags=54%, list=8%, signal=50%	67028/208092/105513/68942/66371/68953/75608
GO:0033002	GO:0033002	muscle cell proliferation	243	0.369594	1.29955	0.00190542	0.041906	0.0358776	5163	tags=37%, list=28%, signal=27%	211323/16009/18596/13052/18712/70008/13653/70417/270190/30878/108058/12554/21929/16202/60611/57246/19084/11629/22003/11651/13614/16468/11596/20475/214384/26416/20304/20851/14375/170731/234593/78689/22601/19222/20312/11677/17420/15902/17967/14180/18105/17684/14183/14869/17268/21803/15251/78688/18091/14609/21809/20779/22062/15200/56717/78943/16011/14164/21926/21416/106014/18479/20656/13617/18750/12…
GO:0060070	GO:0060070	canonical Wnt signaling pathway	291	0.359271	1.27165	0.00190542	0.041906	0.0358776	8567	tags=57%, list=46%, signal=31%	11865/17309/27041/23988/13653/13607/17127/23805/21833/22419/56505/16202/232341/219158/66725/67181/13614/20319/239405/12842/26416/114606/75607/93687/12550/22414/140577/629378/22601/93897/67916/72043/12558/21886/107351/14180/22418/68667/56458/71890/93960/50722/78560/20869/74499/232560/14183/66072/13544/14368/26941/14365/14165/13726/22410/73668/21803/53627/19273/58231/20174/18091/84035/20779/21416/1…
GO:0017148	GO:0017148	negative regulation of translation	165	0.394014	1.37031	0.00194242	0.0424219	0.0363193	8103	tags=61%, list=44%, signal=34%	69635/80912/230594/26383/17855/76850/11991/72162/192170/53422/78697/66446/78893/16201/22057/21841/20425/108989/666794/217331/225929/19735/210529/52846/213988/74326/232560/68537/228866/19106/228994/69125/14359/218693/22431/213236/19317/74108/14786/231464/67710/16011/75593/66362/19401/13684/232791/18750/17350/16418/234594/73158/236511/229663/14265/210106/64602/58184/18854/19704/72068/107508/16549/1…
GO:0044770	GO:0044770	cell cycle phase transition	494	0.33684	1.21048	0.00194242	0.0424219	0.0363193	7761	tags=49%, list=42%, signal=29%	71007/22591/52563/216166/12323/21987/18004/12447/77065/12444/22061/72772/108058/234736/226591/234664/76707/108000/70601/56371/12696/17349/12905/59046/216190/72088/105513/12443/219158/30949/11629/109019/11651/17222/28000/11636/70681/17685/66371/22687/76499/19130/24010/15904/26416/18008/50883/15468/67857/68953/75608/74335/12144/30840/235323/19186/214498/18761/12449/108989/13871/71702/26554/106052/1…
GO:0086016	GO:0086016	AV node cell action potential	11	0.705914	1.75862	0.00197876	0.0427827	0.0366282	3934	tags=73%, list=21%, signal=57%	13052/12291/12296/109676/20264/68667/20191/20271
GO:0086027	GO:0086027	AV node cell to bundle of His cell signaling	11	0.705914	1.75862	0.00197876	0.0427827	0.0366282	3934	tags=73%, list=21%, signal=57%	13052/12291/12296/109676/20264/68667/20191/20271
GO:0060828	GO:0060828	regulation of canonical Wnt signaling pathway	242	0.368826	1.29647	0.00197942	0.0427827	0.0366282	8567	tags=59%, list=46%, signal=32%	11865/27041/23988/13653/13607/17127/23805/21833/22419/56505/16202/232341/219158/66725/67181/20319/239405/12842/26416/114606/75607/93687/12550/140577/629378/22601/72043/12558/21886/107351/14180/22418/68667/56458/71890/93960/50722/78560/20869/74499/232560/14183/66072/14368/26941/14165/13726/22410/73668/21803/19273/58231/20174/18091/84035/20779/21416/103236/70425/12387/76365/83675/72114/16646/235542…
GO:0009150	GO:0009150	purine ribonucleotide metabolic process	322	0.355811	1.26371	0.00201642	0.0434326	0.0371846	6433	tags=46%, list=35%, signal=30%	216739/17855/66592/15275/110959/208715/74205/14635/100042427/75533/11564/104111/108156/432530/68603/66725/11636/11545/23971/56421/14450/68087/229363/18642/68263/71679/20917/11666/56012/20916/230163/214917/18746/21991/11534/67414/54403/101592/11514/18293/60525/68055/13808/11566/56409/72106/110119/27369/235339/107146/78038/11565/14430/55951/13382/13806/14104/56451/27402/56428/11941/14555/11946/2808…
GO:0009437	GO:0009437	carnitine metabolic process	12	-0.544487	-1.99033	0.00203226	0.0434752	0.037221	1137	tags=58%, list=6%, signal=55%	11363/56752/12896/12894/12895/20520/74114
GO:0070306	GO:0070306	lens fiber cell differentiation	35	0.531408	1.64752	0.0020322	0.0434752	0.037221	4070	tags=43%, list=22%, signal=33%	24064/114716/17127/56371/225845/19130/21916/20586/17132/18213/14183/21803/13836/114715/12075
GO:1902287	GO:1902287	semaphorin-plexin signaling pathway involved in axon guidance	16	0.627324	1.70213	0.0020777	0.0439688	0.0376436	3861	tags=56%, list=21%, signal=45%	67784/140570/235611/140571/13614/243743/18844/18846/13617
GO:0016575	GO:0016575	histone deacetylation	99	0.424501	1.43449	0.00209041	0.0439688	0.0376436	5576	tags=49%, list=30%, signal=35%	13990/104383/74318/107932/214742/245688/15185/232232/66725/21412/140858/75565/79221/14534/17191/23796/13714/14245/71514/217031/73390/15183/23942/116871/21803/15184/208146/13486/101206/18760/17192/217588/20185/19712/234366/70103/238317/54194/15182/116870/70427/18854/13016/19646/50721/21372/80748/17692/20371
GO:0016241	GO:0016241	regulation of macroautophagy	116	0.414873	1.41428	0.00209041	0.0439688	0.0376436	7208	tags=58%, list=39%, signal=35%	22333/15194/20924/15185/16145/71648/66725/13853/52639/94232/226407/11739/26409/70381/75608/22084/75669/227738/67839/17281/18715/69150/223649/15944/54673/29810/22241/268656/329015/108083/211134/80888/16189/15251/73205/75747/56717/18475/225326/74374/56085/320528/73158/11793/16542/100756/117150/64113/228361/76983/98732/11975/107607/12177/108079/67811/17772/225020/268749/170625/68943/230784/100502698…
GO:0033044	GO:0033044	regulation of chromosome organization	204	0.376135	1.31812	0.00209041	0.0439688	0.0376436	6900	tags=49%, list=37%, signal=31%	52563/11991/56505/79456/72162/245474/30949/17222/54343/11545/30939/24010/26407/219150/74335/225280/18761/56456/108989/19822/26554/106052/22594/17420/19357/67045/223970/56249/71514/101706/17535/108689/101185/18817/12462/244329/53379/26914/15081/68142/20174/74108/56292/68014/20779/75339/21849/98956/68964/67141/233875/68298/17120/50912/12387/69535/12468/218973/59008/237107/69917/497652/13433/19360/2…
GO:0033157	GO:0033157	regulation of intracellular protein transport	222	0.369331	1.29783	0.00209041	0.0439688	0.0376436	6863	tags=48%, list=37%, signal=31%	16480/57258/13866/52163/12569/76709/20660/238276/11735/66725/13853/66233/18753/22687/18709/218333/26416/50754/52668/11983/217378/15444/70769/18761/12550/108989/11640/22318/18247/19062/12326/16568/12009/18220/230500/57320/54673/29810/22771/67628/19122/15183/19260/52822/170770/18015/12795/13726/21803/74117/19250/54645/18760/78688/27061/15482/21849/65973/21416/75311/19384/18479/192197/108155/108687/…
GO:0051788	GO:0051788	response to misfolded protein	24	0.574109	1.68766	0.00211354	0.0441409	0.037791	5334	tags=58%, list=29%, signal=42%	15185/76594/26554/56424/224727/56709/59007/269523/66435/64136/70294/12759/67819/22230
GO:0006890	GO:0006890	retrograde vesicle-mediated transport, Golgi to endoplasmic reticulum	45	0.495687	1.57406	0.00212221	0.0441409	0.037791	7219	tags=71%, list=39%, signal=43%	71169/72772/15194/12847/11844/107338/67916/233824/78891/76895/56358/66890/105785/50797/56305/224630/56447/50771/102339/67023/270192/338337/56395/67830/11842/76983/11843/71116/213827/59042/19338/78610
GO:0070059	GO:0070059	intrinsic apoptotic signaling pathway in response to endoplasmic reticulum stress	61	0.462624	1.51156	0.0021338	0.0441409	0.037791	5181	tags=39%, list=28%, signal=28%	16438/12371/110213/66725/19255/74126/22393/12018/26408/12043/224727/57320/320709/74143/170770/26427/78943/66168/69232/109815/56637/18854/26926/22433
GO:0032456	GO:0032456	endocytic recycling	76	0.446774	1.48127	0.0021338	0.0441409	0.037791	3699	tags=39%, list=20%, signal=32%	98878/20660/238276/231876/68767/329502/54411/227801/100502841/231830/104831/55988/99696/234593/380752/76742/229227/69150/54638/70785/17919/58244/27008/77407/23828/19329/11472/54645/71517/215445
GO:0022900	GO:0022900	electron transport chain	87	0.429625	1.44003	0.00212954	0.0441409	0.037791	5184	tags=49%, list=28%, signal=36%	67273/68349/18432/12862/66416/12064/17995/84682/22273/27369/67914/78830/66925/12857/226646/17993/13382/67264/57320/66445/56428/14555/14148/67680/12850/66072/69702/14004/12858/225887/67530/66383/66694/50799/20656/12859/75406/66152/68375/227197/107197/66414/66218
GO:0009225	GO:0009225	nucleotide-sugar metabolic process	30	0.535886	1.63368	0.00215057	0.0443413	0.0379626	4918	tags=57%, list=27%, signal=42%	109785/110119/331026/14430/53618/97884/234730/17308/50798/234356/76355/54128/22122/12763/14583/227620/13478
GO:2000779	GO:2000779	regulation of double-strand break repair	108	0.41504	1.41136	0.00216441	0.0444803	0.0380816	7708	tags=57%, list=42%, signal=34%	99982/66911/15193/56505/56420/66233/94232/11545/11461/93765/72199/77782/233908/14897/12144/216049/56456/14194/235587/223970/381678/71890/60530/101185/103537/69885/235626/232811/234857/27223/20174/73247/74355/107260/15499/17314/14235/225182/225888/70088/226151/18854/319955/50721/80285/13831/170472/105377/78656/75698/12649/64050/66713/81601/50755/21427/237211/68067/21761/19361/269400/22376
GO:0071479	GO:0071479	cellular response to ionizing radiation	75	0.446934	1.481	0.00220581	0.0450359	0.0385573	5377	tags=49%, list=29%, signal=35%	99982/77065/12444/13653/98415/16420/20319/13197/26416/50883/12144/14375/19822/22601/21353/106052/228140/12190/60530/14784/170770/74041/230709/21803/12753/68142/68539/210766/15499/66656/15574/102639543/22596/12955/15461/72931/24086
GO:0031056	GO:0031056	regulation of histone modification	189	0.383435	1.33963	0.0022014	0.0450359	0.0385573	6070	tags=44%, list=33%, signal=30%	99982/76246/20926/66317/71458/56420/66725/21412/140858/93765/16468/213389/214384/319974/75565/14897/22083/21652/24116/14534/23796/214669/233900/14194/14245/57320/545085/18046/72612/217031/20587/170936/230709/21803/208146/13486/101206/55982/18760/26914/18125/26992/217588/20174/76719/15161/20185/107260/108155/12387/53890/27632/70103/54194/98403/16878/11793/225876/69009/22378/14265/52463/13433/24619…
GO:0051481	GO:0051481	negative regulation of cytosolic calcium ion concentration	37	0.516623	1.61405	0.00221757	0.0451291	0.038637	5307	tags=57%, list=29%, signal=41%	15464/110213/17127/20541/98660/12373/16527/13489/12043/18754/21803/18125/78688/20191/12313/67972/21808/14718/58994/14873/13856
GO:0050772	GO:0050772	positive regulation of axonogenesis	97	0.420967	1.4209	0.0022384	0.045259	0.0387483	7126	tags=58%, list=39%, signal=36%	211323/67784/140570/11426/16202/18472/235611/140571/18208/20354/20616/12064/56320/243743/67095/65086/18213/70083/59041/18844/17919/20869/268902/52822/18846/99412/17760/24001/14025/18479/217715/99152/18039/56637/18261/26396/11951/21844/11858/11816/11538/330938/12803/13193/12904/26395/23999/54712/18049/67891/14567/17755/16971/13169/12168/20430
GO:0009259	GO:0009259	ribonucleotide metabolic process	341	0.354833	1.26189	0.0022384	0.045259	0.0387483	6433	tags=45%, list=35%, signal=30%	216739/69719/17855/66592/15275/110959/208715/74205/14635/100042427/75533/22247/11564/104111/108156/432530/68603/66725/11636/11545/23971/56421/14450/68087/229363/18642/68263/71679/20917/11666/56012/20916/230163/214917/67464/18746/21991/11534/67414/54403/101592/103149/11514/18293/60525/68055/13808/11566/56409/72106/110119/27369/235339/107146/78038/11565/14430/55951/13382/13806/14104/56451/27402/564…
GO:0006402	GO:0006402	mRNA catabolic process	228	0.3728	1.31135	0.0022754	0.0458592	0.0392621	8110	tags=55%, list=44%, signal=31%	11810/109075/80912/230594/26383/24128/105083/71169/75420/76850/66094/11991/71723/12696/72162/192170/112403/53422/76936/66446/78893/103213/233908/21379/69577/14573/22057/666794/208718/380601/75619/56463/226517/225929/234699/67440/210529/338359/52846/67229/213988/74326/228994/78428/69125/14359/218693/66441/19826/213236/56190/19317/74108/56717/231464/67710/219022/268491/69902/66362/633285/50912/2327…
GO:0006338	GO:0006338	chromatin remodeling	212	0.373606	1.31243	0.0023124	0.046307	0.0396455	6194	tags=42%, list=34%, signal=29%	13990/107932/20926/22061/245688/66403/56505/70691/68058/83797/15441/66233/244059/68047/67933/16468/56086/18150/20586/21405/57376/54387/225280/14534/17191/56456/56249/58230/66993/17955/52808/97122/66471/75605/67628/217031/22110/20587/68094/20588/235626/20833/23942/330409/116871/208146/13486/64144/108671/26914/17192/27221/15081/68142/20174/15161/233875/18479/16596/53890/18519/234366/70103/29871/151…
GO:0006470	GO:0006470	protein dephosphorylation	239	0.369237	1.29753	0.0023124	0.046307	0.0396455	7138	tags=50%, list=39%, signal=31%	18596/23988/19283/15194/71887/226591/19280/24000/14049/76469/19275/382051/59046/20597/56420/14050/231571/51792/70470/67181/101568/13853/19255/18753/14051/68440/13489/71474/67857/104831/18518/52036/71978/243819/63953/381511/100072/11640/242083/68991/19274/19249/12043/74521/14048/66525/103583/56876/218294/20869/19260/66072/100336/70351/21803/19060/19250/228852/269643/19273/19045/67238/12313/73062/6…
GO:0043011	GO:0043011	myeloid dendritic cell differentiation	24	0.570856	1.6781	0.00234622	0.0468347	0.0400973	3671	tags=42%, list=20%, signal=33%	19698/83408/16420/12326/18129/317757/17000/21803/16189/24108
GO:1900037	GO:1900037	regulation of cellular response to hypoxia	19	0.599691	1.68279	0.00236692	0.04689	0.0401446	7127	tags=84%, list=39%, signal=52%	110213/69219/13838/13806/14004/78688/108155/17846/16526/433182/26395/16475/68943/74769/71472/12282
GO:2000008	GO:2000008	regulation of protein localization to cell surface	43	0.498568	1.57718	0.00238514	0.04689	0.0401446	4990	tags=47%, list=27%, signal=34%	333433/211323/83814/14758/52055/68767/11651/56079/107338/12550/57785/15387/15216/11472/21926/12387/24071/17846/99237/67564
GO:0030048	GO:0030048	actin filament-based movement	128	0.40043	1.373	0.00238639	0.04689	0.0401446	5183	tags=41%, list=28%, signal=29%	333433/16480/319710/238161/11464/20928/108058/17888/18578/12291/12296/109676/21924/16511/22003/98660/67451/12373/17886/93742/12289/56320/433809/140781/20266/21956/14168/140492/77569/57785/16518/68667/17919/56188/56543/246133/18125/20191/109620/14463/20271/12391/16535/17920/57442/11938/17912/231646/71960/68339/216459/77579
GO:0017038	GO:0017038	protein import	227	0.375161	1.31971	0.00238639	0.04689	0.0401446	6247	tags=45%, list=34%, signal=30%	11865/16480/230673/238276/17713/216190/16650/66725/76936/13853/11651/66233/18753/68653/22687/16648/18709/103213/53600/26416/15525/218210/214585/22084/70769/56488/18761/12550/108989/231103/11640/75751/76582/57785/320938/56417/14180/16211/14725/66525/230500/29810/22771/53333/15183/19069/19260/233726/18015/21803/212999/18760/58231/71805/21854/21849/269966/238799/19384/67067/103737/67952/66069/13557/…
GO:0021915	GO:0021915	neural tube development	191	0.377523	1.31913	0.00238639	0.04689	0.0401446	5480	tags=40%, list=30%, signal=29%	12614/20733/19206/140570/108156/30841/244058/21418/20319/231214/207304/380614/81896/26409/22084/12808/14534/20353/16568/72507/67661/22418/14725/12162/20971/16911/20481/17684/12850/74143/18015/11352/235626/13544/14368/99683/330409/14365/252973/21803/58198/15251/544696/13836/76779/58231/20348/22323/18119/21416/19401/14232/170823/233651/232906/234366/20677/27428/380718/21808/13543/93840/15205/225876…
GO:0007272	GO:0007272	ensheathment of neurons	155	0.391857	1.35787	0.00242339	0.0473203	0.040513	5784	tags=43%, list=31%, signal=30%	211323/13823/13866/103199/19283/56386/76960/20183/17475/14712/53321/16202/21367/18205/11651/22687/93742/15904/17196/11666/118446/17153/13654/224045/69597/13871/18213/14245/12558/75786/15212/15234/13667/20481/18015/215798/105853/21803/230822/67374/19317/56717/21416/19401/17936/217715/12387/70747/56336/66190/13244/59287/19693/619326/19015/16000/192119/14360/12759/66797/26874/228576/13011/15978/1313…
GO:0008366	GO:0008366	axon ensheathment	155	0.391857	1.35787	0.00242339	0.0473203	0.040513	5784	tags=43%, list=31%, signal=30%	211323/13823/13866/103199/19283/56386/76960/20183/17475/14712/53321/16202/21367/18205/11651/22687/93742/15904/17196/11666/118446/17153/13654/224045/69597/13871/18213/14245/12558/75786/15212/15234/13667/20481/18015/215798/105853/21803/230822/67374/19317/56717/21416/19401/17936/217715/12387/70747/56336/66190/13244/59287/19693/619326/19015/16000/192119/14360/12759/66797/26874/228576/13011/15978/1313…
GO:0048839	GO:0048839	inner ear development	200	0.37729	1.32128	0.00246039	0.0478935	0.0410038	5096	tags=40%, list=28%, signal=29%	17828/12614/193385/24064/239250/18472/21393/13838/27419/54722/72088/241226/18208/216527/21418/18933/19130/18109/14972/22295/12064/17132/214593/15444/73230/12550/73750/57266/16568/72747/380959/11994/14048/14180/22418/20971/212937/14998/67628/11941/14183/15451/13544/14368/99683/26941/330409/14365/14165/29817/109205/13047/16206/504186/328789/19712/15209/72999/76365/233651/16535/17920/26563/65107/380…
GO:0016239	GO:0016239	positive regulation of macroautophagy	76	0.444447	1.47356	0.00250489	0.0484588	0.0414878	7208	tags=61%, list=39%, signal=37%	22333/15194/20924/16145/71648/13853/52639/226407/11739/26409/22084/227738/67839/17281/18715/69150/15944/54673/29810/22241/268656/329015/108083/80888/16189/15251/73205/75747/18475/74374/73158/16542/117150/64113/228361/98732/107607/12177/268749/170625/68943/230784/24088/66597/237782/76561
GO:0051098	GO:0051098	regulation of binding	385	0.343452	1.22423	0.00249738	0.0484588	0.0414878	6881	tags=45%, list=37%, signal=29%	99982/74318/193385/23988/110213/98415/52163/67784/17127/20660/15925/13838/192170/244058/66725/53422/29816/11651/51801/11545/11461/14339/57810/11596/214384/12064/18008/15525/50754/219150/20586/56541/79264/12144/11518/67490/102122/18996/67839/170731/13017/227120/13871/72701/98053/18715/229534/15902/13589/56424/12010/20878/68040/208266/22418/15387/12716/20620/66993/57320/13806/15216/71890/13180/1366…
GO:0006164	GO:0006164	purine nucleotide biosynthetic process	158	0.391564	1.35807	0.00253438	0.0485795	0.0415911	6987	tags=54%, list=38%, signal=34%	216739/66592/75533/665563/11564/104111/108156/432530/18126/11636/11545/23971/14450/68087/229363/68263/71679/214917/18746/11534/15444/67763/11514/60525/68055/11566/74023/27369/235339/11565/55951/13382/13806/27402/11946/28080/66355/52815/21803/16189/11957/18125/15452/11949/18102/108147/270076/50799/57423/212627/11947/269523/231327/11951/11486/98496/11637/50790/107197/11717/18597/56520/66043/106564/…
GO:0016482	GO:0016482	cytosolic transport	158	0.391308	1.35718	0.00253438	0.0485795	0.0415911	9313	tags=68%, list=50%, signal=34%	77963/22350/319613/20660/16558/73296/280408/66943/231876/235567/216344/68767/66725/100855/52639/226541/14339/53612/69178/233204/104831/55988/68449/71732/75669/107338/380752/56418/67804/28006/54673/54525/58244/217342/225861/17698/22319/192652/97761/20779/13191/228960/225326/19720/319642/104303/231834/270192/27385/26396/77097/70294/338368/68299/67894/170833/211286/13858/12721/26413/70028/67300/1060…
GO:0031503	GO:0031503	protein-containing complex localization	199	0.372886	1.3054	0.00253438	0.0485795	0.0415911	5750	tags=42%, list=31%, signal=29%	211323/74190/238161/22350/269994/238276/21928/16559/56508/11773/81896/211446/14228/56320/19699/15444/67842/72124/216049/19290/76568/18693/264134/22318/12009/67045/53331/67661/71514/224092/252875/17919/268566/19069/74463/56839/66061/385668/18189/14735/73668/71770/54645/76779/16574/19384/74682/12889/66573/231452/216963/17920/17152/29819/24071/20619/353258/56637/16418/232943/23888/108911/97112/76411…
GO:1903115	GO:1903115	regulation of actin filament-based movement	46	0.495364	1.57601	0.00257033	0.0489891	0.0419417	4393	tags=48%, list=24%, signal=37%	16480/238161/18578/109676/21924/98660/67451/12373/56320/21956/14168/57785/16518/68667/56188/18125/20191/109620/14463/20271/12391/11938
GO:0007033	GO:0007033	vacuole organization	185	0.382206	1.3345	0.00257138	0.0489891	0.0419417	7208	tags=51%, list=39%, signal=31%	71742/77963/74438/103199/18784/192232/75788/27419/16145/66725/13853/100855/52639/14339/226407/77040/214585/217893/93739/75964/75608/80877/71732/235040/227738/170731/114128/76308/69150/15944/54673/15212/29810/54525/22241/76524/329015/108083/67727/432486/213948/73205/56318/56717/240752/225326/228545/73683/56085/17751/68118/11793/11938/116733/69668/76559/195040/66048/170833/211286/223593/14387/74781…
GO:2000113	GO:2000113	negative regulation of cellular macromolecule biosynthetic process	186	0.38434	1.34245	0.00260838	0.0495434	0.0424163	8103	tags=60%, list=44%, signal=34%	69635/80912/230594/26383/17855/76850/11991/72162/192170/56175/53422/78697/66446/78893/74770/16201/22057/21841/20425/16431/108989/666794/19062/217331/225929/19735/210529/170441/52846/213988/74326/232560/68537/228866/19106/228994/69125/14359/218693/22431/213236/19317/74108/14786/15200/231464/67710/16011/75593/66362/19401/56321/13684/64294/232791/18750/17350/16418/234594/73158/236511/229663/14265/21…
