# Supplementary material for: Diagnostic potential of energy metabolism-related genes in heart failure with preserved ejection fraction
Source: Front Endocrinol (Lausanne). 2023 Nov 27;14:1296547. doi: 10.3389/fendo.2023.1296547 (PMC10711684; doi:10.3389/fendo.2023.1296547)
Supplement: Supplementary Table 8 — Potential target drugs for 5 biomarkers predicted by DrugBank. [file Table_8.xlsx]

## Sheet: DrugBank-gene-drug
drug	gene
CHRNA2	Cimetidine
CHRNA2	Nonoxynol-9
CHRNA2	Polyethylene glycol
CHRNA2	Cianidanol
CHRNA2	Hydroxyethyl cellulose
CHRNA2	Clocortolone
CHRNA2	Rosuvastatin
CHRNA2	Salmeterol
CHRNA2	Dimercaptosuccinic acid
CHRNA2	Degarelix
CHRNA2	Sodium citrate
CHRNA2	Valproic acid
CHRNA2	Perindopril
CHRNA2	Mexiletine
CHRNA2	Esmolol
CHRNA2	Ombitasvir
CHRNA2	Gadobutrol
CHRNA2	Histamine
CHRNA2	Clemastine
CHRNA2	Emtricitabine
CHRNA2	Clonazepam
CHRNA2	Clofarabine
CHRNA2	Solriamfetol
CHRNA2	Griseofulvin
CHRNA2	Didanosine
GNB3	Tetradecyl hydrogen sulfate (ester)
GNB3	Leuprolide
GNB3	Cianidanol
GNB3	Methyldopa
GNB3	Caffeine
GNB3	Phentermine
GNB3	Dimercaptosuccinic acid
GNB3	Estrone sulfate
GNB3	Darunavir
GNB3	Esmolol
GNB3	Latanoprost
GNB3	Ursodeoxycholic acid
GNB3	Idelalisib
GNB3	Benzatropine
GNB3	Oseltamivir
GNB3	Estradiol acetate
GNB3	Paroxetine
GNB3	Bimatoprost
GNB3	Saxagliptin
GNB3	Ibrutinib
GNB3	Memantine
GNB3	Cholecalciferol
GNB3	Calcitriol
GNB3	Ethynodiol diacetate
GNB3	Trazodone
GNG7	Ursodeoxycholic acid
GNG7	Caffeine
GNG7	Rotavirus vaccine
GNG7	Ergocalciferol
GNG7	Calcitriol
GNG7	Cholecalciferol
GNG7	Morphine
GNG7	Chlorquinaldol
GNG7	Perindopril
GNG7	Cefoxitin
GNG7	Clonazepam
GNG7	Gadobutrol
GNG7	Doxercalciferol
GNG7	Linagliptin
GNG7	Anthrax vaccine
GNG7	Ethambutol
GNG7	Lovastatin
GNG7	Zaleplon
GNG7	Tetradecyl hydrogen sulfate (ester)
GNG7	Drospirenone
GNG7	Metolazone
GNG7	Erlotinib
GNG7	Vandetanib
GNG7	Cianidanol
GNG7	Demeclocycline
DDIT4L	Lactitol
DDIT4L	Loxapine
DDIT4L	Lixisenatide
DDIT4L	Lomefloxacin
DDIT4L	Methionine
DDIT4L	Rotavirus vaccine
DDIT4L	Linezolid
DDIT4L	Lovastatin
DDIT4L	Progesterone
DDIT4L	L-Lactic acid
DDIT4L	Labetalol
DDIT4L	Methyldopa
DDIT4L	Polidocanol
DDIT4L	Linagliptin
DDIT4L	Leuprolide
DDIT4L	Levocarnitine
DDIT4L	Lamb
DDIT4L	Histrelin
DDIT4L	Inositol
DDIT4L	Linoleic acid
DDIT4L	N-acetyltyrosine
DDIT4L	Asparagine
DDIT4L	Lurasidone
DDIT4L	Lomitapide
DDIT4L	Ledipasvir
PRSS55	Hydroxyethyl cellulose
PRSS55	Human adenovirus b serotype 7
PRSS55	Tyrphostin B56
PRSS55	Tyrphostin AG 555
PRSS55	OT-551
PRSS55	MDNA-55
PRSS55	KRN-5500
PRSS55	GW-559090
PRSS55	IDD552
PRSS55	WIN 55212-2
PRSS55	VS-5584
PRSS55	PXS-5505
PRSS55	SB-559448
PRSS55	E5531
PRSS55	NNC-55-0396 free base
