# Supplementary material for: Diagnostic potential of energy metabolism-related genes in heart failure with preserved ejection fraction
Source: Front Endocrinol (Lausanne). 2023 Nov 27;14:1296547. doi: 10.3389/fendo.2023.1296547 (PMC10711684; doi:10.3389/fendo.2023.1296547)
Supplement: Supplementary Table 9 — NetworkAnalyst predicted miRNA-biomarker and biomarker-TF relationship pairs. [file Table_9.xlsx]

## Sheet: TF-miRNA-gene
node1	node2
Ddit4l	HCFC1
Gnb3	HCFC1
Gnb3	SIN3A
Gnb3	TBP
Gnb3	IRF4
Gnb3	TCF12
Gnb3	CHD2
Gnb3	MAZ
Gng7	SIN3A
Gng7	MAZ
Gng7	RCOR1
Gng7	ETS1
Gng7	NRF1
Gng7	USF1
Gng7	ZC3H11A
Gng7	ELF1
Prss55	TCF12
mmu-miR-6921-5p	Gng7
mmu-miR-6988-5p	Gng7
mmu-miR-6998-5p	Gng7
mmu-miR-7049-3p	Gng7
mmu-miR-3103-5p	Gng7
mmu-miR-7239-3p	Gng7
mmu-miR-184-3p	Gng7
mmu-miR-18a-3p	Gng7
mmu-miR-92a-2-5p	Gng7
mmu-miR-330-5p	Gng7
mmu-miR-320-5p	Gng7
mmu-miR-1843a-5p	Gng7
mmu-miR-666-3p	Gng7
mmu-miR-423-5p	Gng7
mmu-miR-491-5p	Gng7
mmu-miR-505-5p	Gng7
mmu-miR-3100-5p	Gng7
mmu-miR-3470b	Gng7
mmu-miR-5107-5p	Gng7
mmu-miR-5114	Gng7
mmu-miR-5133	Gng7
mmu-miR-6943-5p	Gng7
mmu-miR-6950-5p	Gng7
mmu-miR-6964-5p	Gng7
mmu-miR-6965-5p	Gng7
mmu-miR-6972-5p	Gng7
mmu-miR-6986-5p	Gng7
mmu-miR-6991-3p	Gng7
mmu-miR-7003-5p	Gng7
mmu-miR-7006-5p	Gng7
mmu-miR-7012-5p	Gng7
mmu-miR-7030-5p	Gng7
mmu-miR-7047-5p	Gng7
mmu-miR-7053-5p	Gng7
mmu-miR-7058-5p	Gng7
mmu-miR-7069-3p	Gng7
mmu-miR-7075-5p	Gng7
mmu-miR-7076-5p	Gng7
mmu-miR-7235-5p	Gng7
mmu-miR-7659-5p	Gng7
mmu-miR-8113	Gng7
mmu-miR-8119	Gng7
mmu-miR-12178-3p	Gng7
mmu-miR-199a-5p	Gng7
mmu-miR-326-3p	Gng7
mmu-miR-6354	Gng7
mmu-miR-7679-5p	Gng7
mmu-miR-665-3p	Gnb3
mmu-miR-5107-5p	Gnb3
mmu-miR-6337	Gnb3
mmu-miR-6403	Gnb3
mmu-miR-6942-5p	Gnb3
mmu-miR-6954-5p	Gnb3
mmu-miR-8113	Gnb3
mmu-miR-8119	Gnb3
mmu-miR-665-5p	Ddit4l
mmu-miR-669c-3p	Ddit4l
mmu-miR-669p-3p	Ddit4l
mmu-miR-6905-5p	Ddit4l
mmu-miR-7030-5p	Ddit4l
mmu-miR-7030-3p	Ddit4l
mmu-miR-7072-3p	Ddit4l
mmu-miR-7075-5p	Ddit4l
mmu-miR-7076-5p	Ddit4l
mmu-miR-324-5p	Chrna2
mmu-miR-301b-5p	Chrna2
mmu-miR-505-5p	Chrna2
mmu-miR-1956	Chrna2
mmu-miR-3074-5p	Chrna2
mmu-miR-3075-3p	Chrna2
mmu-miR-5615-5p	Chrna2
mmu-miR-5622-5p	Chrna2
mmu-miR-6952-3p	Chrna2
mmu-miR-6974-3p	Chrna2
mmu-miR-12188-3p	Chrna2
mmu-miR-504-5p	Chrna2
mmu-miR-3088-5p	Chrna2
mmu-miR-7662-3p	Chrna2
mmu-miR-698-5p	Prss55
mmu-miR-7078-5p	Prss55
