# Supplementary material for: Diagnostic potential of energy metabolism-related genes in heart failure with preserved ejection fraction
Source: Front Endocrinol (Lausanne). 2023 Nov 27;14:1296547. doi: 10.3389/fendo.2023.1296547 (PMC10711684; doi:10.3389/fendo.2023.1296547)
Supplement: Supplementary Table 10 — DEGs between the Cluster1 and Cluster2. [file Table_10.xlsx]

## Sheet: Supplementary Table 10
	baseMean	log2FoldChange	lfcSE	stat	pvalue	padj
Tmem182	7902.81	-2.76395	0.102269	-27.0264	7.23e-161	1.29e-156
Imp3	264.632	26.0929	3.06054	8.52558	1.52e-17	1.31e-13
Epm2aip1	620.793	-26.4352	3.11659	-8.4821	2.21e-17	1.31e-13
Gm42688	215.64	25.5835	3.06058	8.35905	6.32e-17	2.82e-13
Gm10282	265.39	-25.4135	3.11666	-8.1541	3.52e-16	1.25e-12
Otud1	194.497	-25.0044	3.1167	-8.02271	1.03e-15	3.07e-12
Rps18-ps5	33.8268	-22.6234	3.11743	-7.25707	3.96e-13	1.01e-09
Gm43552	30.9881	-21.7468	3.11751	-6.97569	3.04e-12	6.79e-09
Chrna2	311.963	-1.13147	0.17721	-6.38491	1.71e-10	3.4e-07
Neurl2	43.0586	4.81857	0.838086	5.7495	8.95e-09	1.6e-05
Gm20696	85.8833	-3.8536	0.768757	-5.01276	5.37e-07	0.000869979
Bnip2	4316.87	0.63185	0.128886	4.90241	9.47e-07	0.00140707
Fam89b	316.346	-1.93624	0.410095	-4.72144	2.34e-06	0.00310403
Tmed4	2574.1	-1.14953	0.243886	-4.71338	2.44e-06	0.00310403
Mrnip	56.1942	1.27256	0.273912	4.64589	3.39e-06	0.00378822
Tspan32	33.0664	1.73431	0.373359	4.64515	3.4e-06	0.00378822
Thap12	2075.43	1.38191	0.300832	4.59361	4.36e-06	0.00457074
Gsta5	7.20981	-5.84837	1.31381	-4.45145	8.53e-06	0.00760633
Ap5s1	342.983	1.58735	0.357503	4.44011	8.99e-06	0.00763678
Hmgcs2	4816.95	-0.826831	0.187288	-4.41477	1.01e-05	0.0081979
Hic2	230.811	-0.820437	0.186932	-4.38896	1.14e-05	0.00883217
Zrsr1	55.9427	9.24532	2.13584	4.32866	1.5e-05	0.010703
Fbxl3	2438.16	-0.821282	0.190116	-4.31989	1.56e-05	0.0107088
Cox11	329.46	0.789301	0.18689	4.22335	2.41e-05	0.0159004
Slc37a1	549.714	-0.607551	0.146279	-4.15337	3.28e-05	0.0208693
Fbp2	1853.68	-0.534694	0.12913	-4.14074	3.46e-05	0.0212919
Psmd7	3936.23	-0.859336	0.208689	-4.11778	3.83e-05	0.0227437
Pde11a	90.985	-1.04642	0.264473	-3.95663	7.6e-05	0.0387369
Ch25h	57.3404	1.32537	0.33601	3.94443	8e-05	0.03963
Ncoa4	3025.67	0.642888	0.163277	3.93741	8.24e-05	0.0397049
Syt5	22.0707	1.54026	0.398216	3.8679	0.000109776	0.0514315
Cnot6l	1491.4	-0.898973	0.232773	-3.86201	0.00011246	0.0514315
Asic2	3.83337	-4.93892	1.28219	-3.85195	0.000117183	0.0522519
Tpmt	230.611	0.555186	0.144812	3.83383	0.000126162	0.0548834
Adrb2	49.382	9.55023	2.50681	3.80972	0.000139127	0.0590824
Erfe	4.3137	-5.11116	1.34901	-3.78884	0.000151355	0.0627805
Lurap1	86.5029	2.88372	0.765446	3.76738	0.000164972	0.0668736
H4c3	5.25009	5.82919	1.5561	3.74603	0.000179654	0.0712068
Tmem201	2790.35	0.840189	0.224655	3.73991	0.000184087	0.0713777
Ccdc106	13.9579	-2.95827	0.803775	-3.68047	0.000232807	0.0847416
Atl1	279.851	-0.788719	0.216189	-3.64828	0.000264	0.0941741
Fam174a	1742.79	0.615095	0.171277	3.59123	0.000329121	0.115102
Sec14l5	120.765	-1.21748	0.341211	-3.5681	0.000359573	0.121007
Timm8a1	598.453	-1.84521	0.520019	-3.54836	0.000387641	0.125708
Gm28044	10.7854	-2.56319	0.723433	-3.54309	0.000395465	0.125956
Postn	2266.74	0.622386	0.176238	3.5315	0.000413203	0.129296
Fam8a1	1090.94	1.47977	0.422706	3.50071	0.000464025	0.136897
Gm20604	222.844	-1.62471	0.464426	-3.49832	0.000468194	0.136897
Efcab12	4.03779	-5.01245	1.43878	-3.48383	0.000494296	0.138251
Pcdhgb2	299.175	-1.03926	0.2991	-3.47462	0.000511583	0.138251
Cpt1c	175.355	0.512636	0.148153	3.46019	0.000539792	0.143698
Zfp759	131.543	-2.09554	0.610571	-3.4321	0.00059892	0.155301
Rnf11	1441.38	2.57796	0.751318	3.43126	0.000600794	0.155301
Dbil5	7.44693	3.28025	0.961026	3.41328	0.000641856	0.161241
Ppm1n	2.78115	-4.47436	1.33617	-3.34864	0.000812107	0.185425
Spns3	7.811	-3.00362	0.897805	-3.34552	0.000821295	0.185425
Gm3646	14.3724	4.66263	1.39955	3.33152	0.000863716	0.191435
Tincr	19.8137	-1.44784	0.43573	-3.3228	0.000891198	0.191435
Irx5	205.727	-1.30806	0.393971	-3.32019	0.000899554	0.191435
Tsc22d2	729.956	0.734288	0.22131	3.31792	0.000906906	0.191435
Cdca7	65.2515	1.16258	0.350892	3.31323	0.000922254	0.191435
Faf2	639.359	-0.896976	0.270745	-3.31299	0.000923042	0.191435
Rnasek	226.736	-2.79914	0.847535	-3.30269	0.000957639	0.192091
Naa80	538.583	-0.621065	0.188172	-3.30053	0.000965031	0.192091
Six4	259.074	-0.892506	0.270514	-3.29929	0.000969286	0.192091
Cd109	136.612	0.752983	0.230262	3.27011	0.00107506	0.210711
Rnf223	4.38919	-5.13318	1.57496	-3.25924	0.00111711	0.216573
Pdzd7	125.189	-0.503935	0.155055	-3.25004	0.00115391	0.218134
Nrn1l	4.21586	-5.0749	1.56193	-3.24913	0.0011576	0.218134
Akap17b	197.965	-0.524025	0.161861	-3.23749	0.00120585	0.224036
Taco1	863.962	0.655868	0.203559	3.22201	0.00127295	0.234065
Kif17	2.6041	-4.37914	1.36303	-3.2128	0.00131447	0.236817
C5ar2	30.9998	-7.95352	2.47809	-3.20954	0.00132946	0.237122
Marcks	821.265	-2.37851	0.743389	-3.19955	0.00137644	0.241394
Tle6	147.709	-0.585071	0.183636	-3.18603	0.0014424	0.241433
Tnfaip8l1	32.826	-3.87594	1.22316	-3.16879	0.00153072	0.2482
Zscan21	593.906	-0.51467	0.162693	-3.16344	0.00155918	0.250537
Ocln	37.7927	-1.72844	0.550663	-3.13882	0.00169627	0.26774
Zkscan7	167.145	-0.761513	0.243191	-3.13133	0.00174016	0.269797
Gadl1	44.9179	1.97565	0.631423	3.12889	0.00175468	0.269797
1700113H08Rik	11.0791	-2.45888	0.791602	-3.1062	0.00189507	0.286002
Ltc4s	97.7208	0.611132	0.196875	3.10416	0.00190818	0.286002
Aoc2	68.417	-0.847947	0.27482	-3.08546	0.00203237	0.299582
Clgn	3.68559	-4.88346	1.58437	-3.08227	0.00205429	0.300331
Gm27029	30.0477	-4.3555	1.41906	-3.06927	0.00214579	0.308191
Gm21988	1043.35	1.36386	0.444476	3.06848	0.00215153	0.308191
Usp27x	14.8571	4.14461	1.35202	3.06549	0.00217315	0.308191
Cdcp1	10.3912	-3.04487	0.993692	-3.0642	0.00218251	0.308191
Lmod1	273.766	-0.665509	0.217362	-3.06175	0.00220047	0.308191
Wdr31	12.1155	1.65133	0.539611	3.06022	0.00221173	0.308191
Nfkbie	123.862	0.61877	0.202722	3.05231	0.00227091	0.313984
Eif5	6565.95	0.550209	0.180754	3.04396	0.00233483	0.315485
Hgfac	9.33861	-2.29548	0.759812	-3.02111	0.00251847	0.335219
Leng9	39.8198	9.23876	3.06144	3.01778	0.0025463	0.336414
Tprn	103.325	1.32238	0.441129	2.99773	0.00272002	0.345813
Pcdh15	39.5108	1.33475	0.445482	2.99619	0.00273378	0.345813
Chrd	267.782	0.571347	0.191017	2.99108	0.00277988	0.349169
Art4	1005.94	-0.814152	0.274715	-2.96362	0.0030404	0.362507
Tmem81	20.3766	1.81497	0.613362	2.95905	0.00308585	0.362507
Septin11	1283.33	0.591796	0.200028	2.95856	0.00309079	0.362507
Zscan26	2147.01	-0.7642	0.258465	-2.95669	0.00310964	0.362507
1700019N19Rik	2.05936	-4.04135	1.37116	-2.94741	0.0032045	0.368745
Naa15	2047.64	0.522254	0.177517	2.94199	0.00326106	0.372082
Lrrn4	185.768	1.17767	0.401007	2.93677	0.00331648	0.372082
Phyhipl	6.66943	-4.99396	1.70205	-2.93409	0.00334531	0.372082
H1f1	3.46532	5.73082	1.95401	2.93285	0.00335866	0.372082
Lrig3	123.655	0.55718	0.190771	2.92067	0.00349274	0.380248
Adra1a	1039.87	-0.504024	0.173094	-2.91186	0.00359288	0.383728
Mest	355.468	0.832657	0.287436	2.89685	0.00376934	0.386401
Neurl1a	86.9368	-0.855856	0.296142	-2.89002	0.00385214	0.39038
Zfp74	234.812	-1.14919	0.398791	-2.88167	0.00395574	0.394168
Colca2	62.5827	-0.723108	0.250934	-2.88166	0.00395582	0.394168
Crym	18.9541	1.5459	0.537622	2.87544	0.00403466	0.39784
H2bc6	122.458	0.796074	0.277827	2.86536	0.00416539	0.401589
Cyp2f2	6.78602	3.83047	1.34498	2.84797	0.00439987	0.415583
Zfp189	80.6157	-1.07837	0.37868	-2.84769	0.00440375	0.415583
Lrch4	236.494	2.47935	0.878282	2.82295	0.00475843	0.439491
Gm14288	495.408	0.562236	0.199403	2.81959	0.00480849	0.439491
Parvg	65.1842	-0.791733	0.281194	-2.81561	0.00486848	0.439491
Has1	25.4338	1.07245	0.381418	2.81176	0.00492719	0.439491
Acss3	128.916	-1.04252	0.370938	-2.8105	0.00494647	0.439491
Gabrr2	68.5358	-0.800605	0.285012	-2.80902	0.00496922	0.439491
Utp14b	89.3842	0.747183	0.26653	2.80337	0.00505718	0.44262
N4bp2	682.648	-0.519996	0.185533	-2.80271	0.00506752	0.44262
Zfand4	169.563	-0.672513	0.240639	-2.7947	0.00519475	0.444466
Kbtbd13	51.7462	-8.69261	3.11712	-2.78866	0.00529258	0.449517
Ncr1	12.4646	1.67901	0.602855	2.78509	0.00535127	0.451036
Pnmt	17.3598	-1.21044	0.434817	-2.78378	0.00537292	0.451036
Tssk1	9.75631	-3.93599	1.42379	-2.76444	0.00570206	0.47004
Gimap6	1780.73	-0.943724	0.341614	-2.76254	0.00573531	0.47004
Gpx8	940.392	0.614744	0.222573	2.76199	0.00574505	0.47004
Prkcg	148.44	-0.648122	0.235774	-2.74891	0.00597942	0.482574
Lins1	165.054	-0.582339	0.213169	-2.73182	0.0062985	0.491106
Gm20422	4.59335	-5.19955	1.90598	-2.72802	0.00637154	0.491106
Trmt112	534.151	-0.527506	0.193408	-2.72742	0.00638312	0.491106
Dclre1c	231.828	-0.600935	0.220471	-2.72569	0.00641667	0.491106
Galnt17	226.818	-0.579301	0.213121	-2.71818	0.00656421	0.494005
Snrnp35	131.958	-1.66555	0.614172	-2.71186	0.00669067	0.499309
Spata18	14.0171	1.84129	0.679449	2.70997	0.00672886	0.500067
Pkd1l1	3.46934	4.14224	1.53066	2.70618	0.00680631	0.503724
Sfxn5	207.243	-0.605226	0.223872	-2.70345	0.00686232	0.50577
Pcdhga7	206.211	0.840458	0.312243	2.69168	0.00710936	0.513209
Oaf	282.814	0.796023	0.295828	2.69083	0.00712738	0.513209
Zfp810	361.32	-0.57878	0.215125	-2.69043	0.0071359	0.513209
Npy1r	71.4426	-0.742453	0.276477	-2.68541	0.00724415	0.518902
Gm28035	747.264	-0.965813	0.361722	-2.67004	0.00758422	0.530479
Siglece	91.7498	-0.794452	0.297876	-2.66706	0.00765189	0.533016
4930522L14Rik	50.1195	-0.965705	0.363017	-2.66022	0.00780897	0.536089
Cdca2	20.5812	-1.66551	0.626441	-2.65868	0.00784477	0.536089
Glipr2	297.455	0.507662	0.19192	2.64518	0.00816483	0.551621
Zscan18	49.1757	0.951148	0.359978	2.64224	0.00823592	0.55224
Scn3a	193.231	-0.65376	0.247754	-2.63875	0.00832129	0.555875
Kcnt1	57.6698	-0.932849	0.353931	-2.63568	0.00839693	0.558834
Atxn7l1	650.011	-0.700771	0.268177	-2.61309	0.00897275	0.579996
Mfap5	1036.62	0.620332	0.237402	2.613	0.00897505	0.579996
Irf1	1662.4	0.561665	0.215721	2.60367	0.00922327	0.587522
Zfp958	106.278	1.18018	0.453626	2.60165	0.00927774	0.588889
Aida	1378.9	0.763796	0.294618	2.59249	0.00952826	0.596302
Dcp1a	701.501	-0.574809	0.222046	-2.58869	0.00963407	0.598722
Gm7609	29.9862	-1.12917	0.436458	-2.58712	0.00967828	0.599381
Pea15a	3306.8	-0.947152	0.36673	-2.58269	0.00980322	0.601634
Col8a2	44.3452	0.903768	0.349992	2.58225	0.00981585	0.601634
Ubn2	1479.32	-0.525951	0.204063	-2.5774	0.00995471	0.603928
Mad2l1	167.674	0.523444	0.20309	2.57739	0.00995486	0.603928
Hoxa9	2.54873	-4.34681	1.69158	-2.56967	0.0101795	0.609268
Habp2	124.265	-0.674827	0.262827	-2.56757	0.0102415	0.610927
Cngb3	311.574	-0.678233	0.264336	-2.5658	0.0102939	0.612009
Camkk1	97.48	0.690979	0.269621	2.56278	0.0103837	0.613056
Apln	415.63	0.796323	0.311352	2.55763	0.0105389	0.614288
Diras2	19.8069	-1.37801	0.539666	-2.55344	0.0106664	0.619695
Naip5	127.511	-0.618649	0.242461	-2.55154	0.0107247	0.621058
Sema3c	739.958	0.921908	0.362318	2.54447	0.0109443	0.626712
Adgrg3	107.877	-0.69035	0.271595	-2.54183	0.0110272	0.626712
Slpi	39.6848	-1.02072	0.401958	-2.53938	0.0111049	0.626712
Slc25a27	183.45	-0.580888	0.228814	-2.53868	0.011127	0.626712
Bicd1	220	0.629796	0.248084	2.53864	0.0111283	0.626712
Klkb1	2.43854	-4.2841	1.68828	-2.53754	0.0111634	0.626712
Lvrn	428.705	-0.539061	0.212727	-2.53404	0.0112754	0.628465
Susd4	16.6552	1.46187	0.578344	2.52768	0.0114818	0.631372
Cnnm4	204.125	-0.643361	0.254597	-2.52698	0.0115048	0.631372
Ntf5	13.7163	-1.86025	0.736225	-2.52674	0.0115127	0.631372
2510002D24Rik	379.643	0.648417	0.257375	2.51935	0.0117571	0.631372
Gm21981	25.0533	-2.50695	0.995383	-2.51858	0.0117829	0.631372
Trim29	6.97324	-2.9315	1.16396	-2.51856	0.0117837	0.631372
Itgae	19.4946	1.39446	0.55486	2.51317	0.011965	0.634642
Tex9	63.2718	0.996266	0.39697	2.50968	0.0120842	0.635791
Dkkl1	4.48595	-2.78206	1.11138	-2.50324	0.0123062	0.642306
Gpam	13375.7	-0.517894	0.207181	-2.49972	0.0124291	0.646314
Abhd16b	3.95133	-4.98144	1.99447	-2.49762	0.0125029	0.648259
Nrxn2	302.723	0.820675	0.328913	2.49511	0.0125916	0.65097
Rab3d	787.071	-1.06636	0.428349	-2.48947	0.0127934	0.655569
Ikbip	428.477	-1.21265	0.487205	-2.489	0.0128104	0.655569
Tmem196	43.021	0.803928	0.323285	2.48675	0.0128917	0.655569
Thsd7b	4.14339	-5.04979	2.03118	-2.48614	0.0129139	0.655569
Mansc1	65.3326	0.829936	0.334152	2.48371	0.0130022	0.655569
Relt	145.839	0.533408	0.215083	2.48	0.0131381	0.655569
Reps2	177.187	0.519533	0.210125	2.4725	0.0134172	0.663555
2210016F16Rik	978.314	0.852283	0.344991	2.47045	0.0134942	0.663555
Zkscan4	50.8301	-1.07133	0.434434	-2.46604	0.0136617	0.669421
Mcoln2	16.4563	1.42328	0.577584	2.4642	0.0137318	0.669484
Shmt1	382.467	-0.525176	0.213221	-2.46306	0.0137755	0.669484
Trim65	341.32	-0.662046	0.268911	-2.46195	0.0138183	0.669735
Dtl	23.847	0.972718	0.3954	2.46009	0.0138904	0.670262
Zfp1	232.722	-1.19229	0.485027	-2.45819	0.0139639	0.670262
Nr2c1	359.61	-0.525833	0.214187	-2.45502	0.0140879	0.670682
Htr2a	86.3209	0.605018	0.246475	2.45468	0.014101	0.670682
Lat2	75.6089	0.680931	0.277661	2.45238	0.0141915	0.671406
Mboat2	242.232	-0.569546	0.232641	-2.44817	0.0143582	0.675707
Pdlim3	549.695	0.633156	0.259455	2.44033	0.0146738	0.678037
Jmjd8	1081.44	-0.641109	0.263119	-2.43658	0.0148269	0.679827
Gm4787	8.34091	2.05219	0.844428	2.43027	0.0150875	0.68326
Olfm4	3.51997	-4.81435	1.98179	-2.42929	0.0151283	0.68326
Met	117.36	0.586248	0.241471	2.42781	0.0151902	0.68326
Jtb	1363.88	0.68306	0.28173	2.42452	0.0153287	0.68326
Clec1a	417.885	0.649418	0.267943	2.42372	0.0153626	0.68326
Rnf113a1	11.2162	7.41156	3.06412	2.41882	0.0155708	0.683808
Nmt2	402.912	-0.508954	0.210504	-2.41778	0.0156153	0.683808
Smim1	98.8118	0.728153	0.301321	2.41654	0.015669	0.683808
Dr1	1393.3	-0.64222	0.265913	-2.41515	0.0157289	0.684247
Clec4g	33.9441	0.846927	0.351622	2.40863	0.0160126	0.694894
Stk33	5.36137	4.40683	1.8349	2.40168	0.0163201	0.700952
Oxld1	393.824	-0.839242	0.349748	-2.39956	0.0164146	0.700952
Tfap2a	6.2587	-1.82629	0.762456	-2.39527	0.0166083	0.703624
Spef1	403.929	1.14485	0.478261	2.39378	0.0166758	0.704694
Bdh1	3446.43	0.553736	0.231439	2.39258	0.0167303	0.704694
Hdac11	1139.94	-0.524875	0.219747	-2.38854	0.0169154	0.706306
Gm10130	54.3495	1.51109	0.633018	2.38712	0.0169809	0.706306
Emc3	2260.97	-0.782585	0.327859	-2.38696	0.0169884	0.706306
Jchain	49.198	1.08329	0.454097	2.38558	0.017052	0.706776
Rgp1	1845.56	0.777099	0.326229	2.38207	0.0172157	0.708058
Knl1	23.8539	1.79359	0.753614	2.37999	0.0173132	0.708058
Rlf	896.107	-1.07722	0.453323	-2.37628	0.0174882	0.710999
Diaph3	20.5712	1.27216	0.535412	2.37603	0.0174999	0.710999
Tacc2	20353.6	-0.563133	0.237745	-2.36864	0.0178535	0.717197
Zyg11b	2076.18	0.989746	0.419064	2.3618	0.0181863	0.71933
Zfp964	97.5188	-0.622348	0.263515	-2.36171	0.0181907	0.71933
Arrb1	1046.59	0.848672	0.359728	2.35921	0.0183141	0.71933
Prdm9	78.4568	-0.899911	0.381502	-2.35886	0.0183311	0.71933
Fam220a	809.376	-0.636487	0.269873	-2.35847	0.0183502	0.71933
Vgf	2.11889	5.02476	2.1404	2.34759	0.0188956	0.725513
Klra1	3.00564	4.43796	1.89288	2.34456	0.0190495	0.725513
Ncapg	17.8437	1.20846	0.515436	2.34455	0.0190503	0.725513
Tlcd3b	244.803	-0.690821	0.294693	-2.34421	0.0190676	0.725513
Mlkl	210.093	0.533586	0.228	2.34028	0.0192691	0.725513
Vcpip1	1072.05	0.588656	0.251611	2.33955	0.0193071	0.725513
Rarres1	32.6499	0.781108	0.334076	2.33812	0.0193813	0.725513
Mfap1a	1448.14	-0.612604	0.262156	-2.3368	0.0194498	0.725513
Tpsb2	82.5666	0.565831	0.242543	2.33291	0.0196529	0.725513
Serpina1d	2.70402	-3.66106	1.56952	-2.3326	0.0196691	0.725513
Shcbp1	18.9954	1.11089	0.476816	2.32981	0.0198164	0.725513
Plekho2	225.604	0.64702	0.277783	2.32923	0.019847	0.725513
Abi2	362.388	0.791671	0.34011	2.32769	0.0199285	0.725513
Serpinb6b	2413.78	-0.549415	0.236214	-2.32592	0.0200228	0.725513
Nova1	157.069	-0.649787	0.279437	-2.32534	0.0200537	0.725513
Jakmip1	6.82443	3.03797	1.30869	2.32138	0.0202665	0.728778
Hpse	118.839	0.712233	0.306958	2.3203	0.0203249	0.728869
Tmtc1	7767.41	-0.976065	0.421056	-2.31814	0.0204419	0.729406
Vwa3a	650.127	-0.564171	0.24374	-2.31464	0.0206325	0.729406
Aspg	30.783	-1.06656	0.460858	-2.31429	0.0206521	0.729406
Acap1	53.1818	-0.706746	0.305858	-2.3107	0.0208496	0.731142
Zfp628	197.083	-2.31712	1.0032	-2.30973	0.0209029	0.731142
Clca3a2	14.1003	1.11203	0.481708	2.30851	0.0209708	0.731142
Btd	293.643	-1.17101	0.507751	-2.30627	0.0210955	0.731142
8030474K03Rik	3.55914	-4.83112	2.09511	-2.30591	0.0211158	0.731142
Creg2	3.08908	-4.62741	2.00708	-2.30554	0.0211364	0.731142
Gm38392	3.32962	-4.73435	2.0574	-2.30113	0.0213843	0.732394
Adcyap1r1	290.505	0.656237	0.285389	2.29944	0.0214797	0.732394
Fbln7	21.012	1.22627	0.533631	2.29798	0.0215631	0.732394
Gabrd	5.27113	-2.64567	1.15146	-2.29765	0.0215815	0.732394
Rwdd4a	1641.52	0.522657	0.227505	2.29735	0.021599	0.732394
Mcmdc2	3.04821	-4.60712	2.00666	-2.29591	0.021681	0.733782
Gm12666	4.47243	5.07491	2.21323	2.29299	0.0218488	0.736665
Tmem45a	168.117	0.589573	0.257521	2.28942	0.022055	0.740335
Timp1	108.054	0.795893	0.348116	2.28629	0.0222375	0.740335
Gpr141b	11.6175	1.23889	0.542563	2.28341	0.0224065	0.740335
Pnrc1	2084.21	-0.601925	0.263747	-2.2822	0.0224774	0.740335
Gm49378	20.3827	-7.1046	3.11802	-2.27856	0.022693	0.74114
Prrg4	59.2935	-0.771865	0.339125	-2.27605	0.0228433	0.74114
Spint1	3.76215	-3.40683	1.49784	-2.27449	0.0229363	0.74114
Tagln3	29.6832	-1.22703	0.539855	-2.27289	0.0230326	0.74114
Tymp	130.985	0.950822	0.418674	2.27103	0.0231451	0.74114
Nkain2	20.8584	1.43974	0.637732	2.25759	0.0239711	0.755107
Tgfb1	862.399	-0.604414	0.26837	-2.25216	0.024312	0.759723
Gm973	2.00832	-4.00245	1.77798	-2.25112	0.0243779	0.759723
Polr1has	139.246	-1.69371	0.754966	-2.24343	0.0248694	0.765807
Map6d1	18.918	-1.44283	0.643259	-2.24301	0.0248962	0.765807
Gnmt	95.7861	-0.514075	0.229364	-2.24131	0.0250061	0.766836
5430403G16Rik	11.4746	-1.30661	0.583031	-2.24106	0.0250223	0.766836
Olfr57	2.80885	-4.49076	2.00532	-2.23942	0.0251286	0.76716
Sacs	2219.3	-0.973672	0.434967	-2.2385	0.0251887	0.76716
Arnt2	30.8942	0.907644	0.405755	2.23693	0.025291	0.76716
Sh3pxd2a	2260.68	-1.03911	0.465507	-2.23222	0.0256006	0.769653
Gstz1	1294.75	-0.656189	0.294017	-2.23181	0.0256275	0.769653
4930469K13Rik	1.51856	3.88725	1.74231	2.23109	0.0256753	0.769653
Ndc80	19.638	0.952961	0.427424	2.22955	0.0257776	0.771425
Zkscan1	840.018	-0.908691	0.40869	-2.22342	0.0261873	0.779761
Wbp1l	3124.31	-0.666298	0.300258	-2.21908	0.026481	0.784692
Dnajb5	2958.86	-0.517866	0.233944	-2.21363	0.0268541	0.784692
Armc7	95.4493	0.522412	0.236042	2.21321	0.0268829	0.784692
Gm14698	277.784	0.575145	0.260017	2.21195	0.0269698	0.784692
Rgsl1	8.67835	-1.72551	0.780283	-2.21139	0.0270091	0.784692
Plac8	97.5783	0.738167	0.333962	2.21033	0.0270822	0.784692
Vcan	852.838	0.568836	0.257443	2.20956	0.0271354	0.784692
Cetn4	27.847	1.11388	0.504225	2.20909	0.0271684	0.784692
Trem1	24.0759	-1.19744	0.542317	-2.208	0.0272444	0.784692
Scd4	891.902	-0.773502	0.350864	-2.20456	0.0274848	0.784725
Elapor1	2.91153	-4.54203	2.06172	-2.20303	0.0275927	0.784725
Col3a1	8147.46	0.525675	0.23963	2.19369	0.0282576	0.796461
Shisa3	115.281	-0.740438	0.337756	-2.19223	0.0283631	0.796461
Nrip2	141.886	-0.658511	0.300429	-2.1919	0.0283868	0.796461
S100a11	1110.04	0.524394	0.239641	2.18824	0.0286519	0.801549
Acad10	320.99	-0.564848	0.258406	-2.18589	0.0288233	0.802016
Amigo1	794.161	-0.706889	0.323825	-2.18294	0.0290405	0.805614
1700029J07Rik	116.934	-0.562934	0.258007	-2.18186	0.0291202	0.805614
Zfp961	250.554	0.855296	0.392036	2.18168	0.0291333	0.805614
Pheta2	40.1226	1.16338	0.534191	2.17784	0.029418	0.808069
Rnf112	5.86675	-3.25087	1.49299	-2.17743	0.0294486	0.808069
Maml2	496.746	0.565035	0.25989	2.17413	0.0296954	0.809859
Catip	32.5821	0.692183	0.319016	2.16974	0.0300264	0.812673
Slc12a1	1.95249	4.87455	2.25398	2.16264	0.030569	0.818565
Gnrh1	12.867	-0.986283	0.457013	-2.15811	0.0309195	0.818565
Ocrl	540.507	-0.612753	0.283953	-2.15794	0.0309326	0.818565
Slc6a4	19.5549	-1.17769	0.545908	-2.15731	0.0309818	0.818653
Acsbg1	15.4237	1.00618	0.466926	2.15489	0.0311701	0.820288
Tceal7	15.2184	1.42192	0.660426	2.15303	0.0313161	0.822614
Olfr876	5.44517	-3.12967	1.4569	-2.14817	0.0317005	0.828092
Dnah8	26.8763	-1.12032	0.521656	-2.14763	0.031743	0.828092
Smim10l2a	11.4996	-1.30933	0.610662	-2.14412	0.0320232	0.828092
Syp	167.161	-0.62418	0.29113	-2.14399	0.0320337	0.828092
Fut10	226.781	0.527282	0.246002	2.1434	0.0320807	0.828092
Prr30	2.05063	4.97455	2.32413	2.14039	0.032323	0.829929
Fasl	2.56354	-4.35839	2.04	-2.13647	0.0326414	0.831703
S100a10	1467.41	0.899885	0.421965	2.1326	0.0329572	0.835002
Ripor3	50.1801	0.653346	0.30652	2.13149	0.0330484	0.835002
Cerk	1130.19	0.606149	0.284727	2.12888	0.0332645	0.836839
Gm2974	4.0272	2.34393	1.10141	2.12812	0.0333268	0.836839
Pianp	52.7213	0.626087	0.295268	2.1204	0.0339723	0.841911
Map7d3	23.7926	1.07301	0.50614	2.12	0.0340064	0.841911
Rgn	16.5988	-1.06868	0.504636	-2.11772	0.0341985	0.841911
Fam169b	14.6156	1.38539	0.654194	2.11771	0.0341994	0.841911
Fam133b	163.908	-0.664297	0.3137	-2.11762	0.0342076	0.841911
Nudt10	35.1544	-0.864157	0.40821	-2.11694	0.0342649	0.841911
Adat3	13.7816	1.14638	0.541581	2.11673	0.0342831	0.841911
Jam3	951.841	0.567864	0.268676	2.11356	0.0345525	0.841911
Pgap4	735.713	-0.51093	0.242124	-2.1102	0.0348411	0.847785
Trappc6b	1589.91	-0.518019	0.245561	-2.10953	0.034899	0.848035
Clec18a	62.8471	-0.696264	0.330539	-2.10645	0.0351655	0.852246
Shq1	113.313	0.533221	0.253141	2.10642	0.0351678	0.852246
Sod2	19950.9	-0.510241	0.242436	-2.10464	0.0353224	0.853672
Iba57	562.694	1.09044	0.519125	2.10054	0.0356813	0.858356
Igsf11	22.9454	0.830415	0.396011	2.09695	0.0359982	0.861059
Zfp112	148.126	-1.07057	0.510789	-2.09592	0.0360889	0.861059
Pmis2	1.67724	-3.74772	1.79034	-2.0933	0.0363225	0.861059
Tmprss2	2.87425	3.34004	1.59732	2.09102	0.036526	0.861059
Il4i1	13.6804	1.35633	0.649004	2.08986	0.0366308	0.861059
Lsm5	64.2731	-0.574826	0.27543	-2.08701	0.0368871	0.861059
Fam71e1	33.7807	-0.856996	0.41083	-2.08601	0.0369777	0.861059
Zfp747	131.377	-0.714747	0.34269	-2.0857	0.0370062	0.861059
Eya1	53.1776	-0.751496	0.36042	-2.08505	0.0370643	0.861059
Cox6b2	126.307	-0.710669	0.341031	-2.08388	0.0371709	0.861059
Ulbp1	148.598	0.890426	0.427741	2.0817	0.0373702	0.861059
Raet1d	4.96744	2.72055	1.30692	2.08165	0.0373748	0.861059
Harbi1	261.509	-0.513111	0.246576	-2.08094	0.0374391	0.861059
Mrpl35	888.338	0.535826	0.25759	2.08015	0.0375114	0.861059
Slfn9	183.691	0.50395	0.242405	2.07895	0.0376216	0.861059
Phc3	774.89	0.804833	0.387197	2.07861	0.0376529	0.861059
Anxa13	46.4209	0.78203	0.376362	2.07787	0.0377215	0.861059
Ak7	2.42465	-4.2768	2.05834	-2.07779	0.0377285	0.861059
Gm10320	7.31094	1.66918	0.803461	2.07749	0.0377567	0.861059
Rab17	50.1634	-0.681334	0.328056	-2.07689	0.0378121	0.861059
Adam4	7.86552	-2.64055	1.27176	-2.0763	0.0378667	0.861059
Cd46	90.0754	-1.32874	0.641246	-2.07213	0.0382535	0.862566
Hoxa6	1.86839	-3.90196	1.88513	-2.06986	0.0384654	0.866248
Abcg8	2.49344	-4.31781	2.08853	-2.06739	0.0386978	0.866396
Tmed3	658.81	-0.65727	0.318023	-2.06673	0.0387592	0.866396
Ngef	20.805	0.99662	0.482227	2.0667	0.0387621	0.866396
Mapk1ip1	660.682	-0.772374	0.373725	-2.06669	0.0387634	0.866396
Pbld1	91.1847	-1.12863	0.546384	-2.06563	0.0388634	0.866467
Cbr1	809.805	0.509575	0.247005	2.06302	0.0391108	0.866467
Cops7b	406.324	0.51936	0.251844	2.06223	0.0391861	0.866467
Ankdd1b	37.5158	-0.983355	0.47721	-2.06064	0.0393379	0.866467
Slc7a3	7.84054	-1.66451	0.809103	-2.05723	0.0396644	0.866467
Gm1043	4.63537	-2.46819	1.20108	-2.05498	0.0398808	0.866467
Slfn8	189.471	0.732862	0.356866	2.0536	0.040014	0.866467
Acsm5	322.038	-0.507011	0.246918	-2.05335	0.0400383	0.866467
Cd69	23.6663	1.06018	0.516333	2.05328	0.0400454	0.866467
Lck	49.4078	0.695628	0.338794	2.05325	0.0400485	0.866467
Bmp10	8.16228	-3.77908	1.84072	-2.05304	0.0400684	0.866467
Tnfsf10	444.394	1.08935	0.53063	2.05294	0.0400782	0.866467
Nup210l	16.9741	1.15721	0.564273	2.05079	0.040287	0.86794
Il20rb	52.5126	0.885172	0.432501	2.04664	0.0406938	0.872374
Zfp418	67.4183	-0.565955	0.276911	-2.04382	0.0409715	0.873134
Gbp6	1745.85	0.535027	0.262071	2.04154	0.0411973	0.873134
Zfp365	44.2818	0.609177	0.298582	2.04023	0.0413275	0.873134
Unc79	6.39582	1.77271	0.869972	2.03766	0.041584	0.873134
Prok2	6.28368	-3.81157	1.87081	-2.03739	0.0416106	0.873134
Zdhhc15	60.5839	0.59873	0.294518	2.03292	0.042061	0.873134
Ccno	12.59	-1.23238	0.607243	-2.02946	0.0424114	0.873871
Hoxb5	11.6577	-1.62992	0.803588	-2.0283	0.0425292	0.873907
Styx	277.727	-1.24597	0.614981	-2.02603	0.0427621	0.875095
Ell3	10.3155	1.1385	0.561943	2.026	0.0427649	0.875095
Tfrc	9648.45	0.914355	0.451351	2.02582	0.0427833	0.875095
Lrrc9	9.89746	-1.20405	0.594778	-2.02437	0.0429324	0.876785
Col12a1	105.374	0.602655	0.297763	2.02394	0.042976	0.876785
Wscd2	8.29349	-1.42013	0.703023	-2.02003	0.0433802	0.878485
Hells	53.7632	0.570942	0.282694	2.01965	0.0434199	0.878485
Tnfrsf11b	10.8138	1.90579	0.944232	2.01835	0.043555	0.878485
Has3	76.9245	-0.95398	0.472733	-2.01801	0.0435904	0.878485
Dclk1	256.531	0.5815	0.288221	2.01755	0.0436386	0.878485
Cerkl	22.2086	0.915126	0.45382	2.0165	0.0437482	0.878887
Gm29666	20.7106	-1.11706	0.554202	-2.01561	0.0438409	0.878887
Hoxb2	30.8211	1.5523	0.770193	2.01547	0.0438557	0.878887
Scn4b	2280.63	-0.684805	0.340031	-2.01395	0.0440148	0.879555
Cfap45	23.3132	0.963446	0.47881	2.01217	0.0442023	0.879555
Phlda3	209.789	0.729416	0.36252	2.01207	0.0442126	0.879555
Gm28051	6.9737	-5.80087	2.88534	-2.01046	0.0443821	0.879555
Evi2b	18.1358	-2.78602	1.38681	-2.00894	0.0445431	0.880134
Lepr	427.591	0.542589	0.270096	2.00888	0.0445503	0.880134
Tmed5	1536.45	0.831098	0.41411	2.00695	0.044755	0.880134
Uprt	80.8754	0.695442	0.346786	2.00539	0.0449211	0.880134
1700109H08Rik	16.3941	1.437	0.716776	2.00481	0.0449835	0.880134
Itgbl1	498.185	0.510154	0.254536	2.00425	0.0450431	0.880134
Gm11100	30.5128	1.4379	0.717558	2.00388	0.0450832	0.880134
Trp53rkb	132.155	0.79339	0.396019	2.00341	0.0451329	0.880134
Errfi1	1358.65	-0.888141	0.443487	-2.00263	0.045217	0.880134
Rplp1	3066.14	0.549844	0.274635	2.00209	0.0452752	0.880134
Fcer2a	16.6554	1.08638	0.542908	2.00104	0.0453881	0.880134
Calm3	9932.4	0.663542	0.33189	1.99928	0.0455776	0.880134
Mpo	1.75838	4.70893	2.35728	1.99761	0.0457593	0.880134
Tsnaxip1	1.97593	-3.19494	1.60012	-1.99669	0.0458589	0.880134
Fam53c	895.583	0.616118	0.308681	1.99597	0.0459371	0.880134
Yipf4	1705.17	0.545456	0.273409	1.99502	0.0460409	0.880134
Acot1	1262.93	-0.756468	0.379248	-1.99465	0.0460806	0.880134
C1ql2	2.13211	-4.09228	2.05254	-1.99377	0.0461776	0.880134
Zfp84	110.201	-0.544541	0.273158	-1.9935	0.0462069	0.880134
Slc24a5	20.5859	1.05224	0.527842	1.99347	0.04621	0.880134
Melk	12.281	2.02461	1.01665	1.99146	0.0464306	0.880134
Fbxl8	101.221	0.532023	0.267208	1.99104	0.0464761	0.880134
Bgn	7016.18	0.677923	0.340629	1.99021	0.046568	0.880134
Spink2	2.54284	-4.34478	2.18331	-1.99	0.0465911	0.880134
Gnao1	798.859	-0.587031	0.295216	-1.98848	0.0467585	0.880134
Qrfpr	4.46625	-2.81905	1.41815	-1.98784	0.0468293	0.880134
Ngfr	30.1951	0.702568	0.353919	1.98511	0.0471325	0.883266
Tal1	171.499	0.85821	0.432445	1.98455	0.047194	0.883266
Stkld1	2.94847	-2.50122	1.26113	-1.98333	0.0473311	0.883995
Kcnc4	42.624	0.572983	0.289369	1.98011	0.0476913	0.884475
C130074G19Rik	1177.37	1.35704	0.686002	1.97818	0.0479085	0.885834
Rbm7	1121.92	-0.611508	0.30916	-1.97796	0.047933	0.885834
Cfap157	11.6244	1.00567	0.508532	1.9776	0.0479739	0.885834
Zfp456	39.3808	0.944865	0.477982	1.97678	0.0480665	0.885834
Noxo1	25.0678	-0.855473	0.432843	-1.9764	0.0481092	0.885834
Ctcfl	9.06842	1.66093	0.840695	1.97566	0.0481931	0.885834
Gdf1	3.73669	-4.90127	2.48121	-1.97536	0.0482279	0.885834
Naa40	705.311	-0.531319	0.268997	-1.97518	0.0482472	0.885834
Acyp2	1571.22	0.966544	0.489561	1.97431	0.0483468	0.885834
Arhgef4	25.2508	0.843105	0.427097	1.97404	0.0483775	0.885834
Hrc	11629.2	0.543672	0.275488	1.97349	0.0484403	0.885834
Cd3d	16.0929	-1.04038	0.52727	-1.97315	0.0484787	0.885834
Rpgrip1	9.9467	-1.46901	0.744813	-1.97232	0.0485729	0.885834
Tespa1	8.75508	1.66005	0.842515	1.97036	0.0487976	0.88721
Gpr160	223.259	-0.572439	0.291336	-1.96488	0.0494285	0.891413
Gzmk	3.78724	-4.9217	2.50903	-1.9616	0.0498095	0.892105
Fbp1	3.53123	-2.77719	1.41658	-1.96049	0.0499381	0.892105
Wdr62	62.8878	-0.512489	0.261464	-1.96007	0.0499871	0.892105
