# Supplementary material for: Diagnostic potential of energy metabolism-related genes in heart failure with preserved ejection fraction
Source: Front Endocrinol (Lausanne). 2023 Nov 27;14:1296547. doi: 10.3389/fendo.2023.1296547 (PMC10711684; doi:10.3389/fendo.2023.1296547)
Supplement: Supplementary Table 11 — Results of GO analysis of DEGs-clusters. [file Table_11.xlsx]

## Sheet: Supplementary Table 11
	ONTOLOGY	ID	Description	GeneRatio	BgRatio	pvalue	p.adjust	qvalue	geneID	Count
GO:0031365	BP	GO:0031365	N-terminal protein amino acid modification	5/434	29/28814	6.68e-05	0.186829	0.17285	56441/74838/18108/208158/70999	5
GO:0006109	BP	GO:0006109	regulation of carbohydrate metabolic process	11/434	198/28814	0.000223119	0.186829	0.17285	77781/69802/227358/15558/72106/11517/21803/14711/19733/16847/14121	11
GO:0016051	BP	GO:0016051	carbohydrate biosynthetic process	11/434	199/28814	0.000233044	0.186829	0.17285	77781/14120/227358/15116/11517/21803/14711/19733/15118/16847/14121	11
GO:0048704	BP	GO:0048704	embryonic skeletal system morphogenesis	8/434	109/28814	0.000250565	0.186829	0.17285	54352/20474/15405/21418/14048/15403/15413/103889	8
GO:0045589	BP	GO:0045589	regulation of regulatory T cell differentiation	5/434	38/28814	0.000252471	0.186829	0.17285	16362/21803/14204/17221/16818	5
GO:0045066	BP	GO:0045066	regulatory T cell differentiation	5/434	42/28814	0.000407274	0.251152	0.232361	16362/21803/14204/17221/16818	5
GO:1903522	BP	GO:1903522	regulation of blood circulation	12/434	266/28814	0.000772719	0.260031	0.240575	11418/11555/54352/11549/18166/30878/15558/12154/399548/12315/14681/15464	12
GO:0061351	BP	GO:0061351	neural precursor cell proliferation	10/434	199/28814	0.000927876	0.260031	0.240575	57752/20419/20732/21803/15567/269344/17279/18053/77945/233064	10
GO:0030213	BP	GO:0030213	hyaluronan biosynthetic process	3/434	14/28814	0.00109168	0.260031	0.240575	15116/21803/15118	3
GO:0008406	BP	GO:0008406	gonad development	11/434	240/28814	0.00111321	0.260031	0.240575	54352/20474/15405/214321/109689/381677/20708/14714/11498/77595/69982	11
GO:0003085	BP	GO:0003085	negative regulation of systemic arterial blood pressure	4/434	31/28814	0.0011574	0.260031	0.240575	11555/11549/30878/20656	4
GO:0090596	BP	GO:0090596	sensory organ morphogenesis	13/434	319/28814	0.00120468	0.260031	0.240575	54352/20474/100503041/97031/11994/320398/50530/329941/21418/329165/14103/14048/77945	13
GO:0045137	BP	GO:0045137	development of primary sexual characteristics	11/434	244/28814	0.00127105	0.260031	0.240575	54352/20474/15405/214321/109689/381677/20708/14714/11498/77595/69982	11
GO:0002823	BP	GO:0002823	negative regulation of adaptive immune response based on somatic recombination of immune receptors built from immunoglobulin superfamily domains	5/434	54/28814	0.00130634	0.260031	0.240575	96935/75863/14204/17221/213208	5
GO:0045912	BP	GO:0045912	negative regulation of carbohydrate metabolic process	5/434	54/28814	0.00130634	0.260031	0.240575	69802/227358/21803/16847/14121	5
GO:0043255	BP	GO:0043255	regulation of carbohydrate biosynthetic process	7/434	109/28814	0.00133665	0.260031	0.240575	77781/227358/11517/21803/14711/16847/14121	7
GO:0044409	BP	GO:0044409	entry into host	7/434	109/28814	0.00133665	0.260031	0.240575	12642/52898/17951/338364/75863/20732/50528	7
GO:0009410	BP	GO:0009410	response to xenobiotic stimulus	13/434	325/28814	0.00142286	0.260031	0.240575	100042314/11418/22017/11549/13107/15558/11864/20656/12408/12515/16818/22042/14121	13
GO:0060402	BP	GO:0060402	calcium ion transport into cytosol	9/434	179/28814	0.00164342	0.260031	0.240575	11555/11549/15558/11517/21803/14103/16818/12315/15464	9
GO:0048706	BP	GO:0048706	embryonic skeletal system development	8/434	146/28814	0.00171885	0.260031	0.240575	54352/20474/15405/21418/14048/15403/15413/103889	8
GO:0044262	BP	GO:0044262	cellular carbohydrate metabolic process	12/434	293/28814	0.00176021	0.260031	0.240575	77781/69802/14120/227358/15116/11517/14711/320634/19733/15118/16847/14121	12
GO:0048562	BP	GO:0048562	embryonic organ morphogenesis	13/434	333/28814	0.00176396	0.260031	0.240575	54352/20474/100503041/97031/11994/320398/50530/15405/21418/14048/15403/15413/103889	13
GO:0002820	BP	GO:0002820	negative regulation of adaptive immune response	5/434	59/28814	0.00194503	0.260031	0.240575	96935/75863/14204/17221/213208	5
GO:0010720	BP	GO:0010720	positive regulation of cell development	14/434	378/28814	0.00194731	0.260031	0.240575	17118/114606/18011/380924/17295/15442/20732/21803/229715/22671/20194/216049/269344/233064	14
GO:0021675	BP	GO:0021675	nerve development	6/434	88/28814	0.00216165	0.260031	0.240575	20474/18752/78405/21418/103889/18053	6
GO:0042129	BP	GO:0042129	regulation of T cell proliferation	9/434	187/28814	0.00221382	0.260031	0.240575	16362/14732/75863/21803/14714/14204/17221/213208/22042	9
GO:0042472	BP	GO:0042472	inner ear morphogenesis	7/434	120/28814	0.00231898	0.260031	0.240575	20474/100503041/97031/11994/320398/21418/14048	7
GO:2000177	BP	GO:2000177	regulation of neural precursor cell proliferation	7/434	120/28814	0.00231898	0.260031	0.240575	20419/20732/21803/15567/269344/18053/233064	7
GO:0006474	BP	GO:0006474	N-terminal protein amino acid acetylation	3/434	18/28814	0.00234026	0.260031	0.240575	56441/74838/70999	3
GO:0050777	BP	GO:0050777	negative regulation of immune response	9/434	189/28814	0.00237851	0.260031	0.240575	16362/96935/380924/75863/21803/12825/14204/17221/213208	9
GO:0046364	BP	GO:0046364	monosaccharide biosynthetic process	6/434	90/28814	0.00242202	0.260031	0.240575	14120/227358/14711/19733/16847/14121	6
GO:0050982	BP	GO:0050982	detection of mechanical stimulus	5/434	62/28814	0.0024234	0.260031	0.240575	11418/100503041/11994/171395/15558	5
GO:0003012	BP	GO:0003012	muscle system process	15/434	430/28814	0.00242881	0.260031	0.240575	11555/93689/11549/74492/18166/15558/17295/16818/12154/232854/50501/399548/74155/12315/15464	15
GO:1900274	BP	GO:1900274	regulation of phospholipase C activity	4/434	38/28814	0.00249936	0.260031	0.240575	11549/12121/15558/11517	4
GO:0002707	BP	GO:0002707	negative regulation of lymphocyte mediated immunity	5/434	63/28814	0.00260031	0.260031	0.240575	96935/75863/14204/17221/213208	5
GO:0010517	BP	GO:0010517	regulation of phospholipase activity	5/434	63/28814	0.00260031	0.260031	0.240575	17118/11549/12121/15558/11517	5
GO:0045744	BP	GO:0045744	negative regulation of G protein-coupled receptor signaling pathway	5/434	63/28814	0.00260031	0.260031	0.240575	11555/30878/12121/17295/109689	5
GO:0051481	BP	GO:0051481	negative regulation of cytosolic calcium ion concentration	4/434	39/28814	0.00275231	0.261244	0.241697	18166/21803/12315/15464	4
GO:0002706	BP	GO:0002706	regulation of lymphocyte mediated immunity	10/434	232/28814	0.0028807	0.261244	0.241697	96935/75863/21803/14204/77777/56554/17221/213208/22042/14128	10
GO:0006936	BP	GO:0006936	muscle contraction	12/434	314/28814	0.00310185	0.261244	0.241697	11555/93689/11549/74492/18166/15558/17295/16818/12154/50501/399548/12315	12
GO:0008016	BP	GO:0008016	regulation of heart contraction	9/434	197/28814	0.00313706	0.261244	0.241697	11555/54352/11549/30878/12154/399548/12315/14681/15464	9
GO:0003018	BP	GO:0003018	vascular process in circulatory system	10/434	235/28814	0.00315712	0.261244	0.241697	11418/11555/18260/11549/18166/30878/15558/21803/15567/20656	10
GO:0002923	BP	GO:0002923	regulation of humoral immune response mediated by circulating immunoglobulin	3/434	20/28814	0.00319737	0.261244	0.241697	96935/17221/14128	3
GO:0060047	BP	GO:0060047	heart contraction	10/434	238/28814	0.00345426	0.261244	0.241697	11555/54352/11549/30878/17295/12154/399548/12315/14681/15464	10
GO:0002698	BP	GO:0002698	negative regulation of immune effector process	7/434	130/28814	0.00362577	0.261244	0.241697	16362/96935/75863/21803/14204/17221/213208	7
GO:0060996	BP	GO:0060996	dendritic spine development	7/434	130/28814	0.00362577	0.261244	0.241697	17118/18011/329165/53972/216049/108672/18053	7
GO:0006801	BP	GO:0006801	superoxide metabolic process	5/434	68/28814	0.00362788	0.261244	0.241697	21803/14218/20656/17523/71893	5
GO:0010675	BP	GO:0010675	regulation of cellular carbohydrate metabolic process	8/434	165/28814	0.00366184	0.261244	0.241697	77781/69802/227358/11517/14711/19733/16847/14121	8
GO:0001976	BP	GO:0001976	nervous system process involved in regulation of systemic arterial blood pressure	3/434	21/28814	0.00368894	0.261244	0.241697	11418/11549/20656	3
GO:1903902	BP	GO:1903902	positive regulation of viral life cycle	3/434	21/28814	0.00368894	0.261244	0.241697	338364/75863/50528	3
GO:0006575	BP	GO:0006575	cellular modified amino acid metabolic process	9/434	203/28814	0.00382196	0.261244	0.241697	100042314/78070/12971/241850/20425/67216/14711/14874/20656	9
GO:0045823	BP	GO:0045823	positive regulation of heart contraction	4/434	43/28814	0.00393933	0.261244	0.241697	11555/11549/30878/15464	4
GO:0085029	BP	GO:0085029	extracellular matrix assembly	4/434	43/28814	0.00393933	0.261244	0.241697	15116/21803/12825/15118	4
GO:0010906	BP	GO:0010906	regulation of glucose metabolic process	7/434	132/28814	0.00394342	0.261244	0.241697	77781/69802/227358/14711/19733/16847/14121	7
GO:0045591	BP	GO:0045591	positive regulation of regulatory T cell differentiation	3/434	22/28814	0.00422413	0.261244	0.241697	21803/14204/17221	3
GO:0006790	BP	GO:0006790	sulfur compound metabolic process	12/434	328/28814	0.00438706	0.261244	0.241697	100042314/15360/14732/15442/26363/14711/14874/20656/216792/272428/26897/12111	12
GO:0009582	BP	GO:0009582	detection of abiotic stimulus	7/434	136/28814	0.00464156	0.261244	0.241697	11418/100503041/11994/171395/15558/109689/18053	7
GO:0042554	BP	GO:0042554	superoxide anion generation	4/434	45/28814	0.00464534	0.261244	0.241697	21803/14218/20656/71893	4
GO:0009129	BP	GO:0009129	pyrimidine nucleoside monophosphate metabolic process	3/434	23/28814	0.00480402	0.261244	0.241697	20425/72962/331487	3
GO:0042481	BP	GO:0042481	regulation of odontogenesis	3/434	23/28814	0.00480402	0.261244	0.241697	21803/18383/18053	3
GO:0060088	BP	GO:0060088	auditory receptor cell stereocilium organization	3/434	23/28814	0.00480402	0.261244	0.241697	100503041/97031/11994	3
GO:0009581	BP	GO:0009581	detection of external stimulus	7/434	137/28814	0.0048298	0.261244	0.241697	11418/100503041/11994/171395/15558/109689/18053	7
GO:0035296	BP	GO:0035296	regulation of tube diameter	8/434	173/28814	0.00486403	0.261244	0.241697	11418/11555/11549/18166/30878/15558/15567/20656	8
GO:0097746	BP	GO:0097746	blood vessel diameter maintenance	8/434	173/28814	0.00486403	0.261244	0.241697	11418/11555/11549/18166/30878/15558/15567/20656	8
GO:0003015	BP	GO:0003015	heart process	10/434	250/28814	0.00487187	0.261244	0.241697	11555/54352/11549/30878/17295/12154/399548/12315/14681/15464	10
GO:0060997	BP	GO:0060997	dendritic spine morphogenesis	5/434	73/28814	0.00491834	0.261244	0.241697	17118/329165/53972/216049/108672	5
GO:0035150	BP	GO:0035150	regulation of tube size	8/434	174/28814	0.00503331	0.261244	0.241697	11418/11555/11549/18166/30878/15558/15567/20656	8
GO:0046718	BP	GO:0046718	viral entry into host cell	6/434	105/28814	0.00519028	0.261244	0.241697	12642/52898/338364/75863/20732/50528	6
GO:1903510	BP	GO:1903510	mucopolysaccharide metabolic process	5/434	74/28814	0.0052109	0.261244	0.241697	15116/15442/21803/15118/12111	5
GO:0002710	BP	GO:0002710	negative regulation of T cell mediated immunity	3/434	24/28814	0.00542963	0.261244	0.241697	75863/14204/213208	3
GO:0050974	BP	GO:0050974	detection of mechanical stimulus involved in sensory perception	4/434	47/28814	0.00543177	0.261244	0.241697	11418/100503041/11994/15558	4
GO:1903524	BP	GO:1903524	positive regulation of blood circulation	4/434	47/28814	0.00543177	0.261244	0.241697	11555/11549/30878/15464	4
GO:0045582	BP	GO:0045582	positive regulation of T cell differentiation	6/434	106/28814	0.00543354	0.261244	0.241697	16362/21803/14204/17221/16818/67596	6
GO:0034637	BP	GO:0034637	cellular carbohydrate biosynthetic process	5/434	75/28814	0.00551556	0.261244	0.241697	77781/14120/15116/15118/14121	5
GO:0042130	BP	GO:0042130	negative regulation of T cell proliferation	5/434	75/28814	0.00551556	0.261244	0.241697	75863/21803/14714/14204/213208	5
GO:0090257	BP	GO:0090257	regulation of muscle system process	10/434	256/28814	0.00573397	0.261244	0.241697	11555/11549/74492/16818/12154/232854/50501/74155/12315/15464	10
GO:0002704	BP	GO:0002704	negative regulation of leukocyte mediated immunity	5/434	76/28814	0.00583258	0.261244	0.241697	96935/75863/14204/17221/213208	5
GO:0002712	BP	GO:0002712	regulation of B cell mediated immunity	5/434	76/28814	0.00583258	0.261244	0.241697	96935/21803/17221/22042/14128	5
GO:0002889	BP	GO:0002889	regulation of immunoglobulin mediated immune response	5/434	76/28814	0.00583258	0.261244	0.241697	96935/21803/17221/22042/14128	5
GO:0050769	BP	GO:0050769	positive regulation of neurogenesis	11/434	298/28814	0.00585223	0.261244	0.241697	17118/114606/18011/17295/20732/21803/229715/22671/216049/269344/233064	11
GO:0009409	BP	GO:0009409	response to cold	4/434	48/28814	0.00585635	0.261244	0.241697	11555/74011/381677/231507	4
GO:0042471	BP	GO:0042471	ear morphogenesis	7/434	143/28814	0.00608241	0.261244	0.241697	20474/100503041/97031/11994/320398/21418/14048	7
GO:0007202	BP	GO:0007202	activation of phospholipase C activity	3/434	25/28814	0.00610189	0.261244	0.241697	11549/15558/11517	3
GO:0060216	BP	GO:0060216	definitive hemopoiesis	3/434	25/28814	0.00610189	0.261244	0.241697	50530/15405/21349	3
GO:0070588	BP	GO:0070588	calcium ion transmembrane transport	11/434	300/28814	0.006143	0.261244	0.241697	11555/171395/68279/15558/21803/14103/19733/16818/12315/317750/15464	11
GO:0071466	BP	GO:0071466	cellular response to xenobiotic stimulus	8/434	180/28814	0.00614555	0.261244	0.241697	100042314/11418/22017/13107/12408/12515/22042/14121	8
GO:0009314	BP	GO:0009314	response to radiation	14/434	431/28814	0.00619222	0.261244	0.241697	68067/50789/11418/12667/320974/227525/76843/109689/21857/21803/12825/20656/14048/50788	14
GO:0042310	BP	GO:0042310	vasoconstriction	6/434	109/28814	0.00621337	0.261244	0.241697	11418/11549/18166/30878/15558/15567	6
GO:0010677	BP	GO:0010677	negative regulation of cellular carbohydrate metabolic process	4/434	49/28814	0.00630246	0.262012	0.242408	69802/227358/16847/14121	4
GO:0002822	BP	GO:0002822	regulation of adaptive immune response based on somatic recombination of immune receptors built from immunoglobulin superfamily domains	9/434	220/28814	0.00640973	0.263511	0.243795	16362/96935/75863/21803/14204/17221/213208/22042/14128	9
GO:0005976	BP	GO:0005976	polysaccharide metabolic process	6/434	110/28814	0.00649052	0.2639	0.244155	77781/15116/21803/14711/15118/16847	6
GO:1903514	BP	GO:1903514	release of sequestered calcium ion into cytosol by endoplasmic reticulum	3/434	26/28814	0.00682168	0.266001	0.246098	14103/12315/15464	3
GO:0051057	BP	GO:0051057	positive regulation of small GTPase mediated signal transduction	5/434	79/28814	0.00686036	0.266001	0.246098	12175/109689/11517/12825/18053	5
GO:0050807	BP	GO:0050807	regulation of synapse organization	10/434	263/28814	0.00688545	0.266001	0.246098	11418/20474/17118/52398/18011/329165/229715/19329/53972/108672	10
GO:0007219	BP	GO:0007219	Notch signaling pathway	8/434	184/28814	0.00698459	0.266001	0.246098	50706/18011/109689/21803/60345/270118/14048/17221	8
GO:0002027	BP	GO:0002027	regulation of heart rate	6/434	112/28814	0.0070716	0.266001	0.246098	54352/11549/30878/399548/12315/15464	6
GO:0007269	BP	GO:0007269	neurotransmitter secretion	8/434	185/28814	0.00720724	0.266001	0.246098	53420/11555/11549/18752/18190/15558/20977/99738	8
GO:0099643	BP	GO:0099643	signal release from synapse	8/434	185/28814	0.00720724	0.266001	0.246098	53420/11555/11549/18752/18190/15558/20977/99738	8
GO:0006094	BP	GO:0006094	gluconeogenesis	5/434	80/28814	0.00722937	0.266001	0.246098	14120/227358/14711/16847/14121	5
GO:0010518	BP	GO:0010518	positive regulation of phospholipase activity	4/434	51/28814	0.0072611	0.266001	0.246098	17118/11549/15558/11517	4
GO:0051293	BP	GO:0051293	establishment of spindle localization	4/434	51/28814	0.0072611	0.266001	0.246098	114606/56150/67052/14048	4
GO:0006816	BP	GO:0006816	calcium ion transport	14/434	440/28814	0.00736513	0.267167	0.247177	11555/11549/171395/68279/15558/11517/21803/14103/19733/16818/12315/317750/14681/15464	14
GO:0006006	BP	GO:0006006	glucose metabolic process	9/434	226/28814	0.0075888	0.267449	0.247438	77781/69802/14120/227358/18166/14711/19733/16847/14121	9
GO:0042098	BP	GO:0042098	T cell proliferation	9/434	226/28814	0.0075888	0.267449	0.247438	16362/14732/75863/21803/14714/14204/17221/213208/22042	9
GO:0002093	BP	GO:0002093	auditory receptor cell morphogenesis	3/434	27/28814	0.00758977	0.267449	0.247438	100503041/97031/11994	3
GO:0051701	BP	GO:0051701	biological process involved in interaction with host	7/434	151/28814	0.00811087	0.277678	0.256902	12642/52898/17951/338364/75863/20732/50528	7
GO:0097186	BP	GO:0097186	amelogenesis	3/434	28/28814	0.00840689	0.277678	0.256902	94220/320100/21803	3
GO:2000178	BP	GO:2000178	negative regulation of neural precursor cell proliferation	3/434	28/28814	0.00840689	0.277678	0.256902	20732/21803/15567	3
GO:0050803	BP	GO:0050803	regulation of synapse structure or activity	10/434	271/28814	0.00841254	0.277678	0.256902	11418/20474/17118/52398/18011/329165/229715/19329/53972/108672	10
GO:0019319	BP	GO:0019319	hexose biosynthetic process	5/434	83/28814	0.00841911	0.277678	0.256902	14120/227358/14711/16847/14121	5
GO:0002683	BP	GO:0002683	negative regulation of immune system process	14/434	448/28814	0.00855029	0.277678	0.256902	27027/319430/16362/96935/14732/380924/75863/21803/12825/14714/14204/17221/213208/18383	14
GO:0006939	BP	GO:0006939	smooth muscle contraction	6/434	117/28814	0.00868768	0.277678	0.256902	11555/11549/18166/15558/16818/50501	6
GO:0030198	BP	GO:0030198	extracellular matrix organization	11/434	315/28814	0.00870211	0.277678	0.256902	50706/15116/329941/21418/17229/20732/21803/12825/18383/15118/71893	11
GO:0051962	BP	GO:0051962	positive regulation of nervous system development	12/434	359/28814	0.00875363	0.277678	0.256902	11418/17118/114606/18011/17295/20732/21803/229715/22671/216049/269344/233064	12
GO:0060191	BP	GO:0060191	regulation of lipase activity	5/434	84/28814	0.00884407	0.277678	0.256902	17118/11549/12121/15558/11517	5
GO:2000300	BP	GO:2000300	regulation of synaptic vesicle exocytosis	5/434	84/28814	0.00884407	0.277678	0.256902	11555/11549/18752/15558/20977	5
GO:0043062	BP	GO:0043062	extracellular structure organization	11/434	316/28814	0.00889824	0.277678	0.256902	50706/15116/329941/21418/17229/20732/21803/12825/18383/15118/71893	11
GO:0007548	BP	GO:0007548	sex differentiation	11/434	317/28814	0.00909777	0.277678	0.256902	54352/20474/15405/214321/109689/381677/20708/14714/11498/77595/69982	11
GO:0045229	BP	GO:0045229	external encapsulating structure organization	11/434	317/28814	0.00909777	0.277678	0.256902	50706/15116/329941/21418/17229/20732/21803/12825/18383/15118/71893	11
GO:0097553	BP	GO:0097553	calcium ion transmembrane import into cytosol	7/434	155/28814	0.00929399	0.277678	0.256902	11555/15558/21803/14103/16818/12315/15464	7
GO:0060392	BP	GO:0060392	negative regulation of SMAD protein signal transduction	2/434	10/28814	0.00940257	0.277678	0.256902	17826/68371	2
GO:0072674	BP	GO:0072674	multinuclear osteoclast differentiation	2/434	10/28814	0.00940257	0.277678	0.256902	235505/14218	2
GO:1903242	BP	GO:1903242	regulation of cardiac muscle hypertrophy in response to stress	2/434	10/28814	0.00940257	0.277678	0.256902	12154/74155	2
GO:0051209	BP	GO:0051209	release of sequestered calcium ion into cytosol	6/434	119/28814	0.00940271	0.277678	0.256902	15558/21803/14103/16818/12315/15464	6
GO:0006111	BP	GO:0006111	regulation of gluconeogenesis	4/434	55/28814	0.00945607	0.277678	0.256902	227358/14711/16847/14121	4
GO:0045687	BP	GO:0045687	positive regulation of glial cell differentiation	4/434	55/28814	0.00945607	0.277678	0.256902	20732/21803/22671/216049	4
GO:0019229	BP	GO:0019229	regulation of vasoconstriction	5/434	86/28814	0.00973797	0.277891	0.257098	11418/11549/18166/30878/15558	5
GO:0051283	BP	GO:0051283	negative regulation of sequestering of calcium ion	6/434	120/28814	0.00977554	0.277891	0.257098	15558/21803/14103/16818/12315/15464	6
GO:0002819	BP	GO:0002819	regulation of adaptive immune response	9/434	236/28814	0.00991305	0.277891	0.257098	16362/96935/75863/21803/14204/17221/213208/22042/14128	9
GO:0051653	BP	GO:0051653	spindle localization	4/434	56/28814	0.010065	0.277891	0.257098	114606/56150/67052/14048	4
GO:0061001	BP	GO:0061001	regulation of dendritic spine morphogenesis	4/434	56/28814	0.010065	0.277891	0.257098	17118/329165/53972/108672	4
GO:0051346	BP	GO:0051346	negative regulation of hydrolase activity	12/434	366/28814	0.0100975	0.277891	0.257098	235505/17951/20568/12121/109689/20703/20708/21857/20732/19733/16847/69982	12
GO:0002029	BP	GO:0002029	desensitization of G protein-coupled receptor signaling pathway	3/434	30/28814	0.0101908	0.277891	0.257098	11555/30878/109689	3
GO:0022401	BP	GO:0022401	negative adaptation of signaling pathway	3/434	30/28814	0.0101908	0.277891	0.257098	11555/30878/109689	3
GO:0009636	BP	GO:0009636	response to toxic substance	6/434	122/28814	0.0105526	0.277891	0.257098	13107/20269/11864/15567/20656/17523	6
GO:0010769	BP	GO:0010769	regulation of cell morphogenesis involved in differentiation	6/434	122/28814	0.0105526	0.277891	0.257098	50706/17118/380924/17295/15442/20194	6
GO:0045621	BP	GO:0045621	positive regulation of lymphocyte differentiation	6/434	122/28814	0.0105526	0.277891	0.257098	16362/21803/14204/17221/16818/67596	6
GO:0046928	BP	GO:0046928	regulation of neurotransmitter secretion	6/434	122/28814	0.0105526	0.277891	0.257098	11555/11549/18752/15558/20977/99738	6
GO:0051282	BP	GO:0051282	regulation of sequestering of calcium ion	6/434	122/28814	0.0105526	0.277891	0.257098	15558/21803/14103/16818/12315/15464	6
GO:0002026	BP	GO:0002026	regulation of the force of heart contraction	3/434	31/28814	0.0111586	0.277891	0.257098	11555/11549/30878	3
GO:0010460	BP	GO:0010460	positive regulation of heart rate	3/434	31/28814	0.0111586	0.277891	0.257098	11549/30878/15464	3
GO:0051606	BP	GO:0051606	detection of stimulus	10/434	283/28814	0.0111754	0.277891	0.257098	11418/100503041/11994/171395/17951/15558/109689/20656/12315/18053	10
GO:0045664	BP	GO:0045664	regulation of neuron differentiation	9/434	241/28814	0.011259	0.277891	0.257098	12175/114606/78405/21418/22671/15567/14048/18053/233064	9
GO:0007601	BP	GO:0007601	visual perception	7/434	161/28814	0.0112988	0.277891	0.257098	54352/237940/11994/14409/30952/94220/77945	7
GO:0051208	BP	GO:0051208	sequestering of calcium ion	6/434	124/28814	0.0113724	0.277891	0.257098	15558/21803/14103/16818/12315/15464	6
GO:0002924	BP	GO:0002924	negative regulation of humoral immune response mediated by circulating immunoglobulin	2/434	11/28814	0.0113783	0.277891	0.257098	96935/17221	2
GO:0006558	BP	GO:0006558	L-phenylalanine metabolic process	2/434	11/28814	0.0113783	0.277891	0.257098	14874/14204	2
GO:0010612	BP	GO:0010612	regulation of cardiac muscle adaptation	2/434	11/28814	0.0113783	0.277891	0.257098	12154/74155	2
GO:0016078	BP	GO:0016078	tRNA catabolic process	2/434	11/28814	0.0113783	0.277891	0.257098	237886/276950	2
GO:1901978	BP	GO:1901978	positive regulation of cell cycle checkpoint	2/434	11/28814	0.0113783	0.277891	0.257098	56150/67052	2
GO:1902221	BP	GO:1902221	erythrose 4-phosphate/phosphoenolpyruvate family amino acid metabolic process	2/434	11/28814	0.0113783	0.277891	0.257098	14874/14204	2
GO:0006836	BP	GO:0006836	neurotransmitter transport	9/434	242/28814	0.0115439	0.277891	0.257098	53420/11555/11549/18752/18190/15558/15567/20977/99738	9
GO:0008593	BP	GO:0008593	regulation of Notch signaling pathway	5/434	90/28814	0.0117081	0.277891	0.257098	50706/18011/109689/14048/17221	5
GO:0010827	BP	GO:0010827	regulation of glucose transmembrane transport	5/434	90/28814	0.0117081	0.277891	0.257098	227358/18260/18611/74011/17295	5
GO:0001894	BP	GO:0001894	tissue homeostasis	10/434	286/28814	0.0119627	0.277891	0.257098	11555/18260/11994/19340/21803/12825/68371/213208/22042/18383	10
GO:0000132	BP	GO:0000132	establishment of mitotic spindle orientation	3/434	32/28814	0.0121777	0.277891	0.257098	56150/67052/14048	3
GO:0023058	BP	GO:0023058	adaptation of signaling pathway	3/434	32/28814	0.0121777	0.277891	0.257098	11555/30878/109689	3
GO:0030212	BP	GO:0030212	hyaluronan metabolic process	3/434	32/28814	0.0121777	0.277891	0.257098	15116/21803/15118	3
GO:0060390	BP	GO:0060390	regulation of SMAD protein signal transduction	3/434	32/28814	0.0121777	0.277891	0.257098	17826/21803/68371	3
GO:0035023	BP	GO:0035023	regulation of Rho protein signal transduction	5/434	91/28814	0.01224	0.277891	0.257098	11549/17295/109689/12825/18053	5
GO:0035082	BP	GO:0035082	axoneme assembly	5/434	91/28814	0.01224	0.277891	0.257098	18011/70997/13417/78801/227736	5
GO:0042391	BP	GO:0042391	regulation of membrane potential	14/434	469/28814	0.0123864	0.277891	0.257098	110902/11418/11555/11549/14409/20269/74011/17295/14403/20656/207683/399548/18053/99738	14
GO:0006937	BP	GO:0006937	regulation of muscle contraction	7/434	164/28814	0.0124109	0.277891	0.257098	11555/11549/74492/16818/12154/50501/12315	7
GO:0050670	BP	GO:0050670	regulation of lymphocyte proliferation	9/434	245/28814	0.0124308	0.277891	0.257098	16362/14732/75863/21803/14714/14204/17221/213208/22042	9
GO:0072593	BP	GO:0072593	reactive oxygen species metabolic process	9/434	245/28814	0.0124308	0.277891	0.257098	17295/21418/21803/14218/20656/12408/17523/18053/71893	9
GO:0003073	BP	GO:0003073	regulation of systemic arterial blood pressure	6/434	127/28814	0.012685	0.277891	0.257098	11418/11555/50706/11549/30878/20656	6
GO:1900024	BP	GO:1900024	regulation of substrate adhesion-dependent cell spreading	4/434	60/28814	0.0127529	0.277891	0.257098	50706/380924/15442/20194	4
GO:0050672	BP	GO:0050672	negative regulation of lymphocyte proliferation	5/434	92/28814	0.0127879	0.277891	0.257098	75863/21803/14714/14204/213208	5
GO:0050953	BP	GO:0050953	sensory perception of light stimulus	7/434	165/28814	0.0127985	0.277891	0.257098	54352/237940/11994/14409/30952/94220/77945	7
GO:0002834	BP	GO:0002834	regulation of response to tumor cell	3/434	33/28814	0.0132485	0.277891	0.257098	14204/77777/12315	3
GO:0034505	BP	GO:0034505	tooth mineralization	3/434	33/28814	0.0132485	0.277891	0.257098	94220/21418/21803	3
GO:0007029	BP	GO:0007029	endoplasmic reticulum organization	5/434	93/28814	0.0133523	0.277891	0.257098	73991/114606/66087/70675/22671	5
GO:0032945	BP	GO:0032945	negative regulation of mononuclear cell proliferation	5/434	93/28814	0.0133523	0.277891	0.257098	75863/21803/14714/14204/213208	5
GO:0006814	BP	GO:0006814	sodium ion transport	9/434	248/28814	0.0133675	0.277891	0.257098	11418/11555/20269/432450/21803/20495/15567/399548/317750	9
GO:0006000	BP	GO:0006000	fructose metabolic process	2/434	12/28814	0.013519	0.277891	0.257098	14120/14121	2
GO:0030388	BP	GO:0030388	fructose 1,6-bisphosphate metabolic process	2/434	12/28814	0.013519	0.277891	0.257098	14120/14121	2
GO:0034333	BP	GO:0034333	adherens junction assembly	2/434	12/28814	0.013519	0.277891	0.257098	329165/83964	2
GO:0046598	BP	GO:0046598	positive regulation of viral entry into host cell	2/434	12/28814	0.013519	0.277891	0.257098	338364/50528	2
GO:0071281	BP	GO:0071281	cellular response to iron ion	2/434	12/28814	0.013519	0.277891	0.257098	21418/22042	2
GO:0075294	BP	GO:0075294	positive regulation by symbiont of entry into host	2/434	12/28814	0.013519	0.277891	0.257098	338364/50528	2
GO:0042476	BP	GO:0042476	odontogenesis	6/434	129/28814	0.0136169	0.278336	0.25751	94220/320100/21418/21803/18383/18053	6
GO:0032944	BP	GO:0032944	regulation of mononuclear cell proliferation	9/434	249/28814	0.0136911	0.278336	0.25751	16362/14732/75863/21803/14714/14204/17221/213208/22042	9
GO:0030203	BP	GO:0030203	glycosaminoglycan metabolic process	5/434	94/28814	0.0139331	0.278663	0.257812	15116/15442/21803/15118/12111	5
GO:0035304	BP	GO:0035304	regulation of protein dephosphorylation	5/434	94/28814	0.0139331	0.278663	0.257812	108912/21803/13003/19733/12315	5
GO:0042475	BP	GO:0042475	odontogenesis of dentin-containing tooth	5/434	94/28814	0.0139331	0.278663	0.257812	94220/320100/21803/18383/18053	5
GO:0010614	BP	GO:0010614	negative regulation of cardiac muscle hypertrophy	3/434	34/28814	0.0143713	0.282839	0.261677	12154/232854/74155	3
GO:0010863	BP	GO:0010863	positive regulation of phospholipase C activity	3/434	34/28814	0.0143713	0.282839	0.261677	11549/15558/11517	3
GO:0060117	BP	GO:0060117	auditory receptor cell development	3/434	34/28814	0.0143713	0.282839	0.261677	100503041/97031/11994	3
GO:0040013	BP	GO:0040013	negative regulation of locomotion	11/434	340/28814	0.0147143	0.288058	0.266505	319430/12667/15116/20348/21857/21803/12825/14714/19733/12154/18053	11
GO:0035306	BP	GO:0035306	positive regulation of dephosphorylation	4/434	63/28814	0.0150427	0.291403	0.2696	108912/21803/19733/12315	4
GO:0048260	BP	GO:0048260	positive regulation of receptor-mediated endocytosis	4/434	63/28814	0.0150427	0.291403	0.2696	80838/30878/12121/109689	4
GO:0044782	BP	GO:0044782	cilium organization	12/434	388/28814	0.0153795	0.293412	0.271459	16559/11994/18011/70997/241112/320634/13417/78801/19329/218630/227736/77945	12
GO:0001505	BP	GO:0001505	regulation of neurotransmitter levels	9/434	254/28814	0.0153967	0.293412	0.271459	53420/11555/11549/18752/18190/15558/15567/20977/99738	9
GO:0035025	BP	GO:0035025	positive regulation of Rho protein signal transduction	3/434	35/28814	0.0155464	0.293412	0.271459	109689/12825/18053	3
GO:0045987	BP	GO:0045987	positive regulation of smooth muscle contraction	3/434	35/28814	0.0155464	0.293412	0.271459	11549/16818/50501	3
GO:1903037	BP	GO:1903037	regulation of leukocyte cell-cell adhesion	11/434	343/28814	0.0156056	0.293412	0.271459	16362/14732/75863/21803/14714/14204/17221/16818/213208/22042/67596	11
GO:0050868	BP	GO:0050868	negative regulation of T cell activation	6/434	133/28814	0.0156222	0.293412	0.271459	16362/75863/21803/14714/14204/213208	6
GO:2001223	BP	GO:2001223	negative regulation of neuron migration	2/434	13/28814	0.0158193	0.293787	0.271805	12825/14714	2
GO:0060193	BP	GO:0060193	positive regulation of lipase activity	4/434	64/28814	0.0158598	0.293787	0.271805	17118/11549/15558/11517	4
GO:0031032	BP	GO:0031032	actomyosin structure organization	8/434	213/28814	0.0158804	0.293787	0.271805	415115/68075/20474/93689/17295/109689/20194/12154	8
GO:0000018	BP	GO:0000018	regulation of DNA recombination	6/434	134/28814	0.0161538	0.297359	0.27511	68067/80838/213389/21803/216049/22042	6
GO:0007229	BP	GO:0007229	integrin-mediated signaling pathway	5/434	98/28814	0.0164261	0.297665	0.275393	27027/16407/21857/12825/223272	5
GO:0044264	BP	GO:0044264	cellular polysaccharide metabolic process	5/434	98/28814	0.0164261	0.297665	0.275393	77781/15116/14711/15118/16847	5
GO:0070664	BP	GO:0070664	negative regulation of leukocyte proliferation	5/434	98/28814	0.0164261	0.297665	0.275393	75863/21803/14714/14204/213208	5
GO:0019318	BP	GO:0019318	hexose metabolic process	9/434	257/28814	0.0164923	0.297665	0.275393	77781/69802/14120/227358/18166/14711/19733/16847/14121	9
GO:0006941	BP	GO:0006941	striated muscle contraction	7/434	174/28814	0.0166873	0.298385	0.276059	11555/11549/74492/17295/12154/399548/12315	7
GO:0014741	BP	GO:0014741	negative regulation of muscle hypertrophy	3/434	36/28814	0.0167741	0.298385	0.276059	12154/232854/74155	3
GO:0040001	BP	GO:0040001	establishment of mitotic spindle localization	3/434	36/28814	0.0167741	0.298385	0.276059	56150/67052/14048	3
GO:0050863	BP	GO:0050863	regulation of T cell activation	11/434	348/28814	0.0171803	0.299175	0.27679	16362/14732/75863/21803/14714/14204/17221/16818/213208/22042/67596	11
GO:0008277	BP	GO:0008277	regulation of G protein-coupled receptor signaling pathway	6/434	136/28814	0.0172542	0.299175	0.27679	11555/30878/12121/17295/109689/20977	6
GO:0045776	BP	GO:0045776	negative regulation of blood pressure	4/434	66/28814	0.0175763	0.299175	0.27679	11555/11549/30878/20656	4
GO:0002703	BP	GO:0002703	regulation of leukocyte mediated immunity	10/434	304/28814	0.0175961	0.299175	0.27679	96935/75863/21803/14204/77777/56554/17221/213208/22042/14128	10
GO:0052547	BP	GO:0052547	regulation of peptidase activity	13/434	443/28814	0.0176989	0.299175	0.27679	235505/17951/20568/109689/20703/20708/21857/20732/14103/16818/22035/69982/18053	13
GO:0016079	BP	GO:0016079	synaptic vesicle exocytosis	6/434	137/28814	0.0178232	0.299175	0.27679	53420/11555/11549/18752/15558/20977	6
GO:2000146	BP	GO:2000146	negative regulation of cell motility	10/434	305/28814	0.017958	0.299175	0.27679	319430/12667/15116/21857/21803/12825/14714/19733/12154/18053	10
GO:0048705	BP	GO:0048705	skeletal system morphogenesis	9/434	261/28814	0.0180404	0.299175	0.27679	54352/20474/15405/21418/12825/14048/15403/15413/103889	9
GO:0010661	BP	GO:0010661	positive regulation of muscle cell apoptotic process	3/434	37/28814	0.0180545	0.299175	0.27679	109689/58217/20656	3
GO:0006002	BP	GO:0006002	fructose 6-phosphate metabolic process	2/434	14/28814	0.0182739	0.299175	0.27679	14120/14121	2
GO:0009312	BP	GO:0009312	oligosaccharide biosynthetic process	2/434	14/28814	0.0182739	0.299175	0.27679	14120/14121	2
GO:0034393	BP	GO:0034393	positive regulation of smooth muscle cell apoptotic process	2/434	14/28814	0.0182739	0.299175	0.27679	109689/20656	2
GO:0042487	BP	GO:0042487	regulation of odontogenesis of dentin-containing tooth	2/434	14/28814	0.0182739	0.299175	0.27679	18383/18053	2
GO:0045916	BP	GO:0045916	negative regulation of complement activation	2/434	14/28814	0.0182739	0.299175	0.27679	96935/17221	2
GO:0046073	BP	GO:0046073	dTMP metabolic process	2/434	14/28814	0.0182739	0.299175	0.27679	20425/72962	2
GO:0051152	BP	GO:0051152	positive regulation of smooth muscle cell differentiation	2/434	14/28814	0.0182739	0.299175	0.27679	21803/20656	2
GO:0090158	BP	GO:0090158	endoplasmic reticulum membrane organization	2/434	14/28814	0.0182739	0.299175	0.27679	73991/70675	2
GO:2000343	BP	GO:2000343	positive regulation of chemokine (C-X-C motif) ligand 2 production	2/434	14/28814	0.0182739	0.299175	0.27679	50706/68279	2
GO:0010466	BP	GO:0010466	negative regulation of peptidase activity	9/434	262/28814	0.0184435	0.299879	0.277441	235505/17951/20568/109689/20703/20708/21857/20732/69982	9
GO:0097061	BP	GO:0097061	dendritic spine organization	5/434	101/28814	0.018479	0.299879	0.277441	17118/329165/53972/216049/108672	5
GO:0009612	BP	GO:0009612	response to mechanical stimulus	7/434	178/28814	0.0186587	0.300855	0.278344	11418/100503041/11994/171395/18190/15558/16818	7
GO:0043543	BP	GO:0043543	protein acylation	9/434	263/28814	0.018853	0.300855	0.278344	56441/74838/18108/13486/109689/21803/208158/108672/70999	9
GO:0008217	BP	GO:0008217	regulation of blood pressure	8/434	220/28814	0.018896	0.300855	0.278344	11418/11555/50706/11549/18166/30878/74574/20656	8
GO:0009117	BP	GO:0009117	nucleotide metabolic process	13/434	447/28814	0.0188986	0.300855	0.278344	15360/14732/20425/15558/72106/72962/21803/102954/78801/272428/331487/26897/14121	13
GO:0051588	BP	GO:0051588	regulation of neurotransmitter transport	6/434	139/28814	0.0189997	0.300855	0.278344	11555/11549/18752/15558/20977/99738	6
GO:0042326	BP	GO:0042326	negative regulation of phosphorylation	12/434	400/28814	0.0190271	0.300855	0.278344	69802/235505/18260/16362/108909/17295/109689/21803/19733/232854/74155/14121	12
GO:0060395	BP	GO:0060395	SMAD protein signal transduction	5/434	102/28814	0.0191992	0.302285	0.279667	17826/21803/68371/12154/14559	5
GO:0034661	BP	GO:0034661	ncRNA catabolic process	3/434	38/28814	0.0193878	0.302678	0.280031	237886/276950/67010	3
GO:0051294	BP	GO:0051294	establishment of spindle orientation	3/434	38/28814	0.0193878	0.302678	0.280031	56150/67052/14048	3
GO:0008584	BP	GO:0008584	male gonad development	6/434	141/28814	0.0202281	0.304124	0.281369	20474/15405/214321/11498/77595/69982	6
GO:0050870	BP	GO:0050870	positive regulation of T cell activation	8/434	223/28814	0.020306	0.304124	0.281369	16362/14732/21803/14204/17221/16818/22042/67596	8
GO:0006874	BP	GO:0006874	cellular calcium ion homeostasis	14/434	500/28814	0.020345	0.304124	0.281369	11555/319430/11549/18166/74011/15558/11517/21803/14103/19733/16818/12315/317750/15464	14
GO:0006940	BP	GO:0006940	regulation of smooth muscle contraction	4/434	69/28814	0.0203606	0.304124	0.281369	11555/11549/16818/50501	4
GO:0051926	BP	GO:0051926	negative regulation of calcium ion transport	4/434	69/28814	0.0203606	0.304124	0.281369	21803/12315/14681/15464	4
GO:0045861	BP	GO:0045861	negative regulation of proteolysis	11/434	358/28814	0.0206817	0.304124	0.281369	235505/18752/17951/20568/109689/20703/20708/21857/20732/56291/69982	11
GO:0007173	BP	GO:0007173	epidermal growth factor receptor signaling pathway	5/434	104/28814	0.0206942	0.304124	0.281369	18011/21418/21803/14103/74155	5
GO:0010770	BP	GO:0010770	positive regulation of cell morphogenesis involved in differentiation	5/434	104/28814	0.0206942	0.304124	0.281369	17118/380924/17295/15442/20194	5
GO:0046849	BP	GO:0046849	bone remodeling	5/434	104/28814	0.0206942	0.304124	0.281369	11555/19340/22042/18383/16847	5
GO:0006767	BP	GO:0006767	water-soluble vitamin metabolic process	3/434	39/28814	0.020774	0.304124	0.281369	20425/26363/19733	3
GO:0051260	BP	GO:0051260	protein homooligomerization	7/434	182/28814	0.0207879	0.304124	0.281369	73991/20425/74568/14711/22671/20656/99738	7
GO:0046546	BP	GO:0046546	development of primary male sexual characteristics	6/434	142/28814	0.020862	0.304124	0.281369	20474/15405/214321/11498/77595/69982	6
GO:0006570	BP	GO:0006570	tyrosine metabolic process	2/434	15/28814	0.0208777	0.304124	0.281369	14874/14204	2
GO:0009130	BP	GO:0009130	pyrimidine nucleoside monophosphate biosynthetic process	2/434	15/28814	0.0208777	0.304124	0.281369	20425/331487	2
GO:0043144	BP	GO:0043144	sno(s)RNA processing	2/434	15/28814	0.0208777	0.304124	0.281369	69942/68280	2
GO:0051280	BP	GO:0051280	negative regulation of release of sequestered calcium ion into cytosol	2/434	15/28814	0.0208777	0.304124	0.281369	21803/12315	2
GO:0099171	BP	GO:0099171	presynaptic modulation of chemical synaptic transmission	2/434	15/28814	0.0208777	0.304124	0.281369	12667/18752	2
GO:0050890	BP	GO:0050890	cognition	11/434	359/28814	0.0210587	0.304512	0.281727	11555/70207/12667/320974/72635/78405/18190/15558/329165/76071/15567	11
GO:0050866	BP	GO:0050866	negative regulation of cell activation	8/434	225/28814	0.0212866	0.304512	0.281727	27027/11555/16362/75863/21803/14714/14204/213208	8
GO:0035904	BP	GO:0035904	aorta development	4/434	70/28814	0.0213455	0.304512	0.281727	12667/12825/14048/18053	4
GO:0046324	BP	GO:0046324	regulation of glucose import	4/434	70/28814	0.0213455	0.304512	0.281727	227358/18260/18611/74011	4
GO:0070663	BP	GO:0070663	regulation of leukocyte proliferation	9/434	269/28814	0.0214499	0.304512	0.281727	16362/14732/75863/21803/14714/14204/17221/213208/22042	9
GO:0006753	BP	GO:0006753	nucleoside phosphate metabolic process	13/434	455/28814	0.0214804	0.304512	0.281727	15360/14732/20425/15558/72106/72962/21803/102954/78801/272428/331487/26897/14121	13
GO:0050767	BP	GO:0050767	regulation of neurogenesis	13/434	455/28814	0.0214804	0.304512	0.281727	17118/114606/18011/20348/17295/20732/21803/229715/22671/20194/216049/269344/233064	13
GO:0030239	BP	GO:0030239	myofibril assembly	4/434	71/28814	0.022359	0.305614	0.282748	415115/20474/93689/12154	4
GO:0042058	BP	GO:0042058	regulation of epidermal growth factor receptor signaling pathway	4/434	71/28814	0.022359	0.305614	0.282748	18011/21418/14103/74155	4
GO:0035051	BP	GO:0035051	cardiocyte differentiation	7/434	185/28814	0.0224918	0.305614	0.282748	11549/20348/17295/21803/12154/232854/50501	7
GO:1903305	BP	GO:1903305	regulation of regulated secretory pathway	7/434	185/28814	0.0224918	0.305614	0.282748	53420/11555/11549/18752/19340/15558/20977	7
GO:0007015	BP	GO:0007015	actin filament organization	13/434	458/28814	0.0225136	0.305614	0.282748	56441/17118/114606/93689/11994/74492/53318/17295/56419/109689/329165/241112/20194	13
GO:0016358	BP	GO:0016358	dendrite development	10/434	317/28814	0.0227394	0.305614	0.282748	17118/18011/17295/329165/19329/53972/216049/108672/13175/18053	10
GO:0055001	BP	GO:0055001	muscle cell development	8/434	228/28814	0.0228197	0.305614	0.282748	381339/415115/20474/93689/11549/17295/12154/232854	8
GO:0044403	BP	GO:0044403	biological process involved in symbiotic interaction	9/434	272/28814	0.0228405	0.305614	0.282748	12642/52898/17951/338364/75863/20732/58217/50528/100702	9
GO:0048592	BP	GO:0048592	eye morphogenesis	7/434	186/28814	0.0230806	0.305614	0.282748	54352/50530/329941/21418/329165/14103/77945	7
GO:0005996	BP	GO:0005996	monosaccharide metabolic process	9/434	273/28814	0.0233181	0.305614	0.282748	77781/69802/14120/227358/18166/14711/19733/16847/14121	9
GO:0007249	BP	GO:0007249	I-kappaB kinase/NF-kappaB signaling	8/434	229/28814	0.0233475	0.305614	0.282748	68075/232941/16362/72106/380924/14103/22035/22042	8
GO:0000271	BP	GO:0000271	polysaccharide biosynthetic process	4/434	72/28814	0.0234014	0.305614	0.282748	77781/15116/21803/15118	4
GO:0048168	BP	GO:0048168	regulation of neuronal synaptic plasticity	4/434	72/28814	0.0234014	0.305614	0.282748	12667/18011/381677/20977	4
GO:0055002	BP	GO:0055002	striated muscle cell development	4/434	72/28814	0.0234014	0.305614	0.282748	415115/20474/93689/12154	4
GO:0002713	BP	GO:0002713	negative regulation of B cell mediated immunity	2/434	16/28814	0.0236256	0.305614	0.282748	96935/17221	2
GO:0002890	BP	GO:0002890	negative regulation of immunoglobulin mediated immune response	2/434	16/28814	0.0236256	0.305614	0.282748	96935/17221	2
GO:0006544	BP	GO:0006544	glycine metabolic process	2/434	16/28814	0.0236256	0.305614	0.282748	20425/14711	2
GO:0007512	BP	GO:0007512	adult heart development	2/434	16/28814	0.0236256	0.305614	0.282748	11549/12154	2
GO:0009074	BP	GO:0009074	aromatic amino acid family catabolic process	2/434	16/28814	0.0236256	0.305614	0.282748	14874/14204	2
GO:0030238	BP	GO:0030238	male sex determination	2/434	16/28814	0.0236256	0.305614	0.282748	20474/14714	2
GO:0055091	BP	GO:0055091	phospholipid homeostasis	2/434	16/28814	0.0236256	0.305614	0.282748	14732/21803	2
GO:2000232	BP	GO:2000232	regulation of rRNA processing	2/434	16/28814	0.0236256	0.305614	0.282748	67674/72171	2
GO:0048813	BP	GO:0048813	dendrite morphogenesis	7/434	187/28814	0.02368	0.305614	0.282748	17118/17295/329165/53972/216049/108672/13175	7
GO:0006220	BP	GO:0006220	pyrimidine nucleotide metabolic process	3/434	41/28814	0.0237058	0.305614	0.282748	20425/72962/331487	3
GO:0071604	BP	GO:0071604	transforming growth factor beta production	3/434	41/28814	0.0237058	0.305614	0.282748	17295/12825/17221	3
GO:2000463	BP	GO:2000463	positive regulation of excitatory postsynaptic potential	3/434	41/28814	0.0237058	0.305614	0.282748	11555/207683/18053	3
GO:1903038	BP	GO:1903038	negative regulation of leukocyte cell-cell adhesion	6/434	147/28814	0.0242339	0.311339	0.288044	16362/75863/21803/14714/14204/213208	6
GO:0106027	BP	GO:0106027	neuron projection organization	5/434	109/28814	0.0247582	0.316734	0.293035	17118/329165/53972/216049/108672	5
GO:1902107	BP	GO:1902107	positive regulation of leukocyte differentiation	7/434	189/28814	0.0249107	0.316734	0.293035	16362/21803/14204/17221/16818/216984/67596	7
GO:1903708	BP	GO:1903708	positive regulation of hemopoiesis	7/434	189/28814	0.0249107	0.316734	0.293035	16362/21803/14204/17221/16818/216984/67596	7
GO:0110110	BP	GO:0110110	positive regulation of animal organ morphogenesis	3/434	42/28814	0.0252512	0.317521	0.293763	20474/21803/18053	3
GO:0043524	BP	GO:0043524	negative regulation of neuron apoptotic process	7/434	190/28814	0.0255421	0.317521	0.293763	20474/18752/78405/21418/109689/20656/18053	7
GO:0051056	BP	GO:0051056	regulation of small GTPase mediated signal transduction	8/434	233/28814	0.025545	0.317521	0.293763	12175/11549/17295/109689/11517/12825/18053/14121	8
GO:0045911	BP	GO:0045911	positive regulation of DNA recombination	4/434	74/28814	0.0255736	0.317521	0.293763	68067/213389/21803/22042	4
GO:0006022	BP	GO:0006022	aminoglycan metabolic process	5/434	110/28814	0.0256281	0.317521	0.293763	15116/15442/21803/15118/12111	5
GO:0034446	BP	GO:0034446	substrate adhesion-dependent cell spreading	5/434	110/28814	0.0256281	0.317521	0.293763	50706/64099/380924/15442/20194	5
GO:0019233	BP	GO:0019233	sensory perception of pain	6/434	149/28814	0.025679	0.317521	0.293763	11555/18166/20269/15558/18053/99738	6
GO:0062012	BP	GO:0062012	regulation of small molecule metabolic process	11/434	371/28814	0.0259863	0.317521	0.293763	77781/69802/227358/50722/15558/72106/11517/14711/19733/16847/14121	11
GO:0007160	BP	GO:0007160	cell-matrix adhesion	8/434	234/28814	0.0261161	0.317521	0.293763	50706/16407/15442/58217/12825/20194/83964/223272	8
GO:0043122	BP	GO:0043122	regulation of I-kappaB kinase/NF-kappaB signaling	7/434	191/28814	0.0261845	0.317521	0.293763	68075/232941/72106/380924/14103/22035/22042	7
GO:0009176	BP	GO:0009176	pyrimidine deoxyribonucleoside monophosphate metabolic process	2/434	17/28814	0.0265127	0.317521	0.293763	20425/72962	2
GO:0019430	BP	GO:0019430	removal of superoxide radicals	2/434	17/28814	0.0265127	0.317521	0.293763	20656/17523	2
GO:0040015	BP	GO:0040015	negative regulation of multicellular organism growth	2/434	17/28814	0.0265127	0.317521	0.293763	11555/231507	2
GO:0051284	BP	GO:0051284	positive regulation of sequestering of calcium ion	2/434	17/28814	0.0265127	0.317521	0.293763	21803/12315	2
GO:0061000	BP	GO:0061000	negative regulation of dendritic spine development	2/434	17/28814	0.0265127	0.317521	0.293763	53972/18053	2
GO:0090266	BP	GO:0090266	regulation of mitotic cell cycle spindle assembly checkpoint	2/434	17/28814	0.0265127	0.317521	0.293763	56150/67052	2
GO:1903504	BP	GO:1903504	regulation of mitotic spindle checkpoint	2/434	17/28814	0.0265127	0.317521	0.293763	56150/67052	2
GO:0010522	BP	GO:0010522	regulation of calcium ion transport into cytosol	5/434	111/28814	0.0265173	0.317521	0.293763	11555/11517/21803/12315/15464	5
GO:0010611	BP	GO:0010611	regulation of cardiac muscle hypertrophy	4/434	75/28814	0.0267037	0.318721	0.294874	11549/12154/232854/74155	4
GO:0031589	BP	GO:0031589	cell-substrate adhesion	11/434	373/28814	0.0268824	0.319823	0.295893	50706/17118/64099/16407/380924/15442/58217/12825/20194/83964/223272	11
GO:0044839	BP	GO:0044839	cell cycle G2/M phase transition	6/434	151/28814	0.0271803	0.32233	0.298213	68067/50789/76843/67052/12315/50788	6
GO:0051607	BP	GO:0051607	defense response to virus	9/434	281/28814	0.0273981	0.323875	0.299642	27027/54651/17086/16362/14732/338364/74568/237886/276950	9
GO:0046847	BP	GO:0046847	filopodium assembly	4/434	76/28814	0.0278632	0.325102	0.300777	18011/70997/19329/226970	4
GO:1901184	BP	GO:1901184	regulation of ERBB signaling pathway	4/434	76/28814	0.0278632	0.325102	0.300777	18011/21418/14103/74155	4
GO:0051146	BP	GO:0051146	striated muscle cell differentiation	10/434	328/28814	0.0278773	0.325102	0.300777	381339/415115/12175/20474/93689/11549/17295/21803/12154/232854	10
GO:0060249	BP	GO:0060249	anatomical structure homeostasis	10/434	328/28814	0.0278773	0.325102	0.300777	11555/18260/11994/19340/21803/12825/68371/213208/22042/18383	10
GO:0140546	BP	GO:0140546	defense response to symbiont	9/434	282/28814	0.0279412	0.325102	0.300777	27027/54651/17086/16362/14732/338364/74568/237886/276950	9
GO:1900026	BP	GO:1900026	positive regulation of substrate adhesion-dependent cell spreading	3/434	44/28814	0.0285008	0.330574	0.30584	380924/15442/20194	3
GO:0098661	BP	GO:0098661	inorganic anion transmembrane transport	4/434	77/28814	0.0290523	0.335917	0.310783	224674/14409/14403/20495	4
GO:0002921	BP	GO:0002921	negative regulation of humoral immune response	2/434	18/28814	0.0295343	0.338318	0.313005	96935/17221	2
GO:0010867	BP	GO:0010867	positive regulation of triglyceride biosynthetic process	2/434	18/28814	0.0295343	0.338318	0.313005	14732/19733	2
GO:0016074	BP	GO:0016074	sno(s)RNA metabolic process	2/434	18/28814	0.0295343	0.338318	0.313005	69942/68280	2
GO:1901361	BP	GO:1901361	organic cyclic compound catabolic process	13/434	477/28814	0.0299349	0.341849	0.316271	231464/13107/75901/72962/14874/19733/102954/14204/66373/237886/12408/276950/67010	13
GO:0014743	BP	GO:0014743	regulation of muscle hypertrophy	4/434	78/28814	0.030271	0.343567	0.317861	11549/12154/232854/74155	4
GO:0045453	BP	GO:0045453	bone resorption	4/434	78/28814	0.030271	0.343567	0.317861	11555/19340/22042/18383	4
GO:0046651	BP	GO:0046651	lymphocyte proliferation	10/434	335/28814	0.0315488	0.35156	0.325255	16362/14732/75863/21803/14714/14204/17221/213208/22042/15201	10
GO:0006813	BP	GO:0006813	potassium ion transport	8/434	243/28814	0.031661	0.35156	0.325255	11555/227632/15558/229715/20495/12315/317750/99738	8
GO:0007159	BP	GO:0007159	leukocyte cell-cell adhesion	11/434	383/28814	0.0317001	0.35156	0.325255	16362/14732/75863/21803/14714/14204/17221/16818/213208/22042/67596	11
GO:0060122	BP	GO:0060122	inner ear receptor cell stereocilium organization	3/434	46/28814	0.0319613	0.35156	0.325255	100503041/97031/11994	3
GO:0035637	BP	GO:0035637	multicellular organismal signaling	6/434	157/28814	0.0320289	0.35156	0.325255	20269/72962/83964/399548/99738/15464	6
GO:0045785	BP	GO:0045785	positive regulation of cell adhesion	13/434	482/28814	0.0321535	0.35156	0.325255	12667/16362/14732/380924/15442/21803/58217/20194/14204/17221/16818/22042/67596	13
GO:0006888	BP	GO:0006888	endoplasmic reticulum to Golgi vesicle-mediated transport	5/434	117/28814	0.032265	0.35156	0.325255	103694/78232/66111/73130/67864	5
GO:0038127	BP	GO:0038127	ERBB signaling pathway	5/434	117/28814	0.032265	0.35156	0.325255	18011/21418/21803/14103/74155	5
GO:1904659	BP	GO:1904659	glucose transmembrane transport	5/434	117/28814	0.032265	0.35156	0.325255	227358/18260/18611/74011/17295	5
GO:0009615	BP	GO:0009615	response to virus	10/434	337/28814	0.0326575	0.35156	0.325255	27027/54651/17086/16362/14732/338364/74568/21803/237886/276950	10
GO:0010523	BP	GO:0010523	negative regulation of calcium ion transport into cytosol	2/434	19/28814	0.0326856	0.35156	0.325255	21803/12315	2
GO:0021783	BP	GO:0021783	preganglionic parasympathetic fiber development	2/434	19/28814	0.0326856	0.35156	0.325255	21418/103889	2
GO:0032570	BP	GO:0032570	response to progesterone	2/434	19/28814	0.0326856	0.35156	0.325255	21803/12408	2
GO:0040037	BP	GO:0040037	negative regulation of fibroblast growth factor receptor signaling pathway	2/434	19/28814	0.0326856	0.35156	0.325255	30878/18053	2
GO:0045721	BP	GO:0045721	negative regulation of gluconeogenesis	2/434	19/28814	0.0326856	0.35156	0.325255	227358/16847	2
GO:0071450	BP	GO:0071450	cellular response to oxygen radical	2/434	19/28814	0.0326856	0.35156	0.325255	20656/17523	2
GO:0071451	BP	GO:0071451	cellular response to superoxide	2/434	19/28814	0.0326856	0.35156	0.325255	20656/17523	2
GO:0090231	BP	GO:0090231	regulation of spindle checkpoint	2/434	19/28814	0.0326856	0.35156	0.325255	56150/67052	2
GO:1904888	BP	GO:1904888	cranial skeletal system development	4/434	80/28814	0.032798	0.351694	0.32538	54352/20474/12667/21418	4
GO:0008643	BP	GO:0008643	carbohydrate transport	6/434	158/28814	0.0328882	0.351694	0.32538	224674/227358/18260/18611/74011/17295	6
GO:0048608	BP	GO:0048608	reproductive structure development	13/434	484/28814	0.0330734	0.352656	0.32627	54352/20474/15405/214321/17295/109689/381677/20708/20732/14714/11498/77595/69982	13
GO:0008645	BP	GO:0008645	hexose transmembrane transport	5/434	118/28814	0.0332927	0.353221	0.326793	227358/18260/18611/74011/17295	5
GO:0002347	BP	GO:0002347	response to tumor cell	3/434	47/28814	0.0337701	0.353221	0.326793	14204/77777/12315	3
GO:0006024	BP	GO:0006024	glycosaminoglycan biosynthetic process	3/434	47/28814	0.0337701	0.353221	0.326793	15116/21803/15118	3
GO:0006110	BP	GO:0006110	regulation of glycolytic process	3/434	47/28814	0.0337701	0.353221	0.326793	15558/72106/14121	3
GO:0035307	BP	GO:0035307	positive regulation of protein dephosphorylation	3/434	47/28814	0.0337701	0.353221	0.326793	108912/21803/12315	3
GO:0032943	BP	GO:0032943	mononuclear cell proliferation	10/434	339/28814	0.0337933	0.353221	0.326793	16362/14732/75863/21803/14714/14204/17221/213208/22042/15201	10
GO:0030336	BP	GO:0030336	negative regulation of cell migration	9/434	292/28814	0.0337947	0.353221	0.326793	319430/12667/15116/21857/21803/12825/14714/12154/18053	9
GO:0002695	BP	GO:0002695	negative regulation of leukocyte activation	7/434	202/28814	0.033988	0.354241	0.327736	27027/16362/75863/21803/14714/14204/213208	7
GO:0008543	BP	GO:0008543	fibroblast growth factor receptor signaling pathway	4/434	81/28814	0.0341064	0.354477	0.327954	12667/30878/20419/18053	4
GO:0030316	BP	GO:0030316	osteoclast differentiation	5/434	119/28814	0.0343405	0.35591	0.32928	235505/21803/14218/22042/18383	5
GO:0048771	BP	GO:0048771	tissue remodeling	7/434	203/28814	0.0347661	0.359301	0.332417	11555/20348/19340/21857/22042/18383/16847	7
GO:0042692	BP	GO:0042692	muscle cell differentiation	12/434	438/28814	0.0348619	0.359301	0.332417	381339/415115/12175/20474/93689/11549/17295/21803/20656/12154/232854/50501	12
GO:0061458	BP	GO:0061458	reproductive system development	13/434	488/28814	0.03497	0.3594	0.332509	54352/20474/15405/214321/17295/109689/381677/20708/20732/14714/11498/77595/69982	13
GO:1903039	BP	GO:1903039	positive regulation of leukocyte cell-cell adhesion	8/434	248/28814	0.0350658	0.3594	0.332509	16362/14732/21803/14204/17221/16818/22042/67596	8
GO:0014015	BP	GO:0014015	positive regulation of gliogenesis	4/434	82/28814	0.0354448	0.361283	0.334251	20732/21803/22671/216049	4
GO:0045913	BP	GO:0045913	positive regulation of carbohydrate metabolic process	4/434	82/28814	0.0354448	0.361283	0.334251	77781/15558/11517/19733	4
GO:0002031	BP	GO:0002031	G protein-coupled receptor internalization	2/434	20/28814	0.035962	0.361575	0.334521	30878/109689	2
GO:0034501	BP	GO:0034501	protein localization to kinetochore	2/434	20/28814	0.035962	0.361575	0.334521	76464/67052	2
GO:0060314	BP	GO:0060314	regulation of ryanodine-sensitive calcium-release channel activity	2/434	20/28814	0.035962	0.361575	0.334521	12315/15464	2
GO:0060841	BP	GO:0060841	venous blood vessel development	2/434	20/28814	0.035962	0.361575	0.334521	12667/20348	2
GO:1903083	BP	GO:1903083	protein localization to condensed chromosome	2/434	20/28814	0.035962	0.361575	0.334521	76464/67052	2
GO:0015749	BP	GO:0015749	monosaccharide transmembrane transport	5/434	121/28814	0.0364969	0.365353	0.338017	227358/18260/18611/74011/17295	5
GO:0072521	BP	GO:0072521	purine-containing compound metabolic process	11/434	392/28814	0.0365353	0.365353	0.338017	15360/14732/20425/15558/72106/21803/14711/102954/272428/26897/14121	11
GO:0043087	BP	GO:0043087	regulation of GTPase activity	10/434	345/28814	0.0373661	0.372654	0.344771	217869/17295/242406/109689/320634/20194/19733/78232/53972/14681	10
GO:0002920	BP	GO:0002920	regulation of humoral immune response	3/434	49/28814	0.0375438	0.373031	0.34512	96935/17221/14128	3
GO:0042177	BP	GO:0042177	negative regulation of protein catabolic process	5/434	122/28814	0.0376056	0.373031	0.34512	18752/56150/242406/21857/56291	5
GO:0050808	BP	GO:0050808	synapse organization	13/434	494/28814	0.0379592	0.375532	0.347434	11418/20474/17118/12667/52398/18011/18190/329165/229715/19329/53972/216049/108672	13
GO:0006766	BP	GO:0006766	vitamin metabolic process	4/434	84/28814	0.0382116	0.375783	0.347666	20425/26363/19733/12408	4
GO:2001259	BP	GO:2001259	positive regulation of cation channel activity	4/434	84/28814	0.0382116	0.375783	0.347666	11418/11555/229715/12315	4
GO:0034764	BP	GO:0034764	positive regulation of transmembrane transport	8/434	253/28814	0.0387103	0.375783	0.347666	11418/11555/227358/18260/17295/229715/19733/12315	8
GO:0010927	BP	GO:0010927	cellular component assembly involved in morphogenesis	5/434	123/28814	0.0387348	0.375783	0.347666	415115/20474/93689/12154/69982	5
GO:0022408	BP	GO:0022408	negative regulation of cell-cell adhesion	7/434	208/28814	0.0388342	0.375783	0.347666	11555/16362/75863/21803/14714/14204/213208	7
GO:0016075	BP	GO:0016075	rRNA catabolic process	2/434	21/28814	0.0393592	0.375783	0.347666	237886/276950	2
GO:0043117	BP	GO:0043117	positive regulation of vascular permeability	2/434	21/28814	0.0393592	0.375783	0.347666	18260/21803	2
GO:0051797	BP	GO:0051797	regulation of hair follicle development	2/434	21/28814	0.0393592	0.375783	0.347666	15442/18053	2
GO:0070166	BP	GO:0070166	enamel mineralization	2/434	21/28814	0.0393592	0.375783	0.347666	94220/21803	2
GO:2000136	BP	GO:2000136	regulation of cell proliferation involved in heart morphogenesis	2/434	21/28814	0.0393592	0.375783	0.347666	14048/12154	2
GO:0051480	BP	GO:0051480	regulation of cytosolic calcium ion concentration	11/434	397/28814	0.0394345	0.375783	0.347666	11555/319430/11549/18166/15558/11517/21803/14103/16818/12315/15464	11
GO:0010862	BP	GO:0010862	positive regulation of pathway-restricted SMAD protein phosphorylation	3/434	50/28814	0.039508	0.375783	0.347666	21803/12154/14559	3
GO:0018198	BP	GO:0018198	peptidyl-cysteine modification	3/434	50/28814	0.039508	0.375783	0.347666	19340/208158/108672	3
GO:0031146	BP	GO:0031146	SCF-dependent proteasomal ubiquitin-dependent protein catabolic process	3/434	50/28814	0.039508	0.375783	0.347666	50789/56291/50788	3
GO:0045214	BP	GO:0045214	sarcomere organization	3/434	50/28814	0.039508	0.375783	0.347666	415115/20474/12154	3
GO:0060998	BP	GO:0060998	regulation of dendritic spine development	4/434	85/28814	0.0396401	0.376073	0.347935	17118/18011/53972/18053	4
GO:0001578	BP	GO:0001578	microtubule bundle formation	5/434	124/28814	0.0398845	0.377423	0.349184	18011/70997/13417/78801/227736	5
GO:0033135	BP	GO:0033135	regulation of peptidyl-serine phosphorylation	6/434	166/28814	0.0403019	0.3804	0.351938	78405/17295/109689/21803/22042/15464	6
GO:0045580	BP	GO:0045580	regulation of T cell differentiation	6/434	167/28814	0.041297	0.388797	0.359706	16362/21803/14204/17221/16818/67596	6
GO:0045933	BP	GO:0045933	positive regulation of muscle contraction	3/434	51/28814	0.0415235	0.388797	0.359706	11549/16818/50501	3
GO:0051289	BP	GO:0051289	protein homotetramerization	3/434	51/28814	0.0415235	0.388797	0.359706	20425/14711/20656	3
GO:0001933	BP	GO:0001933	negative regulation of protein phosphorylation	10/434	352/28814	0.0418552	0.388797	0.359706	235505/18260/16362/108909/17295/109689/21803/19733/232854/74155	10
GO:0019439	BP	GO:0019439	aromatic compound catabolic process	12/434	451/28814	0.0419753	0.388797	0.359706	231464/13107/75901/72962/14874/19733/102954/14204/66373/237886/276950/67010	12
GO:0032414	BP	GO:0032414	positive regulation of ion transmembrane transporter activity	5/434	126/28814	0.0422455	0.388797	0.359706	11418/11555/229715/19733/12315	5
GO:0000303	BP	GO:0000303	response to superoxide	2/434	22/28814	0.0428727	0.388797	0.359706	20656/17523	2
GO:0006658	BP	GO:0006658	phosphatidylserine metabolic process	2/434	22/28814	0.0428727	0.388797	0.359706	241850/67216	2
GO:0009219	BP	GO:0009219	pyrimidine deoxyribonucleotide metabolic process	2/434	22/28814	0.0428727	0.388797	0.359706	20425/72962	2
GO:0010039	BP	GO:0010039	response to iron ion	2/434	22/28814	0.0428727	0.388797	0.359706	21418/22042	2
GO:0042759	BP	GO:0042759	long-chain fatty acid biosynthetic process	2/434	22/28814	0.0428727	0.388797	0.359706	17001/94180	2
GO:0048486	BP	GO:0048486	parasympathetic nervous system development	2/434	22/28814	0.0428727	0.388797	0.359706	21418/103889	2
GO:0048532	BP	GO:0048532	anatomical structure arrangement	2/434	22/28814	0.0428727	0.388797	0.359706	21418/103889	2
GO:0050910	BP	GO:0050910	detection of mechanical stimulus involved in sensory perception of sound	2/434	22/28814	0.0428727	0.388797	0.359706	100503041/11994	2
GO:0060602	BP	GO:0060602	branch elongation of an epithelium	2/434	22/28814	0.0428727	0.388797	0.359706	20474/21803	2
GO:0061323	BP	GO:0061323	cell proliferation involved in heart morphogenesis	2/434	22/28814	0.0428727	0.388797	0.359706	14048/12154	2
GO:0007204	BP	GO:0007204	positive regulation of cytosolic calcium ion concentration	10/434	354/28814	0.0432027	0.389483	0.360341	11555/319430/11549/15558/11517/21803/14103/16818/12315/15464	10
GO:0043123	BP	GO:0043123	positive regulation of I-kappaB kinase/NF-kappaB signaling	5/434	127/28814	0.043457	0.389483	0.360341	68075/72106/14103/22035/22042	5
GO:0043280	BP	GO:0043280	positive regulation of cysteine-type endopeptidase activity involved in apoptotic process	5/434	127/28814	0.043457	0.389483	0.360341	109689/14103/16818/22035/18053	5
GO:0046596	BP	GO:0046596	regulation of viral entry into host cell	3/434	52/28814	0.0435897	0.389483	0.360341	12642/338364/50528	3
GO:0060271	BP	GO:0060271	cilium assembly	10/434	355/28814	0.0438874	0.389483	0.360341	11994/18011/70997/320634/13417/78801/19329/218630/227736/77945	10
GO:0048511	BP	GO:0048511	rhythmic process	9/434	307/28814	0.044081	0.389483	0.360341	50789/18752/76843/109689/15567/50501/16847/50788/18053	9
GO:0003151	BP	GO:0003151	outflow tract morphogenesis	4/434	88/28814	0.0441064	0.389483	0.360341	18166/20348/21418/14048	4
GO:0006637	BP	GO:0006637	acyl-CoA metabolic process	4/434	88/28814	0.0441064	0.389483	0.360341	15360/14732/272428/26897	4
GO:0006942	BP	GO:0006942	regulation of striated muscle contraction	4/434	88/28814	0.0441064	0.389483	0.360341	11549/74492/12154/12315	4
GO:0035383	BP	GO:0035383	thioester metabolic process	4/434	88/28814	0.0441064	0.389483	0.360341	15360/14732/272428/26897	4
GO:0040014	BP	GO:0040014	regulation of multicellular organism growth	4/434	88/28814	0.0441064	0.389483	0.360341	11555/18166/14732/231507	4
GO:0009266	BP	GO:0009266	response to temperature stimulus	6/434	170/28814	0.0443748	0.389993	0.360813	11555/74011/15558/381677/231507/18053	6
GO:0051250	BP	GO:0051250	negative regulation of lymphocyte activation	6/434	170/28814	0.0443748	0.389993	0.360813	16362/75863/21803/14714/14204/213208	6
GO:0048640	BP	GO:0048640	negative regulation of developmental growth	5/434	128/28814	0.0446892	0.391825	0.362508	11555/20348/231507/15567/232854	5
GO:0009566	BP	GO:0009566	fertilization	7/434	215/28814	0.0450349	0.393922	0.364448	12745/15405/50722/213389/74927/17221/69982	7
GO:0045862	BP	GO:0045862	positive regulation of proteolysis	10/434	357/28814	0.0452789	0.394205	0.364709	414872/109689/15442/14103/20194/19733/17221/16818/22035/18053	10
GO:0010563	BP	GO:0010563	negative regulation of phosphorus metabolic process	12/434	457/28814	0.0455778	0.394205	0.364709	69802/235505/18260/16362/108909/17295/109689/21803/19733/232854/74155/14121	12
GO:0045936	BP	GO:0045936	negative regulation of phosphate metabolic process	12/434	457/28814	0.0455778	0.394205	0.364709	69802/235505/18260/16362/108909/17295/109689/21803/19733/232854/74155/14121	12
GO:0046323	BP	GO:0046323	glucose import	4/434	89/28814	0.0456553	0.394205	0.364709	227358/18260/18611/74011	4
GO:0010828	BP	GO:0010828	positive regulation of glucose transmembrane transport	3/434	53/28814	0.0457064	0.394205	0.364709	227358/18260/17295	3
GO:0045907	BP	GO:0045907	positive regulation of vasoconstriction	3/434	53/28814	0.0457064	0.394205	0.364709	11549/18166/15558	3
GO:0034219	BP	GO:0034219	carbohydrate transmembrane transport	5/434	129/28814	0.0459421	0.394647	0.365118	227358/18260/18611/74011/17295	5
GO:0052548	BP	GO:0052548	regulation of endopeptidase activity	10/434	358/28814	0.0459857	0.394647	0.365118	17951/109689/20703/20708/21857/14103/16818/22035/69982/18053	10
GO:0000305	BP	GO:0000305	response to oxygen radical	2/434	23/28814	0.0464983	0.394647	0.365118	20656/17523	2
GO:0010880	BP	GO:0010880	regulation of release of sequestered calcium ion into cytosol by sarcoplasmic reticulum	2/434	23/28814	0.0464983	0.394647	0.365118	12315/15464	2
GO:0031649	BP	GO:0031649	heat generation	2/434	23/28814	0.0464983	0.394647	0.365118	11555/30878	2
GO:0090190	BP	GO:0090190	positive regulation of branching involved in ureteric bud morphogenesis	2/434	23/28814	0.0464983	0.394647	0.365118	20474/21803	2
GO:0046661	BP	GO:0046661	male sex differentiation	6/434	172/28814	0.0465043	0.394647	0.365118	20474/15405/214321/11498/77595/69982	6
GO:0003341	BP	GO:0003341	cilium movement	7/434	217/28814	0.0469167	0.397235	0.367513	18011/17295/70997/19733/78801/71870/227736	7
GO:0033138	BP	GO:0033138	positive regulation of peptidyl-serine phosphorylation	5/434	130/28814	0.0472158	0.398855	0.369012	78405/17295/109689/21803/22042	5
GO:0002714	BP	GO:0002714	positive regulation of B cell mediated immunity	3/434	54/28814	0.0478732	0.398943	0.369093	21803/22042/14128	3
GO:0002891	BP	GO:0002891	positive regulation of immunoglobulin mediated immune response	3/434	54/28814	0.0478732	0.398943	0.369093	21803/22042/14128	3
GO:0006023	BP	GO:0006023	aminoglycan biosynthetic process	3/434	54/28814	0.0478732	0.398943	0.369093	15116/21803/15118	3
GO:0021545	BP	GO:0021545	cranial nerve development	3/434	54/28814	0.0478732	0.398943	0.369093	20474/21418/103889	3
GO:0048701	BP	GO:0048701	embryonic cranial skeleton morphogenesis	3/434	54/28814	0.0478732	0.398943	0.369093	54352/20474/21418	3
GO:0110151	BP	GO:0110151	positive regulation of biomineralization	3/434	54/28814	0.0478732	0.398943	0.369093	11555/21418/70370	3
GO:0045926	BP	GO:0045926	negative regulation of growth	8/434	265/28814	0.0484674	0.40255	0.372431	11555/20348/21803/231507/15567/12154/232854/14121	8
GO:0007162	BP	GO:0007162	negative regulation of cell adhesion	9/434	313/28814	0.0487257	0.40255	0.372431	11555/50706/16362/75863/21803/14714/83964/14204/213208	9
GO:0048839	BP	GO:0048839	inner ear development	7/434	219/28814	0.048848	0.40255	0.372431	20474/100503041/97031/11994/320398/21418/14048	7
GO:0060048	BP	GO:0060048	cardiac muscle contraction	5/434	132/28814	0.0498255	0.40255	0.372431	11549/17295/12154/399548/12315	5
GO:0043235	CC	GO:0043235	receptor complex	19/434	423/28739	2.8e-05	0.010465	0.00963141	110902/27027/11555/78070/14409/16407/15558/17295/11517/14403/21803/11864/67470/22042/18383/16847/223272/12500/71862	19
GO:0097730	CC	GO:0097730	non-motile cilium	10/434	167/28739	0.000239561	0.044798	0.0412298	16559/11994/171395/30952/69479/320634/228094/229214/226777/77945	10
GO:0097731	CC	GO:0097731	9+0 non-motile cilium	8/434	130/28739	0.000829038	0.103353	0.0951212	16559/11994/30952/69479/320634/228094/226777/77945	8
GO:0032809	CC	GO:0032809	neuronal cell body membrane	4/434	38/28739	0.00252289	0.23589	0.217102	11555/229715/18053/99738	4
GO:0044298	CC	GO:0044298	cell body membrane	4/434	41/28739	0.00334056	0.249874	0.229971	11555/229715/18053/99738	4
GO:0034702	CC	GO:0034702	ion channel complex	11/434	294/28739	0.00540428	0.271862	0.250208	110902/78070/14409/171395/20269/30952/14403/229715/399548/12315/99738	11
GO:0098636	CC	GO:0098636	protein complex involved in cell adhesion	4/434	48/28739	0.0059097	0.271862	0.250208	27027/16407/83964/223272	4
GO:1990351	CC	GO:1990351	transporter complex	13/434	393/28739	0.00722534	0.271862	0.250208	110902/30058/78070/14409/171395/20269/30952/14403/229715/67470/399548/12315/99738	13
GO:0062023	CC	GO:0062023	collagen-containing extracellular matrix	13/434	396/28739	0.00767512	0.271862	0.250208	50706/50530/329941/20348/67532/21857/21803/13003/12825/20195/20194/12816/12111	13
GO:0098802	CC	GO:0098802	plasma membrane signaling receptor complex	8/434	190/28739	0.00852642	0.271862	0.250208	110902/27027/78070/16407/21803/22042/223272/12500	8
GO:0097733	CC	GO:0097733	photoreceptor cell cilium	6/434	117/28739	0.00879272	0.271862	0.250208	16559/11994/30952/320634/228094/77945	6
GO:0000408	CC	GO:0000408	EKC/KEOPS complex	2/434	10/28739	0.00944974	0.271862	0.250208	100859931/76367	2
GO:0098554	CC	GO:0098554	cytoplasmic side of endoplasmic reticulum membrane	2/434	10/28739	0.00944974	0.271862	0.250208	77781/14714	2
GO:0005791	CC	GO:0005791	rough endoplasmic reticulum	5/434	89/28739	0.0113088	0.288924	0.265911	54426/11517/14714/101055909/18053	5
GO:1902495	CC	GO:1902495	transmembrane transporter complex	12/434	372/28739	0.0115879	0.288924	0.265911	110902/78070/14409/171395/20269/30952/14403/229715/67470/399548/12315/99738	12
GO:0008021	CC	GO:0008021	synaptic vesicle	8/434	205/28739	0.0130636	0.305363	0.28104	53420/18166/78405/19340/22671/20977/12315/99738	8
GO:0008305	CC	GO:0008305	integrin complex	3/434	34/28739	0.0144711	0.318365	0.293007	27027/16407/223272	3
GO:0001527	CC	GO:0001527	microfibril	2/434	13/28739	0.0158974	0.330313	0.304004	50530/67532	2
GO:0031514	CC	GO:0031514	motile cilium	9/434	258/28739	0.0171255	0.337101	0.310251	17118/22114/73472/17295/70997/13417/14204/78801/71870	9
GO:0043204	CC	GO:0043204	perikaryon	6/434	141/28739	0.0204574	0.340405	0.313291	241489/18011/18948/26363/14714/18053	6
GO:0000153	CC	GO:0000153	cytoplasmic ubiquitin ligase complex	2/434	15/28739	0.0209797	0.340405	0.313291	415115/97863	2
GO:0034703	CC	GO:0034703	cation channel complex	8/434	224/28739	0.0210778	0.340405	0.313291	78070/171395/20269/30952/229715/399548/12315/99738	8
GO:0005905	CC	GO:0005905	clathrin-coated pit	4/434	70/28739	0.0215258	0.340405	0.313291	21418/109689/320634/22042	4
GO:0097729	CC	GO:0097729	9+2 motile cilium	7/434	184/28739	0.0221874	0.340405	0.313291	17118/73472/17295/70997/13417/14204/71870	7
GO:0070382	CC	GO:0070382	exocytic vesicle	8/434	228/28739	0.0231302	0.340405	0.313291	53420/18166/78405/19340/22671/20977/12315/99738	8
GO:0098858	CC	GO:0098858	actin-based cell projection	8/434	229/28739	0.0236645	0.340405	0.313291	100503041/97031/11994/70997/329165/21803/83964/12408	8
GO:0009925	CC	GO:0009925	basal plasma membrane	9/434	276/28739	0.0251548	0.343576	0.31621	319430/94220/17295/70997/109689/319352/19329/17221/22042	9
GO:0001518	CC	GO:0001518	voltage-gated sodium channel complex	2/434	17/28739	0.0266409	0.343576	0.31621	20269/399548	2
GO:0030867	CC	GO:0030867	rough endoplasmic reticulum membrane	2/434	17/28739	0.0266409	0.343576	0.31621	14714/101055909	2
GO:0001669	CC	GO:0001669	acrosomal vesicle	6/434	153/28739	0.0290537	0.346246	0.318667	22114/50722/76464/14204/17221/69982	6
GO:1990913	CC	GO:1990913	sperm head plasma membrane	2/434	18/28739	0.0296764	0.346246	0.318667	214321/11498	2
GO:0030017	CC	GO:0030017	sarcomere	7/434	199/28739	0.0321048	0.346246	0.318667	93689/11549/74492/53318/12154/12315/15464	7
GO:0030141	CC	GO:0030141	secretory granule	12/434	432/28739	0.0324286	0.346246	0.318667	53420/22114/50722/19340/380924/76464/381677/21803/14204/17221/17523/69982	12
GO:1902711	CC	GO:1902711	GABA-A receptor complex	2/434	19/28739	0.032842	0.346246	0.318667	14409/14403	2
GO:0030135	CC	GO:0030135	coated vesicle	7/434	200/28739	0.0328561	0.346246	0.318667	103694/338368/320634/20977/66111/73130/18053	7
GO:0005802	CC	GO:0005802	trans-Golgi network	8/434	246/28739	0.0341145	0.346246	0.318667	50706/12121/229722/338368/320634/78232/67864/317750	8
GO:0005581	CC	GO:0005581	collagen trimer	4/434	81/28739	0.0343836	0.346246	0.318667	329941/12825/12816/226359	4
GO:0044309	CC	GO:0044309	neuron spine	7/434	203/28739	0.0351801	0.346246	0.318667	11418/11555/17118/18011/109689/329165/20977	7
GO:0031616	CC	GO:0031616	spindle pole centrosome	2/434	20/28739	0.0361332	0.346508	0.318909	12175/230917	2
GO:0098793	CC	GO:0098793	presynapse	13/434	493/28739	0.0381033	0.350433	0.322521	53420/17118/18948/18752/18166/78405/18190/19340/22671/14714/20977/12315/99738	13
GO:0001750	CC	GO:0001750	photoreceptor outer segment	4/434	84/28739	0.0385189	0.350433	0.322521	11994/30952/320634/228094	4
GO:1902710	CC	GO:1902710	GABA receptor complex	2/434	21/28739	0.0395456	0.350433	0.322521	14409/14403	2
GO:0045178	CC	GO:0045178	basal part of cell	9/434	301/28739	0.0402904	0.350433	0.322521	319430/94220/17295/70997/109689/319352/19329/17221/22042	9
GO:0071005	CC	GO:0071005	U2-type precatalytic spliceosome	3/434	52/28739	0.0438706	0.37134	0.341762	69942/67532/66373	3
GO:0098791	CC	GO:0098791	Golgi apparatus subcompartment	9/434	307/28739	0.0446799	0.37134	0.341762	73991/50706/12121/229722/338368/320634/78232/67864/317750	9
GO:0097524	CC	GO:0097524	sperm plasma membrane	2/434	23/28739	0.0467161	0.379822	0.349569	214321/11498	2
GO:0071011	CC	GO:0071011	precatalytic spliceosome	3/434	54/28739	0.048179	0.380202	0.349919	69942/67532/66373	3
GO:0016746	MF	GO:0016746	acyltransferase activity	12/422	257/28275	0.000526558	0.130517	0.117562	15360/78070/56441/74838/14732/67216/18108/68952/104816/272428/108672/70999	12
GO:0016747	MF	GO:0016747	acyltransferase activity, transferring groups other than amino-acyl groups	11/422	225/28275	0.000609262	0.130517	0.117562	78070/56441/74838/14732/67216/18108/68952/104816/272428/108672/70999	11
GO:0004596	MF	GO:0004596	peptide alpha-N-acetyltransferase activity	3/422	12/28275	0.000656967	0.130517	0.117562	56441/74838/70999	3
GO:1901681	MF	GO:1901681	sulfur compound binding	12/422	284/28275	0.00125262	0.155844	0.140375	100042314/22017/50706/13168/56441/17001/12667/80838/17229/70370/14711/17523	12
GO:0008179	MF	GO:0008179	adenylate cyclase binding	3/422	16/28275	0.00159971	0.155844	0.140375	11555/11517/12315	3
GO:0004866	MF	GO:0004866	endopeptidase inhibitor activity	10/422	216/28275	0.00160162	0.155844	0.140375	235505/17951/20568/109689/109222/20703/20708/21857/20732/69982	10
GO:0005201	MF	GO:0005201	extracellular matrix structural constituent	8/422	150/28275	0.00192336	0.155844	0.140375	50706/50530/329941/67532/13003/12825/12816/12111	8
GO:0030414	MF	GO:0030414	peptidase inhibitor activity	10/422	224/28275	0.00209187	0.155844	0.140375	235505/17951/20568/109689/109222/20703/20708/21857/20732/69982	10
GO:0061135	MF	GO:0061135	endopeptidase regulator activity	10/422	232/28275	0.0026964	0.178561	0.160838	235505/17951/20568/109689/109222/20703/20708/21857/20732/69982	10
GO:0042169	MF	GO:0042169	SH2 domain binding	4/422	46/28275	0.00486813	0.211768	0.190748	56743/20419/20977/16818	4
GO:0019001	MF	GO:0019001	guanyl nucleotide binding	13/422	382/28275	0.00522202	0.211768	0.190748	241489/73991/217869/52398/231931/30952/68203/19340/22671/19329/100702/331487/14681	13
GO:0032561	MF	GO:0032561	guanyl ribonucleotide binding	13/422	382/28275	0.00522202	0.211768	0.190748	241489/73991/217869/52398/231931/30952/68203/19340/22671/19329/100702/331487/14681	13
GO:0072341	MF	GO:0072341	modified amino acid binding	6/422	109/28275	0.00594768	0.211768	0.190748	100042314/53420/17118/17001/14711/69787	6
GO:0005248	MF	GO:0005248	voltage-gated sodium channel activity	3/422	25/28275	0.00594899	0.211768	0.190748	11418/20269/399548	3
GO:0015081	MF	GO:0015081	sodium ion transmembrane transporter activity	7/422	145/28275	0.00623791	0.211768	0.190748	11418/20269/94220/20495/15567/399548/317750	7
GO:0004602	MF	GO:0004602	glutathione peroxidase activity	3/422	26/28275	0.00665141	0.211768	0.190748	100042314/17001/69590	3
GO:0016405	MF	GO:0016405	CoA-ligase activity	3/422	26/28275	0.00665141	0.211768	0.190748	380660/94180/272428	3
GO:0061134	MF	GO:0061134	peptidase regulator activity	10/422	266/28275	0.00698391	0.211768	0.190748	235505/17951/20568/109689/109222/20703/20708/21857/20732/69982	10
GO:0016209	MF	GO:0016209	antioxidant activity	5/422	84/28275	0.00851971	0.211768	0.190748	100042314/17001/69590/20656/17523	5
GO:0005539	MF	GO:0005539	glycosaminoglycan binding	9/422	233/28275	0.00866033	0.211768	0.190748	50706/12667/80838/16069/17229/70370/13003/17523/12111	9
GO:0016878	MF	GO:0016878	acid-thiol ligase activity	3/422	29/28275	0.00904498	0.211768	0.190748	380660/94180/272428	3
GO:0043274	MF	GO:0043274	phospholipase binding	3/422	29/28275	0.00904498	0.211768	0.190748	17295/16818/67596	3
GO:0030246	MF	GO:0030246	carbohydrate binding	10/422	277/28275	0.00914702	0.211768	0.190748	212996/83382/243653/75863/16627/13003/353287/12515/14128/14121	10
GO:0004601	MF	GO:0004601	peroxidase activity	4/422	55/28275	0.00916378	0.211768	0.190748	100042314/17001/69590/17523	4
GO:0004983	MF	GO:0004983	neuropeptide Y receptor activity	2/422	10/28275	0.00923819	0.211768	0.190748	18166/229214	2
GO:0019203	MF	GO:0019203	carbohydrate phosphatase activity	2/422	10/28275	0.00923819	0.211768	0.190748	14120/14121	2
GO:0022836	MF	GO:0022836	gated channel activity	11/422	323/28275	0.00972248	0.214615	0.193312	110902/11418/14409/20269/227632/30952/68279/80797/14403/399548/99738	11
GO:0004364	MF	GO:0004364	glutathione transferase activity	3/422	31/28275	0.0108856	0.222117	0.20007	100042314/17001/14874	3
GO:0015378	MF	GO:0015378	sodium:chloride symporter activity	2/422	11/28275	0.0111804	0.222117	0.20007	20495/15567	2
GO:0019107	MF	GO:0019107	myristoyltransferase activity	2/422	11/28275	0.0111804	0.222117	0.20007	18108/108672	2
GO:0016684	MF	GO:0016684	oxidoreductase activity, acting on peroxide as acceptor	4/422	59/28275	0.0116752	0.224464	0.202184	100042314/17001/69590/17523	4
GO:0004867	MF	GO:0004867	serine-type endopeptidase inhibitor activity	6/422	130/28275	0.0135295	0.251986	0.226975	235505/20568/20703/20708/20732/69982	6
GO:0016410	MF	GO:0016410	N-acyltransferase activity	5/422	96/28275	0.0146091	0.26385	0.23766	56441/74838/18108/68952/70999	5
GO:0005216	MF	GO:0005216	ion channel activity	13/422	438/28275	0.0151992	0.264743	0.238465	110902/11418/14409/171395/20269/227632/30952/68279/80797/14403/399548/317750/99738	13
GO:0015373	MF	GO:0015373	anion:sodium symporter activity	2/422	13/28275	0.015547	0.264743	0.238465	20495/15567	2
GO:0015276	MF	GO:0015276	ligand-gated ion channel activity	6/422	135/28275	0.0160307	0.265397	0.239054	110902/11418/14409/30952/68279/14403	6
GO:0022834	MF	GO:0022834	ligand-gated channel activity	6/422	137/28275	0.017115	0.267619	0.241055	110902/11418/14409/30952/68279/14403	6
GO:0008191	MF	GO:0008191	metalloendopeptidase inhibitor activity	2/422	14/28275	0.017961	0.267619	0.241055	109222/21857	2
GO:0030021	MF	GO:0030021	extracellular matrix structural constituent conferring compression resistance	2/422	14/28275	0.017961	0.267619	0.241055	13003/12111	2
GO:0051378	MF	GO:0051378	serotonin binding	2/422	14/28275	0.017961	0.267619	0.241055	15558/15567	2
GO:0005525	MF	GO:0005525	GTP binding	11/422	359/28275	0.0198314	0.288281	0.259667	73991/217869/52398/231931/68203/19340/22671/19329/100702/331487/14681	11
GO:0030553	MF	GO:0030553	cGMP binding	2/422	15/28275	0.020522	0.28836	0.259738	241489/30952	2
GO:0004857	MF	GO:0004857	enzyme inhibitor activity	12/422	409/28275	0.0208045	0.28836	0.259738	76577/235505/17951/20568/109689/109222/20703/20708/21857/20732/56291/69982	12
GO:0016877	MF	GO:0016877	ligase activity, forming carbon-sulfur bonds	3/422	40/28275	0.0216894	0.28838	0.259756	380660/94180/272428	3
GO:0015103	MF	GO:0015103	inorganic anion transmembrane transporter activity	6/422	146/28275	0.0226197	0.28838	0.259756	224674/14409/80797/14403/20495/15567	6
GO:0043548	MF	GO:0043548	phosphatidylinositol 3-kinase binding	3/422	41/28275	0.0231489	0.28838	0.259756	17295/16818/12315	3
GO:0005165	MF	GO:0005165	neurotrophin receptor binding	2/422	16/28275	0.0232252	0.28838	0.259756	78405/18053	2
GO:1904047	MF	GO:1904047	S-adenosyl-L-methionine binding	2/422	16/28275	0.0232252	0.28838	0.259756	22017/14711	2
GO:0022839	MF	GO:0022839	ion gated channel activity	3/422	42/28275	0.0246605	0.299402	0.269684	11418/227632/80797	3
GO:0046873	MF	GO:0046873	metal ion transmembrane transporter activity	12/422	421/28275	0.0253022	0.299402	0.269684	11418/171395/20269/227632/94220/68279/20495/15567/22042/399548/317750/99738	12
GO:0015108	MF	GO:0015108	chloride transmembrane transporter activity	5/422	111/28275	0.02562	0.299402	0.269684	14409/80797/14403/20495/15567	5
GO:0017069	MF	GO:0017069	snRNA binding	3/422	43/28275	0.0262241	0.300568	0.270734	76167/68280/67010	3
GO:0005272	MF	GO:0005272	sodium channel activity	3/422	44/28275	0.0278396	0.304057	0.273877	11418/20269/399548	3
GO:0005261	MF	GO:0005261	cation channel activity	10/422	333/28275	0.0288624	0.304057	0.273877	110902/11418/171395/20269/227632/30952/68279/399548/317750/99738	10
GO:0015377	MF	GO:0015377	cation:chloride symporter activity	2/422	18/28275	0.029039	0.304057	0.273877	20495/15567	2
GO:0043295	MF	GO:0043295	glutathione binding	2/422	18/28275	0.029039	0.304057	0.273877	100042314/17001	2
GO:0015267	MF	GO:0015267	channel activity	13/422	482/28275	0.0301743	0.304057	0.273877	110902/11418/14409/171395/20269/227632/30952/68279/80797/14403/399548/317750/99738	13
GO:0022803	MF	GO:0022803	passive transmembrane transporter activity	13/422	482/28275	0.0301743	0.304057	0.273877	110902/11418/14409/171395/20269/227632/30952/68279/80797/14403/399548/317750/99738	13
GO:0004518	MF	GO:0004518	nuclease activity	7/422	199/28275	0.0304002	0.304057	0.273877	231464/52898/333789/227525/241547/237886/276950	7
GO:0004890	MF	GO:0004890	GABA-A receptor activity	2/422	19/28275	0.0321403	0.304057	0.273877	14409/14403	2
GO:0016208	MF	GO:0016208	AMP binding	2/422	19/28275	0.0321403	0.304057	0.273877	71870/14121	2
GO:0043176	MF	GO:0043176	amine binding	2/422	19/28275	0.0321403	0.304057	0.273877	15558/15567	2
GO:1900750	MF	GO:1900750	oligopeptide binding	2/422	19/28275	0.0321403	0.304057	0.273877	100042314/17001	2
GO:0034212	MF	GO:0034212	peptide N-acetyltransferase activity	3/422	47/28275	0.0329964	0.307279	0.276779	56441/74838/70999	3
GO:0032813	MF	GO:0032813	tumor necrosis factor receptor superfamily binding	3/422	48/28275	0.0348181	0.314592	0.283367	78405/14103/22035	3
GO:0005123	MF	GO:0005123	death receptor binding	2/422	20/28275	0.0353653	0.314592	0.283367	78405/14103	2
GO:0051428	MF	GO:0051428	peptide hormone receptor binding	2/422	20/28275	0.0353653	0.314592	0.283367	14714/14681	2
GO:0004519	MF	GO:0004519	endonuclease activity	5/422	122/28275	0.0363757	0.318822	0.287176	52898/333789/227525/237886/276950	5
GO:0010314	MF	GO:0010314	phosphatidylinositol-5-phosphate binding	2/422	21/28275	0.0387095	0.320429	0.288623	14218/27280	2
GO:0015645	MF	GO:0015645	fatty acid ligase activity	2/422	21/28275	0.0387095	0.320429	0.288623	94180/272428	2
GO:0016641	MF	GO:0016641	oxidoreductase activity, acting on the CH-NH2 group of donors, oxygen as acceptor	2/422	21/28275	0.0387095	0.320429	0.288623	237940/14204	2
GO:0050998	MF	GO:0050998	nitric-oxide synthase binding	2/422	21/28275	0.0387095	0.320429	0.288623	15567/12315	2
GO:0008374	MF	GO:0008374	O-acyltransferase activity	3/422	51/28275	0.0405879	0.331017	0.298161	78070/14732/67216	3
GO:0015296	MF	GO:0015296	anion:cation symporter activity	2/422	22/28275	0.0421687	0.331017	0.298161	20495/15567	2
GO:0016917	MF	GO:0016917	GABA receptor activity	2/422	22/28275	0.0421687	0.331017	0.298161	14409/14403	2
GO:1904315	MF	GO:1904315	transmitter-gated ion channel activity involved in regulation of postsynaptic membrane potential	3/422	52/28275	0.0426117	0.331017	0.298161	110902/14409/14403	3
GO:0008201	MF	GO:0008201	heparin binding	6/422	170/28275	0.0427656	0.331017	0.298161	50706/12667/80838/17229/70370/17523	6
GO:0008509	MF	GO:0008509	anion transmembrane transporter activity	9/422	313/28275	0.0464641	0.342462	0.30847	224674/14409/94282/80797/14403/20495/15567/11989/317750	9
GO:0005179	MF	GO:0005179	hormone activity	5/422	132/28275	0.0482467	0.342462	0.30847	227358/30878/381677/14714/12154	5
GO:0016757	MF	GO:0016757	glycosyltransferase activity	8/422	268/28275	0.0489451	0.342462	0.30847	109978/15116/212996/387314/72962/171167/67063/15118	8
GO:0043394	MF	GO:0043394	proteoglycan binding	3/422	55/28275	0.04898	0.342462	0.30847	12667/15442/70370	3
GO:0099529	MF	GO:0099529	neurotransmitter receptor activity involved in regulation of postsynaptic membrane potential	3/422	55/28275	0.04898	0.342462	0.30847	110902/14409/14403	3
GO:0016638	MF	GO:0016638	oxidoreductase activity, acting on the CH-NH2 group of donors	2/422	24/28275	0.0494157	0.342462	0.30847	237940/14204	2
GO:0017075	MF	GO:0017075	syntaxin-1 binding	2/422	24/28275	0.0494157	0.342462	0.30847	15567/20977	2
GO:0031683	MF	GO:0031683	G-protein beta/gamma-subunit complex binding	2/422	24/28275	0.0494157	0.342462	0.30847	207175/14681	2
GO:0043395	MF	GO:0043395	heparan sulfate proteoglycan binding	2/422	24/28275	0.0494157	0.342462	0.30847	12667/70370	2
