# Supplementary material for: Diagnostic potential of energy metabolism-related genes in heart failure with preserved ejection fraction
Source: Front Endocrinol (Lausanne). 2023 Nov 27;14:1296547. doi: 10.3389/fendo.2023.1296547 (PMC10711684; doi:10.3389/fendo.2023.1296547)
Supplement: Supplementary file 15 [file Table_12.xlsx]

## Sheet: TF-miRNA-gene
gene	TF			gene	miRNA
Ddit4l	HCFC1			Gng7	mmu-miR-6921-5p
Gnb3	HCFC1			Gng7	mmu-miR-6988-5p
Gnb3	SIN3A			Gng7	mmu-miR-6998-5p
Gnb3	TBP			Gng7	mmu-miR-7049-3p
Gnb3	IRF4			Gng7	mmu-miR-3103-5p
Gnb3	TCF12			Gng7	mmu-miR-7239-3p
Gnb3	CHD2			Gng7	mmu-miR-184-3p
Gnb3	MAZ			Gng7	mmu-miR-18a-3p
Gng7	SIN3A			Gng7	mmu-miR-92a-2-5p
Gng7	MAZ			Gng7	mmu-miR-330-5p
Gng7	RCOR1			Gng7	mmu-miR-320-5p
Gng7	ETS1			Gng7	mmu-miR-1843a-5p
Gng7	NRF1			Gng7	mmu-miR-666-3p
Gng7	USF1			Gng7	mmu-miR-423-5p
Gng7	ZC3H11A			Gng7	mmu-miR-491-5p
Gng7	ELF1			Gng7	mmu-miR-505-5p
Prss55	TCF12			Gng7	mmu-miR-3100-5p
				Gng7	mmu-miR-3470b
				Gng7	mmu-miR-5107-5p
				Gng7	mmu-miR-5114
				Gng7	mmu-miR-5133
				Gng7	mmu-miR-6943-5p
				Gng7	mmu-miR-6950-5p
				Gng7	mmu-miR-6964-5p
				Gng7	mmu-miR-6965-5p
				Gng7	mmu-miR-6972-5p
				Gng7	mmu-miR-6986-5p
				Gng7	mmu-miR-6991-3p
				Gng7	mmu-miR-7003-5p
				Gng7	mmu-miR-7006-5p
				Gng7	mmu-miR-7012-5p
				Gng7	mmu-miR-7030-5p
				Gng7	mmu-miR-7047-5p
				Gng7	mmu-miR-7053-5p
				Gng7	mmu-miR-7058-5p
				Gng7	mmu-miR-7069-3p
				Gng7	mmu-miR-7075-5p
				Gng7	mmu-miR-7076-5p
				Gng7	mmu-miR-7235-5p
				Gng7	mmu-miR-7659-5p
				Gng7	mmu-miR-8113
				Gng7	mmu-miR-8119
				Gng7	mmu-miR-12178-3p
				Gng7	mmu-miR-199a-5p
				Gng7	mmu-miR-326-3p
				Gng7	mmu-miR-6354
				Gng7	mmu-miR-7679-5p
				Gnb3	mmu-miR-665-3p
				Gnb3	mmu-miR-5107-5p
				Gnb3	mmu-miR-6337
				Gnb3	mmu-miR-6403
				Gnb3	mmu-miR-6942-5p
				Gnb3	mmu-miR-6954-5p
				Gnb3	mmu-miR-8113
				Gnb3	mmu-miR-8119
				Ddit4l	mmu-miR-665-5p
				Ddit4l	mmu-miR-669c-3p
				Ddit4l	mmu-miR-669p-3p
				Ddit4l	mmu-miR-6905-5p
				Ddit4l	mmu-miR-7030-5p
				Ddit4l	mmu-miR-7030-3p
				Ddit4l	mmu-miR-7072-3p
				Ddit4l	mmu-miR-7075-5p
				Ddit4l	mmu-miR-7076-5p
				Chrna2	mmu-miR-324-5p
				Chrna2	mmu-miR-301b-5p
				Chrna2	mmu-miR-505-5p
				Chrna2	mmu-miR-1956
				Chrna2	mmu-miR-3074-5p
				Chrna2	mmu-miR-3075-3p
				Chrna2	mmu-miR-5615-5p
				Chrna2	mmu-miR-5622-5p
				Chrna2	mmu-miR-6952-3p
				Chrna2	mmu-miR-6974-3p
				Chrna2	mmu-miR-12188-3p
				Chrna2	mmu-miR-504-5p
				Chrna2	mmu-miR-3088-5p
				Chrna2	mmu-miR-7662-3p
				Prss55	mmu-miR-698-5p
				Prss55	mmu-miR-7078-5p
